# Supplementary material for: Untargeted Lipidomics after D2O Administration Reveals the Turnover Rate of Individual Lipids in Various Organs of Living Organisms
Source: Int J Mol Sci. 2023 Jul 21;24(14):11725. doi: 10.3390/ijms241411725 (PMC10380497; doi:10.3390/ijms241411725)
Supplement: Supplementary file 1 [file ijms-24-11725-s001.zip]

Archive with 5 entries (5 files):
- Supporting Info 2. Deuterium distribution for all organs by FisherPy.pdf
- Neg_lipids with HD level.xlsx
- Supporting Info 1. Deuterium distribution for liver.pdf
- Neg_Lipids.xlsx
- Pos_lipids.xlsx
