# Supplementary material for: Untargeted Lipidomics after D2O Administration Reveals the Turnover Rate of Individual Lipids in Various Organs of Living Organisms
Source: Int J Mol Sci. 2023 Jul 21;24(14):11725. doi: 10.3390/ijms241411725 (PMC10380497; doi:10.3390/ijms241411725)
Supplement: Supplementary file 1 [file ijms-24-11725-s001.zip › Neg_lipids with HD level.xlsx]

## Sheet: HD depths
Average Rt(min)	Average Mz	Metabolite name	Formula	Brain	Cells	Erytrocytes	Fat	Heart	Kidney	Liver	Lung	Lymphocytes	Plasma	Spleen	Urine
1.983	619.291	LPI 20:4	C29H49O12P					0.319		0.533
2.39	524.278	LPE 22:6	C27H44NO7P	0.312				0.384	0.747	0.976					0.664
2.486	626.348	LPC 22:6	C30H50NO7P	0.347		0.268		0.38	0.77	0.9	0.52		1	0.49	0.37
2.545	524.278	LPE 22:6	C27H44NO7P	0.38			0.435	0.47	0.73	0.98	0.52			0.67	0.71
2.583	476.28	LPE 18:2	C23H44NO7P				0.45	0.3	0.54	0.64	0.21		0.35	0.37
2.605	626.348	LPC 22:6	C30H50NO7P	0.34		0.38		0.64	0.87	0.84			0.84	0.64	0.35
2.618	500.279	LPE 20:4	C25H44NO7P	0.32		0.26	0.37	0.45	0.6	0.99	0.4			0.7	0.34
2.646	524.278	LPE 22:6	C27H44NO7P	0.4		0.21	0.56	0.5	0.76	1	0.52		1.4	0.81	0.69
2.677	602.348	LPC 20:4	C28H50NO7P			0.67	0.55	0.36	0.59	1.01	0.41	0.89	0.96	0.6
2.717	476.279	LPE 18:2	C23H44NO7P			0.31	0.45	0.39	0.5	0.65	0.57		0.62	0.48
2.726	500.279	LPE 20:4	C25H44NO7P	0.32		0.27	0.4	0.42	0.55	0.98	0.56			0.6	0.33
2.807	554.345	LPC 16:0	C24H50NO7P	1.03	1.13	1.62	0.6	0.87	1.14	2.37	1.85	1.4	2.15	1.2
2.963	554.345	LPC 16:0	C24H50NO7P	1.25	1.5	1.74	0.96	0.98	1.3	2.35	1.9	1.9	2	1.2	0.46
3.001	526.294	LPE 22:5	C27H46NO7P	0.3			0.31	0.47	0.7						0.63
3.025	452.279	LPE 16:0	C21H44NO7P			0.27	0.5	0.47	0.75	2.26	1.7		0.9	0.85
3.099	526.294	LPE 22:5	C27H46NO7P				0.36	0.49	0.86	0.99				0.87	0.6
3.124	478.294	LPE 18:1	C23H46NO7P	0.27	0.25	0.25	0.44	0.7	0.51	1.1	0.63			0.68
3.177	580.361	LPC 18:1	C26H52NO7P	0.58	0.59	0.72	0.57	0.61	0.66	1.14	0.69	0.71	1	0.75
3.251	478.294	LPE 18:1	C23H46NO7P	0.46	0.2	0.2	0.59	0.32	0.5	0.98	0.5		0.47	0.6
3.332	568.361	LPC 17:0	C25H52NO7P							0.97			1	0.5
3.552	227.201	FA 14:0	C14H28O2	0.16	0.12	0.12	0.12	0.21	0.17	0.3	0.25	0.12	0.16	0.13	0.12
3.619	255.232	FA 16:0	C16H32O2	0.15	0.14	0.14	0.14	0.14	0.14	0.17	0.16	0.14	0.14	0.14	0.14
3.716	582.378	LPC 18:0	C26H54NO7P	0.56	1.22	1.58	0.85	0.76	1.081	2.2	1.5	1.6	1.8	1.1	0.9
3.779	480.31	LPE 18:0	C23H48NO7P					0.36	0.56	1.83				0.6
3.92	303.232	FA 20:4	C20H32O2	0.2	0.18	0.19	0.18	0.2	0.23	0.34	0.23		0.3	0.2
4.025	329.248	FA 22:5	C22H34O2	0.36				0.45	0.4	0.66	0.32			0.27
4.206	305.248	FA 20:3	C20H34O2	0.26			0.18	0.41	0.44	0.5	0.35		0.49	0.27
4.278	255.232	FA 16:0	C16H32O2	0.541	0.16	0.17	0.15	0.5	0.4	0.98	0.58	0.14	0.45	0.26	0.14
4.424	331.265	FA 22:4	C22H36O2	0.23			0.22	0.5	0.49	0.51	0.4		0.65	0.43
4.438	281.248	FA 18:1	C18H34O2	0.26			0.17	0.26	0.23	0.4	0.23		0.4	0.2
4.898	283.264	FA 18:0	C18H36O2	0.3	0.17	0.17	0.18	0.3	0.3	0.58	0.33	0.16	0.28	0.28	0.16
4.992	309.28	FA 20:1	C20H38O2	0.27			0.19	1.5	0.6	0.86	0.53		1.25	0.35
5.188	255.232	FA 16:0	C16H32O2	0.14	0.14	0.13	0.14	0.16	0.15	0.2	0.17	0.14	0.14	0.14	0.14
5.349	865.501	PG 44:12 PG 22:6_22:6	C50H75O10P	0.108					0.93					0.8	1.3
5.511	817.502	PG 40:8 PG 18:2_22:6	C46H75O10P						0.87	1.1	1.05			1	1.2
5.608	817.504	PG 40:8 PG 18:2_22:6	C46H75O10P											1.2	1.6
5.611	337.312	FA 22:1	C22H42O2	0.3			0.3	1.35			0.68	0.4		0.6
5.651	793.501	PG 38:6 PG 18:2_20:4	C44H75O10P				0.7		1.1	1.2	1.3			1	1.2
5.671	769.501	PG 36:4 PG 18:2_18:2	C42H75O10P				0.45	0.5	0.76	0.84	1.1			0.8	0.85
5.714	867.516	PG 44:11 PG 22:5_22:6	C50H77O10P						1.2	1.3				1.4
5.955	819.52	PG 40:7 PG 18:2_22:5	C46H77O10P						1	1.7
6.011	793.501	PG 38:6 PG 18:2_20:4	C44H75O10P				0.88	0.97			3
6.057	769.5	PG 36:4 PG 18:2_18:2	C42H75O10P				0.95	0.55	0.9	1.3	2.6
6.063	745.501	PG 34:2 PG 16:0_18:2	C40H75O10P								2.51
6.114	821.533	PG 40:6 PG 18:2_22:4	C46H79O10P								1.3			1.2
6.148	795.518	PG 38:5 PG 18:1_20:4	C44H77O10P							1.4	1.5			1.1
6.152	759.567	SM 34:2;O2 SM 18:2;O2/16:0	C39H77N2O6P	0.19	0.29	0.37	0.33				0.65		0.66
6.222	793.501	PG 38:6 PG 16:0_22:6	C44H75O10P								3.15
6.241	857.516	SHexCer 36:1;O3	C42H81NO12S	1.4	0.4	0.7	1.6	1.13	1.5	2.6	1.4		1.9
6.264	719.489	PG 32:1 PG 16:0_16:1	C38H73O10P										1.7
6.274	833.52	PI 34:2 PI 16:0_18:2	C43H79O13P				0.67						1.5	1.6
6.307	834.508	PE 44:12 PE 22:6_22:6	C49H74NO8P	0.69				0.6
6.343	719.489	PG 32:1 PG 16:0_16:1	C38H73O10P								2.85
6.394	883.534	PI 38:5 PI 18:1_20:4	C47H81O13P	1			0.98		0.9	1.5	1		1.1	1.3
6.397	912.575	PC 38:6;O3 PC 20:4_18:2;O3	C46H80NO11P	0.71				0.67	0.9	1.3	0.9
6.45	769.501	PG 36:4 PG 16:0_20:4	C42H75O10P				1.9		2.2	3.2	2.9			2.3
6.47	788.542	PC 32:2 PC 14:0_18:2	C40H76NO8P							2.89	2.3			1.6
6.482	760.49	PE 38:7 PE 16:1_22:6	C43H72NO8P	0.96						2.03
6.5	745.501	PG 34:2 PG 16:0_18:2	C40H75O10P				1	1.4	2	3.15	3.13
6.532	810.506	PE 42:10 PE 20:4_22:6	C47H74NO8P					0.77
6.565	760.491	PE 38:7 PE 16:1_22:6	C43H72NO8P							2.3
6.633	788.542	PC 32:2 PC 16:0_16:2	C40H76NO8P								2.1
6.646	786.509	PE 40:8 PE 18:2_22:6	C45H74NO8P	0.6		0.36		0.47	0.64	0.99				0.76
6.655	814.559	PE O-43:8 PE O-21:2_22:6	C48H82NO7P			0.9	0.8	1.2	1	1.7	1.5		1.4	1.14
6.81	712.493	PE 34:3 PE 16:1_18:2	C39H72NO8P				0.4		0.4	1.2
6.82	909.549	PI 40:6	C49H83O13P	1					1.6
6.851	761.581	SM 34:1;O2 SM 18:1;O2/16:0	C39H79N2O6P	0.36	0.36	0.7	0.36	0.65	0.69	1.3	0.6		1.3	1	0.35
6.91	814.559	PC 34:3 PC 16:0_18:3	C42H78NO8P										3
6.916	762.508	PE 38:6 PE 18:2_20:4	C43H74NO8P							2.4
7.139	747.517	PG 34:1 PG 16:0_18:1	C40H77O10P								3.04			2
7.202	762.508	PE 38:6 PE 16:0_22:6	C43H74NO8P	1.5		1.3	1.7	1.05	1.5	2.7	1.4			2
7.219	788.522	PE 40:7 PE 18:2_22:5	C45H76NO8P	0.65		0.36		0.65	0.8
7.334	840.576	PC 36:4 PC 16:0_20:4	C44H80NO8P	1.5	1.7	1.7	1.54	1	1.2	2.7	1.7	2.2	2.5	1
7.347	790.557	PC 32:1 PC 16:0_16:1	C40H78NO8P								2.5
7.394	788.522	PE 40:7 PE 18:1_22:6	C45H76NO8P	0.7		0.36		0.7	0.98	1.5
7.405	816.575	PC 34:2 PC 16:0_18:2	C42H80NO8P	1.3	1.47	1.56	1.22	1.6	1.62	2.7	2.1	2.2	2.1	1.5
7.406	367.358	PE O-38:7 PE O-18:3_20:4	C43H74NO7P	0.2	0.2	0.2	0.2	0.2	0.28	0.25	0.2	0.2	0.2	0.2
7.41	792.531	PC 31:1;O PC 16:1_15:0;O	C39H76NO9P										0.2
7.503	764.524	PE 38:5 PE 16:0_22:5	C43H76NO8P	0.63		0.3	0.9	0.75	0.6	2.1				1.3
7.528	738.509	PE 36:4 PE 16:0_20:4	C41H74NO8P	1.31		0.8	1.6	0.8	1.3	2.5	1.8			1.4
7.607	714.509	PE 34:2 PE 16:0_18:2	C39H74NO8P	1.2			0.82	0.75	1.1	2.6	2.15			1.4
7.737	764.524	PE 38:5 PE 18:1_20:4	C43H76NO8P	0.95		0.35	0.8			1.6				1
7.933	868.607	PC 38:4 PC 18:1_20:3	C46H84NO8P							2.28	1.48		1.6	1.5
7.957	764.524	PE 38:5 PE 16:0_22:5	C43H76NO8P							2.9
7.963	826.597	PC O-36:4 PC O-16:0_20:4	C44H82NO7P						0.99					0.9	0.5
7.982	381.373	FA 25:0	C25H50O2	0.2	0.19		0.21	0.21	0.21	0.23	0.22	0.2	0.2	0.2	0.2
8.033	792.574	PC 32:0 PC 16:0_16:0	C40H80NO8P	1.3	0.46	0.63	1.3	1.38	1.8	1.7	2.7	0.6	2	1.5
8.081	868.607	PC 38:4 PC 16:0_22:4	C46H84NO8P					0.99	1.7	2.7	1.7		2.27	1.5
8.1	752.523	PE 37:4 PE 17:0_20:4	C42H76NO8P							1.5
8.121	722.514	PE O-36:5 PE O-16:1_20:4	C41H74NO7P	0.67		0.6	0.4	0.4	0.6	0.74	0.55			0.73
8.182	790.541	PE 40:6 PE 18:1_22:5	C45H78NO8P							2.38
8.21	766.538	PE 38:4 PE 18:1_20:3	C43H78NO8P			0.4			0.9	2.6					0.4
8.23	536.505	Cer 34:1;O2 Cer 18:1;O2/16:0	C34H67NO3	0.2			0.32	0.31	0.8	0.85	0.83			0.8
8.291	818.592	PC O-34:2;O PC O-17:1_17:1;O	C42H82NO8P	0.85	0.63	0.6	1.1	1	1.3	3	1.8	2	2.7	1.5
8.312	766.538	PE 38:4 PE 16:0_22:4	C43H78NO8P			0.47			1.15	2.5
8.339	790.541	PE 40:6 PE 18:0_22:6	C45H78NO8P	0.5					1.3	2.5
8.402	844.607	PC 36:2 PC 16:0_20:2	C44H84NO8P	0.9	0.6	1	1.1	0.94	1.5	2.6	1.3	1.4	2	1.5
8.451	724.53	PE O-36:4 PE O-18:2_18:2	C41H76NO7P	0.35					0.56
8.497	818.592	PC 34:1 PC 18:0_16:1	C42H82NO8P	0.5				0.5			1
8.502	716.524	PE 34:1 PE 16:0_18:1	C39H76NO8P	1.2			0.6		1	2.5	1.6		1
8.508	868.607	PC 38:4 PC 18:0_20:4	C46H84NO8P	0.73	0.83	1.12	1.3	0.5	1.2	2.5	1.2		2.4	1.4
8.674	742.541	PE 36:2 PE 16:0_20:2	C41H78NO8P	0.5		0.3			0.5	2.3				0.8
8.744	766.538	PE 38:4 PE 18:0_20:4	C43H78NO8P	0.75	0.3	0.65	1	0.75	1	2.3	1.1		1.2	1.3
8.827	742.541	PE 36:2 PE 18:0_18:2	C41H78NO8P	0.45			0.7	0.13	1.1	2				0.9
8.862	792.553	PE 40:5 PE 20:1_20:4	C45H80NO8P							2.3
8.957	832.607	PC 35:1 PC 17:0_18:1	C43H84NO8P	0.35				0.5					1.2
8.979	774.545	PE O-40:7 PE O-18:1_22:6	C45H78NO7P	0.8			0.9		1.2	1.5	1.5			1.8	0.7
8.992	804.613	PC O-34:1 PC O-16:0_18:1	C42H84NO7P	0.5			1	0.5	1	1.1	0.77			1.8
8.992	750.545	PE O-38:5 PE O-16:1_22:4	C43H78NO7P	0.5			4.7		0.9	0.85	0.82		0.75	1.1
9.211	768.555	PE 38:3 PE 18:1_20:2	C43H80NO8P							2.3
9.247	792.553	PE 40:5 PE 18:0_22:5	C45H80NO8P				1.1	0.95	1.5	2.5	1.2			1.7
9.459	750.545	PE O-38:5 PE O-18:1_20:4	C43H78NO7P	0.43		0.77	0.4	0.4	0.45	0.5	0.36		2	1
9.536	846.623	PC 36:1 PC 16:0_20:1	C44H86NO8P	0.46		0.44	0.7	0.5	1.2	2.8	0.9		2	0.7
9.55	726.545	PE O-36:3 PE O-18:2_18:1	C41H78NO7P	0.363		0.5	0.37	0.7	0.7		0.4			0.85
9.656	794.572	PE 40:4 PE 18:0_22:4	C45H82NO8P	0.5			0.6	0.5	0.8	1.7	0.5
9.668	846.624	PC 36:1 PC 18:0_18:1	C44H86NO8P	0.4		0.4		0.5	0.93	2.4	0.6		1.2	0.9
9.785	872.639	PC 38:2 PC 18:0_20:2	C46H88NO8P	0.46						2.6			1.9	1.3
10.03	872.639	PE 38:2 PE 18:0_20:2	C43H82NO8P							2.7			1.9
10.315	423.422	FA 28:0	C28H56O2	0.2		0.23	0.22			0.25		0.23	0.22
10.883	871.693	SM 42:2;O2 SM 18:1;O2/24:1	C47H93N2O6P	0.36						1			1.3
10.896	845.673	SM 40:1;O2 SM 18:1;O2/22:0	C45H91N2O6P		0.4	0.6	0.37	0.58	1.2	2.6	0.8		2.8	1.3
11.33	871.693	SM 42:2;O2 SM 18:2;O2/24:0	C47H93N2O6P				0.7			1.5			1.5	1.7
12.76	873.704	SM 42:1;O2 SM 18:1;O2/24:0	C47H95N2O6P	0.5	0.4	0.55	0.5	0.3	1.2	2.25	1		2.3	1

## Sheet: Sheet4
Average Rt(min)	Average Mz	Metabolite name	Formula	Selection
1.983	619.291	LPI 20:4	C29H49O12P	1
2.1	247.17	FA 16:4	C16H24O2	1
2.39	524.278	LPE 22:6	C27H44NO7P	1
2.486	626.348	LPC 22:6	C30H50NO7P	1
2.545	524.278	LPE 22:6	C27H44NO7P	1
2.583	476.28	LPE 18:2	C23H44NO7P	1
2.605	626.348	LPC 22:6	C30H50NO7P	1
2.618	500.279	LPE 20:4	C25H44NO7P	1
2.646	524.278	LPE 22:6	C27H44NO7P	1
2.677	602.348	LPC 20:4	C28H50NO7P	1
2.717	476.279	LPE 18:2	C23H44NO7P	1
2.726	500.279	LPE 20:4	C25H44NO7P	1
2.807	554.345	LPC 16:0	C24H50NO7P	1
2.963	554.345	LPC 16:0	C24H50NO7P	1
3.001	526.294	LPE 22:5	C27H46NO7P	1
3.025	452.279	LPE 16:0	C21H44NO7P	1
3.099	526.294	LPE 22:5	C27H46NO7P	1
3.124	478.294	LPE 18:1	C23H46NO7P	1
3.177	580.361	LPC 18:1	C26H52NO7P	1
3.251	478.294	LPE 18:1	C23H46NO7P	1
3.332	568.361	LPC 17:0	C25H52NO7P	1
3.498	327.232	FA 22:6	C22H32O2	1
3.552	227.201	FA 14:0	C14H28O2	1
3.619	255.232	FA 16:0	C16H32O2	1
3.716	582.378	LPC 18:0	C26H54NO7P	1
3.779	480.31	LPE 18:0	C23H48NO7P	1
3.92	303.232	FA 20:4	C20H32O2	1
3.973	279.233	FA 18:2	C18H32O2	1
4.025	329.248	FA 22:5	C22H34O2	1
4.206	305.248	FA 20:3	C20H34O2	1
4.278	255.232	FA 16:0	C16H32O2	1
4.381	279.233	FA 18:2	C18H32O2	1
4.424	331.265	FA 22:4	C22H36O2	1
4.438	281.248	FA 18:1	C18H34O2	1
4.898	283.264	FA 18:0	C18H36O2	1
4.992	309.28	FA 20:1	C20H38O2	1
5.188	255.232	FA 16:0	C16H32O2	1
5.349	865.501	PG 44:12 PG 22:6_22:6	C50H75O10P	1
5.511	817.502	PG 40:8 PG 18:2_22:6	C46H75O10P	1
5.608	817.504	PG 40:8 PG 18:2_22:6	C46H75O10P	1
5.611	337.312	FA 22:1	C22H42O2	1
5.651	793.501	PG 38:6 PG 18:2_20:4	C44H75O10P	1
5.671	769.501	PG 36:4 PG 18:2_18:2	C42H75O10P	1
5.714	867.516	PG 44:11 PG 22:5_22:6	C50H77O10P	1
5.823	881.52	PI 38:6 PI 18:2_20:4	C47H79O13P	1
5.955	819.52	PG 40:7 PG 18:2_22:5	C46H77O10P	1
6.011	793.501	PG 38:6 PG 18:2_20:4	C44H75O10P	1
6.027	233.155	FA 15:4	C15H22O2	1
6.046	857.521	PI 36:4 PI 16:0_20:4	C45H79O13P	1
6.057	769.5	PG 36:4 PG 18:2_18:2	C42H75O10P	1
6.063	745.501	PG 34:2 PG 16:0_18:2	C40H75O10P	1
6.114	821.533	PG 40:6 PG 18:2_22:4	C46H79O10P	1
6.148	795.518	PG 38:5 PG 18:1_20:4	C44H77O10P	1

## Sheet: ли
Average Rt(min)	Average Mz	Metabolite name	Formula	Selection
6.152	759.567	SM 34:2 O2 SM 18:2 O2 16:0	C39H77N2O6P	1
6.163	771.519	PG 36:3 PG 18:1_18:2	C42H77O10P	1
6.222	793.501	PG 38:6 PG 16:0_22:6	C44H75O10P	1
6.241	857.516	SHexCer 36:1 O3	C42H81NO12S	1
6.264	719.489	PG 32:1 PG 16:0_16:1	C38H73O10P	1
6.274	833.52	PI 34:2 PI 16:0_18:2	C43H79O13P	1
6.305	745.505	PG 34:2 PG 16:0_18:2	C40H75O10P	1
6.307	834.508	PE 44:12 PE 22:6_22:6	C49H74NO8P	1
6.343	719.489	PG 32:1 PG 16:0_16:1	C38H73O10P	1
6.394	883.534	PI 38:5 PI 18:1_20:4	C47H81O13P	1
6.397	912.575	PC 38:6 O3 PC 20:4_18:2 O3	C46H80NO11P	1
6.412	747.566	SM 33:1 O2	C38H77N2O6P	1
6.441	859.537	PI 36:3 PI 18:1_18:2	C45H81O13P	1
6.45	769.501	PG 36:4 PG 16:0_20:4	C42H75O10P	1
6.47	788.542	PC 32:2 PC 14:0_18:2	C40H76NO8P	1
6.477	838.563	PC 36:5 PC 18:2_18:3	C44H78NO8P	1
6.482	760.49	PE 38:7 PE 16:1_22:6	C43H72NO8P	1
6.5	745.501	PG 34:2 PG 16:0_18:2	C40H75O10P	1
6.532	810.506	PE 42:10 PE 20:4_22:6	C47H74NO8P	1
6.544	822.543	PC O-36:6 PC O-14:0_22:6	C44H78NO7P	1
6.565	760.491	PE 38:7 PE 16:1_22:6	C43H72NO8P	1
6.598	838.563	PC 36:5 PC 16:1_20:4	C44H78NO8P	1
6.633	788.542	PC 32:2 PC 16:0_16:2	C40H76NO8P	1
6.646	786.509	PE 40:8 PE 18:2_22:6	C45H74NO8P	1
6.655	814.559	PE O-43:8 PE O-21:2_22:6	C48H82NO7P	1
6.673	823.552	PG 40:5 PG 18:1_22:4	C46H81O10P	1
6.758	864.579	PC 38:6 PC 18:2_20:4	C46H80NO8P	1
6.79	786.51	PE 40:8 PE 20:4_20:4	C45H74NO8P	1
6.795	415.359	FA 28:4	C28H48O2	1
6.81	712.493	PE 34:3 PE 16:1_18:2	C39H72NO8P	1
6.817	840.577	PC 36:4 PC 18:2_18:2	C44H80NO8P	1
6.82	909.549	PI 40:6	C49H83O13P	1
6.851	761.581	SM 34:1 O2 SM 18:1 O2 16:0	C39H79N2O6P	1
6.91	814.559	PC 34:3 PC 16:0_18:3	C42H78NO8P	1
6.916	762.508	PE 38:6 PE 18:2_20:4	C43H74NO8P	1
6.99	764.544	PC O-30:1 O PC O-15:0_15:1 O	C38H76NO8P	1
7.018	790.539	PE 40:6 PE 18:0_22:6	C45H78NO8P	1
7.025	864.579	PC 38:6 PC 16:0_22:6	C46H80NO8P	1
7.1	885.511	PI 37:5 O PI 20:4_17:1 O	C46H79O14P	1
7.139	747.517	PG 34:1 PG 16:0_18:1	C40H77O10P	1
7.162	763.598	SM 34:0 O2	C39H81N2O6P	1
7.202	762.508	PE 38:6 PE 16:0_22:6	C43H74NO8P	1
7.204	790.562	PC 32:1 PC 16:0_16:1	C40H78NO8P	1
7.219	788.522	PE 40:7 PE 18:2_22:5	C45H76NO8P	1
7.334	840.576	PC 36:4 PC 16:0_20:4	C44H80NO8P	1
7.347	790.557	PC 32:1 PC 16:0_16:1	C40H78NO8P	1
7.394	788.522	PE 40:7 PE 18:1_22:6	C45H76NO8P	1
7.405	816.575	PC 34:2 PC 16:0_18:2	C42H80NO8P	1
7.406	367.358	PE O-38:7 PE O-18:3_20:4	C43H74NO7P	1
7.41	792.531	PC 31:1 O PC 16:1_15:0 O	C39H76NO9P	1
7.47	850.574	SHexCer 38:1 O3	C44H85NO12S	1
7.503	764.524	PE 38:5 PE 16:0_22:5	C43H76NO8P	1
7.514	814.542	PE 42:8 PE 20:4_22:4	C47H78NO8P	1
7.528	738.509	PE 36:4 PE 16:0_20:4	C41H74NO8P	1
7.577	818.549	PC 33:2 O PC 16:0_17:2 O	C41H78NO9P	1
7.607	714.509	PE 34:2 PE 16:0_18:2	C39H74NO8P	1
7.616	842.625	PC O-37:3 PC O-19:2_18:1	C45H86NO7P	1
7.731	746.515	PE O-38:7 PE O-16:1_22:6	C43H74NO7P	1
7.737	764.524	PE 38:5 PE 18:1_20:4	C43H76NO8P	1
7.762	876.613	SHexCer 41:1 O2	C47H91NO11S	1
7.77	913.582	PI 40:4 PI 18:0_22:4	C49H87O13P	1
7.826	740.497	PC O-32:1 PC O-16:1_16:0	C40H80NO7P	1
7.828	740.554	PE O-37:3 PE O-19:1_18:2	C42H80NO7P	1
7.834	772.49	PE 39:8 PE 17:2_22:6	C44H72NO8P	1
7.884	854.594	PC 37:4 PC 17:0_20:4	C45H82NO8P	1
7.909	772.531	PE O-40:8 PE O-18:2_22:6	C45H76NO7P	1
7.933	868.607	PC 38:4 PC 18:1_20:3	C46H84NO8P	1
7.957	764.524	PE 38:5 PE 16:0_22:5	C43H76NO8P	1
7.963	826.597	PC O-36:4 PC O-16:0_20:4	C44H82NO7P	1
7.965	774.546	PE O-40:7 PE O-18:1_22:6	C45H78NO7P	1
7.982	381.373	FA 25:0	C25H50O2	1
8.033	792.574	PC 32:0 PC 16:0_16:0	C40H80NO8P	1
8.048	818.57	PC 33:2 O PC 18:1_15:1 O	C41H78NO9P	1
8.081	868.607	PC 38:4 PC 16:0_22:4	C46H84NO8P	1
8.1	752.523	PE 37:4 PE 17:0_20:4	C42H76NO8P	1
8.121	722.514	PE O-36:5 PE O-16:1_20:4	C41H74NO7P	1
8.182	790.541	PE 40:6 PE 18:1_22:5	C45H78NO8P	1
8.21	766.538	PE 38:4 PE 18:1_20:3	C43H78NO8P	1
8.23	536.505	Cer 34:1 O2 Cer 18:1 O2 16:0	C34H67NO3	1
8.291	818.592	PC O-34:2 O PC O-17:1_17:1 O	C42H82NO8P	1
8.307	748.53	PE O-38:6 PE O-18:2_20:4	C43H76NO7P	1
8.312	766.538	PE 38:4 PE 16:0_22:4	C43H78NO8P	1
8.339	790.541	PE 40:6 PE 18:0_22:6	C45H78NO8P	1
8.402	844.607	PC 36:2 PC 16:0_20:2	C44H84NO8P	1
8.451	724.53	PE O-36:4 PE O-18:2_18:2	C41H76NO7P	1
8.452	816.557	PE 42:7 PE 20:1_22:6	C47H80NO8P	1
8.475	867.66	SM 42:4 O2	C47H89N2O6P	1
8.487	844.566	PC 35:3 O PC 18:1_17:2 O	C43H80NO9P	1
8.497	818.592	PC 34:1 PC 18:0_16:1	C42H82NO8P	1
8.502	716.524	PE 34:1 PE 16:0_18:1	C39H76NO8P	1
8.508	868.607	PC 38:4 PC 18:0_20:4	C46H84NO8P	1
8.574	538.52	Cer 34:0 O2 Cer 18:0 O2 16:0	C34H69NO3	1
8.597	844.572	PC 35:3 O PC 18:2_17:1 O	C43H80NO9P	1
8.674	742.541	PE 36:2 PE 16:0_20:2	C41H78NO8P	1
8.744	766.538	PE 38:4 PE 18:0_20:4	C43H78NO8P	1
8.796	768.545	PE 38:3 PE 20:1_18:2	C43H80NO8P	1
8.827	742.541	PE 36:2 PE 18:0_18:2	C41H78NO8P	1
8.862	792.553	PE 40:5 PE 20:1_20:4	C45H80NO8P	1
8.957	832.607	PC 35:1 PC 17:0_18:1	C43H84NO8P	1
8.979	774.545	PE O-40:7 PE O-18:1_22:6	C45H78NO7P	1
8.992	804.613	PC O-34:1 PC O-16:0_18:1	C42H84NO7P	1
8.992	750.545	PE O-38:5 PE O-16:1_22:4	C43H78NO7P	1
9.211	768.555	PE 38:3 PE 18:1_20:2	C43H80NO8P	1
9.247	792.553	PE 40:5 PE 18:0_22:5	C45H80NO8P	1
9.459	750.545	PE O-38:5 PE O-18:1_20:4	C43H78NO7P	1
9.536	846.623	PC 36:1 PC 16:0_20:1	C44H86NO8P	1
9.55	726.545	PE O-36:3 PE O-18:2_18:1	C41H78NO7P	1
9.583	869.676	SM 42:3 O2 SM 18:1 O2 24:2	C47H91N2O6P	1
9.656	794.572	PE 40:4 PE 18:0_22:4	C45H82NO8P	1
9.668	846.624	PC 36:1 PC 18:0_18:1	C44H86NO8P	1
9.785	872.639	PC 38:2 PC 18:0_20:2	C46H88NO8P	1
10.03	872.639	PE 38:2 PE 18:0_20:2	C43H82NO8P	1
10.04	871.692	SM 42:2 O2	C47H93N2O6P	1
10.045	831.663	SM 39:1 O2	C44H89N2O6P	1
10.209	794.572	PE 40:4 PE 20:0_20:4	C45H82NO8P	1
10.315	423.422	FA 28:0	C28H56O2	1
10.332	702.605	Cer 42:4 O2 Cer 18:2 O2 24:2	C42H77NO3	1
10.475	778.578	PE O-40:5 PE O-18:1_22:4	C45H82NO7P	1
10.883	871.693	SM 42:2 O2 SM 18:1 O2 24:1	C47H93N2O6P	1
10.896	845.673	SM 40:1 O2 SM 18:1 O2 22:0	C45H91N2O6P	1
11.33	871.693	SM 42:2 O2 SM 18:2 O2 24:0	C47H93N2O6P	1
12.76	873.704	SM 42:1 O2 SM 18:1 O2 24:0	C47H95N2O6P	1
13.145	620.601	Cer 40:1 O2 Cer 18:1 O2 22:0	C40H79NO3	1

## Sheet: Sheet2
Average Rt(min)	Average Mz	Metabolite name	Formula	Selection
1.983	619.291	LPI 20:4	C29H49O12P	1
2.1	247.17	FA 16:4	C16H24O2	1
2.39	524.278	LPE 22:6	C27H44NO7P	1
2.486	626.348	LPC 22:6	C30H50NO7P	1
2.545	524.278	LPE 22:6	C27H44NO7P	1
2.583	476.28	LPE 18:2	C23H44NO7P	1
2.605	626.348	LPC 22:6	C30H50NO7P	1
2.618	500.279	LPE 20:4	C25H44NO7P	1
2.646	524.278	LPE 22:6	C27H44NO7P	1
2.677	602.348	LPC 20:4	C28H50NO7P	1
2.717	476.279	LPE 18:2	C23H44NO7P	1
2.726	500.279	LPE 20:4	C25H44NO7P	1
2.807	554.345	LPC 16:0	C24H50NO7P	1
2.963	554.345	LPC 16:0	C24H50NO7P	1
3.001	526.294	LPE 22:5	C27H46NO7P	1
3.025	452.279	LPE 16:0	C21H44NO7P	1
3.099	526.294	LPE 22:5	C27H46NO7P	1
3.124	478.294	LPE 18:1	C23H46NO7P	1
3.177	580.361	LPC 18:1	C26H52NO7P	1
3.251	478.294	LPE 18:1	C23H46NO7P	1
3.332	568.361	LPC 17:0	C25H52NO7P	1
3.498	327.232	FA 22:6	C22H32O2	1
3.552	227.201	FA 14:0	C14H28O2	1
3.619	255.232	FA 16:0	C16H32O2	1
3.716	582.378	LPC 18:0	C26H54NO7P	1
3.779	480.31	LPE 18:0	C23H48NO7P	1
3.92	303.232	FA 20:4	C20H32O2	1
3.973	279.233	FA 18:2	C18H32O2	1
4.025	329.248	FA 22:5	C22H34O2	1
4.206	305.248	FA 20:3	C20H34O2	1
4.278	255.232	FA 16:0	C16H32O2	1
4.381	279.233	FA 18:2	C18H32O2	1
4.424	331.265	FA 22:4	C22H36O2	1
4.438	281.248	FA 18:1	C18H34O2	1
4.898	283.264	FA 18:0	C18H36O2	1
4.992	309.28	FA 20:1	C20H38O2	1
5.188	255.232	FA 16:0	C16H32O2	1
5.349	865.501	PG 44:12 PG 22:6_22:6	C50H75O10P	1
5.511	817.502	PG 40:8 PG 18:2_22:6	C46H75O10P	1
5.608	817.504	PG 40:8 PG 18:2_22:6	C46H75O10P	1
5.611	337.312	FA 22:1	C22H42O2	1
5.651	793.501	PG 38:6 PG 18:2_20:4	C44H75O10P	1
5.671	769.501	PG 36:4 PG 18:2_18:2	C42H75O10P	1
5.714	867.516	PG 44:11 PG 22:5_22:6	C50H77O10P	1
5.823	881.52	PI 38:6 PI 18:2_20:4	C47H79O13P	1
5.955	819.52	PG 40:7 PG 18:2_22:5	C46H77O10P	1
6.011	793.501	PG 38:6 PG 18:2_20:4	C44H75O10P	1
6.027	233.155	FA 15:4	C15H22O2	1
6.046	857.521	PI 36:4 PI 16:0_20:4	C45H79O13P	1
6.057	769.5	PG 36:4 PG 18:2_18:2	C42H75O10P	1
6.063	745.501	PG 34:2 PG 16:0_18:2	C40H75O10P	1
6.114	821.533	PG 40:6 PG 18:2_22:4	C46H79O10P	1
6.148	795.518	PG 38:5 PG 18:1_20:4	C44H77O10P	1
6.152	759.567	SM 34:2 O2 SM 18:2 O2 16:0	C39H77N2O6P	1
6.163	771.519	PG 36:3 PG 18:1_18:2	C42H77O10P	1
6.222	793.501	PG 38:6 PG 16:0_22:6	C44H75O10P	1
6.241	857.516	SHexCer 36:1 O3	C42H81NO12S	1
6.264	719.489	PG 32:1 PG 16:0_16:1	C38H73O10P	1
6.274	833.52	PI 34:2 PI 16:0_18:2	C43H79O13P	1
6.305	745.505	PG 34:2 PG 16:0_18:2	C40H75O10P	1
6.307	834.508	PE 44:12 PE 22:6_22:6	C49H74NO8P	1
6.343	719.489	PG 32:1 PG 16:0_16:1	C38H73O10P	1
6.394	883.534	PI 38:5 PI 18:1_20:4	C47H81O13P	1
6.397	912.575	PC 38:6 O3 PC 20:4_18:2 O3	C46H80NO11P	1
6.412	747.566	SM 33:1 O2	C38H77N2O6P	1
6.441	859.537	PI 36:3 PI 18:1_18:2	C45H81O13P	1
6.45	769.501	PG 36:4 PG 16:0_20:4	C42H75O10P	1
6.47	788.542	PC 32:2 PC 14:0_18:2	C40H76NO8P	1
6.477	838.563	PC 36:5 PC 18:2_18:3	C44H78NO8P	1
6.482	760.49	PE 38:7 PE 16:1_22:6	C43H72NO8P	1
6.5	745.501	PG 34:2 PG 16:0_18:2	C40H75O10P	1
6.532	810.506	PE 42:10 PE 20:4_22:6	C47H74NO8P	1
6.544	822.543	PC O-36:6 PC O-14:0_22:6	C44H78NO7P	1
6.565	760.491	PE 38:7 PE 16:1_22:6	C43H72NO8P	1
6.598	838.563	PC 36:5 PC 16:1_20:4	C44H78NO8P	1
6.633	788.542	PC 32:2 PC 16:0_16:2	C40H76NO8P	1
6.646	786.509	PE 40:8 PE 18:2_22:6	C45H74NO8P	1
6.655	814.559	PE O-43:8 PE O-21:2_22:6	C48H82NO7P	1
6.673	823.552	PG 40:5 PG 18:1_22:4	C46H81O10P	1
6.758	864.579	PC 38:6 PC 18:2_20:4	C46H80NO8P	1
6.79	786.51	PE 40:8 PE 20:4_20:4	C45H74NO8P	1
6.795	415.359	FA 28:4	C28H48O2	1
6.81	712.493	PE 34:3 PE 16:1_18:2	C39H72NO8P	1
6.817	840.577	PC 36:4 PC 18:2_18:2	C44H80NO8P	1
6.82	909.549	PI 40:6	C49H83O13P	1
6.851	761.581	SM 34:1 O2 SM 18:1 O2 16:0	C39H79N2O6P	1
6.91	814.559	PC 34:3 PC 16:0_18:3	C42H78NO8P	1
6.916	762.508	PE 38:6 PE 18:2_20:4	C43H74NO8P	1
6.99	764.544	PC O-30:1 O PC O-15:0_15:1 O	C38H76NO8P	1
7.018	790.539	PE 40:6 PE 18:0_22:6	C45H78NO8P	1
7.025	864.579	PC 38:6 PC 16:0_22:6	C46H80NO8P	1
7.1	885.511	PI 37:5 O PI 20:4_17:1 O	C46H79O14P	1
7.139	747.517	PG 34:1 PG 16:0_18:1	C40H77O10P	1
7.162	763.598	SM 34:0 O2	C39H81N2O6P	1
7.202	762.508	PE 38:6 PE 16:0_22:6	C43H74NO8P	1
7.204	790.562	PC 32:1 PC 16:0_16:1	C40H78NO8P	1
7.219	788.522	PE 40:7 PE 18:2_22:5	C45H76NO8P	1
7.334	840.576	PC 36:4 PC 16:0_20:4	C44H80NO8P	1
7.347	790.557	PC 32:1 PC 16:0_16:1	C40H78NO8P	1
7.394	788.522	PE 40:7 PE 18:1_22:6	C45H76NO8P	1
7.405	816.575	PC 34:2 PC 16:0_18:2	C42H80NO8P	1
7.406	367.358	PE O-38:7 PE O-18:3_20:4	C43H74NO7P	1
7.41	792.531	PC 31:1 O PC 16:1_15:0 O	C39H76NO9P	1
7.47	850.574	SHexCer 38:1 O3	C44H85NO12S	1
7.503	764.524	PE 38:5 PE 16:0_22:5	C43H76NO8P	1
7.514	814.542	PE 42:8 PE 20:4_22:4	C47H78NO8P	1
7.528	738.509	PE 36:4 PE 16:0_20:4	C41H74NO8P	1
7.577	818.549	PC 33:2 O PC 16:0_17:2 O	C41H78NO9P	1
7.607	714.509	PE 34:2 PE 16:0_18:2	C39H74NO8P	1
7.616	842.625	PC O-37:3 PC O-19:2_18:1	C45H86NO7P	1
7.731	746.515	PE O-38:7 PE O-16:1_22:6	C43H74NO7P	1
7.737	764.524	PE 38:5 PE 18:1_20:4	C43H76NO8P	1
7.762	876.613	SHexCer 41:1 O2	C47H91NO11S	1
7.77	913.582	PI 40:4 PI 18:0_22:4	C49H87O13P	1
7.826	740.497	PC O-32:1 PC O-16:1_16:0	C40H80NO7P	1
7.828	740.554	PE O-37:3 PE O-19:1_18:2	C42H80NO7P	1
7.834	772.49	PE 39:8 PE 17:2_22:6	C44H72NO8P	1
7.884	854.594	PC 37:4 PC 17:0_20:4	C45H82NO8P	1
7.909	772.531	PE O-40:8 PE O-18:2_22:6	C45H76NO7P	1
7.933	868.607	PC 38:4 PC 18:1_20:3	C46H84NO8P	1
7.957	764.524	PE 38:5 PE 16:0_22:5	C43H76NO8P	1
7.963	826.597	PC O-36:4 PC O-16:0_20:4	C44H82NO7P	1
7.965	774.546	PE O-40:7 PE O-18:1_22:6	C45H78NO7P	1
7.982	381.373	FA 25:0	C25H50O2	1
8.033	792.574	PC 32:0 PC 16:0_16:0	C40H80NO8P	1
8.048	818.57	PC 33:2 O PC 18:1_15:1 O	C41H78NO9P	1
8.081	868.607	PC 38:4 PC 16:0_22:4	C46H84NO8P	1
8.1	752.523	PE 37:4 PE 17:0_20:4	C42H76NO8P	1
8.121	722.514	PE O-36:5 PE O-16:1_20:4	C41H74NO7P	1
8.182	790.541	PE 40:6 PE 18:1_22:5	C45H78NO8P	1
8.21	766.538	PE 38:4 PE 18:1_20:3	C43H78NO8P	1
8.23	536.505	Cer 34:1 O2 Cer 18:1 O2 16:0	C34H67NO3	1
8.291	818.592	PC O-34:2 O PC O-17:1_17:1 O	C42H82NO8P	1
8.307	748.53	PE O-38:6 PE O-18:2_20:4	C43H76NO7P	1
8.312	766.538	PE 38:4 PE 16:0_22:4	C43H78NO8P	1
8.339	790.541	PE 40:6 PE 18:0_22:6	C45H78NO8P	1
8.402	844.607	PC 36:2 PC 16:0_20:2	C44H84NO8P	1
8.451	724.53	PE O-36:4 PE O-18:2_18:2	C41H76NO7P	1
8.452	816.557	PE 42:7 PE 20:1_22:6	C47H80NO8P	1
8.475	867.66	SM 42:4 O2	C47H89N2O6P	1
8.487	844.566	PC 35:3 O PC 18:1_17:2 O	C43H80NO9P	1
8.497	818.592	PC 34:1 PC 18:0_16:1	C42H82NO8P	1
8.502	716.524	PE 34:1 PE 16:0_18:1	C39H76NO8P	1
8.508	868.607	PC 38:4 PC 18:0_20:4	C46H84NO8P	1
8.574	538.52	Cer 34:0 O2 Cer 18:0 O2 16:0	C34H69NO3	1
8.597	844.572	PC 35:3 O PC 18:2_17:1 O	C43H80NO9P	1
8.674	742.541	PE 36:2 PE 16:0_20:2	C41H78NO8P	1
8.744	766.538	PE 38:4 PE 18:0_20:4	C43H78NO8P	1
8.796	768.545	PE 38:3 PE 20:1_18:2	C43H80NO8P	1
8.827	742.541	PE 36:2 PE 18:0_18:2	C41H78NO8P	1
8.862	792.553	PE 40:5 PE 20:1_20:4	C45H80NO8P	1
8.957	832.607	PC 35:1 PC 17:0_18:1	C43H84NO8P	1
8.979	774.545	PE O-40:7 PE O-18:1_22:6	C45H78NO7P	1
8.992	804.613	PC O-34:1 PC O-16:0_18:1	C42H84NO7P	1
8.992	750.545	PE O-38:5 PE O-16:1_22:4	C43H78NO7P	1
9.211	768.555	PE 38:3 PE 18:1_20:2	C43H80NO8P	1
9.247	792.553	PE 40:5 PE 18:0_22:5	C45H80NO8P	1
9.459	750.545	PE O-38:5 PE O-18:1_20:4	C43H78NO7P	1
9.536	846.623	PC 36:1 PC 16:0_20:1	C44H86NO8P	1
9.55	726.545	PE O-36:3 PE O-18:2_18:1	C41H78NO7P	1
9.583	869.676	SM 42:3 O2 SM 18:1 O2 24:2	C47H91N2O6P	1
9.656	794.572	PE 40:4 PE 18:0_22:4	C45H82NO8P	1
9.668	846.624	PC 36:1 PC 18:0_18:1	C44H86NO8P	1
9.785	872.639	PC 38:2 PC 18:0_20:2	C46H88NO8P	1
10.03	872.639	PE 38:2 PE 18:0_20:2	C43H82NO8P	1
10.04	871.692	SM 42:2 O2	C47H93N2O6P	1
10.045	831.663	SM 39:1 O2	C44H89N2O6P	1
10.209	794.572	PE 40:4 PE 20:0_20:4	C45H82NO8P	1
10.315	423.422	FA 28:0	C28H56O2	1
10.332	702.605	Cer 42:4 O2 Cer 18:2 O2 24:2	C42H77NO3	1
10.475	778.578	PE O-40:5 PE O-18:1_22:4	C45H82NO7P	1
10.883	871.693	SM 42:2 O2 SM 18:1 O2 24:1	C47H93N2O6P	1
10.896	845.673	SM 40:1 O2 SM 18:1 O2 22:0	C45H91N2O6P	1
11.33	871.693	SM 42:2 O2 SM 18:2 O2 24:0	C47H93N2O6P	1
12.76	873.704	SM 42:1 O2 SM 18:1 O2 24:0	C47H95N2O6P	1
13.145	620.601	Cer 40:1 O2 Cer 18:1 O2 22:0	C40H79NO3	1

## Sheet: for cliker
Average Rt(min)	Average Mz	Metabolite name	Formula		Average Rt(min)				Average Mz										Average Rt(min)		Average Mz		Metabolitename		Formula
1.184	233.155	FA 15:4	C15H22O2		1.184	0.984	1.384		233.155	213.155	253.155		0.984	1.384		213.155	253.155		1.184		233.155		FA15:4		C15H22O2
1.625	233.155	FA 15:4	C15H22O2		1.625	1.425	1.825		233.155	213.155	253.155		1.425	1.825		213.155	253.155		1.625		233.155		FA15:4		C15H22O2
1.914	233.155	FA 15:4	C15H22O2		1.914	1.714	2.114		233.155	213.155	253.155		1.714	2.114		213.155	253.155		1.914		233.155		FA15:4		C15H22O2
1.983	619.291	LPI 20:4	C29H49O12P		1.983	1.783	2.183		619.291	599.291	639.291		1.783	2.183		599.291	639.291		1.983		619.291		LPI20:4		C29H49O12P	1
2.033	233.154	FA 15:4	C15H22O2		2.033	1.833	2.233		233.154	213.154	253.154		1.833	2.233		213.154	253.154		2.033		233.154		FA15:4		C15H22O2
2.1	247.17	FA 16:4	C16H24O2		2.1	1.9	2.3		247.17	227.17	267.17		1.9	2.3		227.17	267.17		2.1		247.17		FA16:4		C16H24O2	1
2.103	619.29	LPI 20:4	C29H49O12P		2.103	1.903	2.303		619.29	599.29	639.29		1.903	2.303		599.29	639.29		2.103		619.29		LPI20:4		C29H49O12P
2.294	507.273	LPG 18:2	C24H45O9P		2.294	2.094	2.494		507.273	487.273	527.273		2.094	2.494		487.273	527.273		2.294		507.273		LPG18:2		C24H45O9P
2.311	277.217	FA 18:3	C18H30O2		2.311	2.111	2.511		277.217	257.217	297.217		2.111	2.511		257.217	297.217		2.311		277.217		FA18:3		C18H30O2
2.39	524.278	LPE 22:6	C27H44NO7P		2.39	2.19	2.59		524.278	504.278	544.278		2.19	2.59		504.278	544.278		2.39		524.278		LPE22:6		C27H44NO7P	1
2.445	301.217	FA 20:5	C20H30O2		2.445	2.245	2.645		301.217	281.217	321.217		2.245	2.645		281.217	321.217		2.445		301.217		FA20:5		C20H30O2
2.469	483.273	LPG 16:0	C22H45O9P		2.469	2.269	2.669		483.273	463.273	503.273		2.269	2.669		463.273	503.273		2.469		483.273		LPG16:0		C22H45O9P
2.486	626.348	LPC 22:6	C30H50NO7P		2.486	2.286	2.686		626.348	606.348	646.348		2.286	2.686		606.348	646.348		2.486		626.348		LPC22:6		C30H50NO7P	1
2.545	524.278	LPE 22:6	C27H44NO7P		2.545	2.345	2.745		524.278	504.278	544.278		2.345	2.745		504.278	544.278		2.545		524.278		LPE22:6		C27H44NO7P	1
2.558	279.233	FA 18:2	C18H32O2		2.558	2.358	2.758		279.233	259.233	299.233		2.358	2.758		259.233	299.233		2.558		279.233		FA18:2		C18H32O2
2.563	301.217	FA 20:5	C20H30O2		2.563	2.363	2.763		301.217	281.217	321.217		2.363	2.763		281.217	321.217		2.563		301.217		FA20:5		C20H30O2
2.583	476.28	LPE 18:2	C23H44NO7P		2.583	2.383	2.783		476.28	456.28	496.28		2.383	2.783		456.28	496.28		2.583		476.28		LPE18:2		C23H44NO7P	1
2.586	483.273	LPG 16:0	C22H45O9P		2.586	2.386	2.786		483.273	463.273	503.273		2.386	2.786		463.273	503.273		2.586		483.273		LPG16:0		C22H45O9P
2.605	626.348	LPC 22:6	C30H50NO7P		2.605	2.405	2.805		626.348	606.348	646.348		2.405	2.805		606.348	646.348		2.605		626.348		LPC22:6		C30H50NO7P	1
2.618	500.279	LPE 20:4	C25H44NO7P		2.618	2.418	2.818		500.279	480.279	520.279		2.418	2.818		480.279	520.279		2.618		500.279		LPE20:4		C25H44NO7P	1
2.646	524.278	LPE 22:6	C27H44NO7P		2.646	2.446	2.846		524.278	504.278	544.278		2.446	2.846		504.278	544.278		2.646		524.278		LPE22:6		C27H44NO7P	1
2.677	602.348	LPC 20:4	C28H50NO7P		2.677	2.477	2.877		602.348	582.348	622.348		2.477	2.877		582.348	622.348		2.677		602.348		LPC20:4		C28H50NO7P	1
2.679	247.17	FA 16:4	C16H24O2		2.679	2.479	2.879		247.17	227.17	267.17		2.479	2.879		227.17	267.17		2.679		247.17		FA16:4		C16H24O2
2.717	476.279	LPE 18:2	C23H44NO7P		2.717	2.517	2.917		476.279	456.279	496.279		2.517	2.917		456.279	496.279		2.717		476.279		LPE18:2		C23H44NO7P	1
2.726	500.279	LPE 20:4	C25H44NO7P		2.726	2.526	2.926		500.279	480.279	520.279		2.526	2.926		480.279	520.279		2.726		500.279		LPE20:4		C25H44NO7P	1
2.753	235.17	FA 15:3	C15H24O2		2.753	2.553	2.953		235.17	215.17	255.17		2.553	2.953		215.17	255.17		2.753		235.17		FA15:3		C15H24O2
2.807	554.345	LPC 16:0	C24H50NO7P		2.807	2.607	3.007		554.345	534.345	574.345		2.607	3.007		534.345	574.345		2.807		554.345		LPC16:0		C24H50NO7P	1	1
2.88	452.279	LPE 16:0	C21H44NO7P		2.88	2.68	3.08		452.279	432.279	472.279		2.68	3.08		432.279	472.279		2.88		452.279		LPE16:0		C21H44NO7P
2.94	213.185	FA 13:0	C13H26O2		2.94	2.74	3.14		213.185	193.185	233.185		2.74	3.14		193.185	233.185		2.94		213.185		FA13:0		C13H26O2
2.952	409.312	FA 28:7	C28H42O2		2.952	2.752	3.152		409.312	389.312	429.312		2.752	3.152		389.312	429.312		2.952		409.312		FA28:7		C28H42O2
2.963	554.345	LPC 16:0	C24H50NO7P		2.963	2.763	3.163		554.345	534.345	574.345		2.763	3.163		534.345	574.345		2.963		554.345		LPC16:0		C24H50NO7P	1	1
3.001	526.294	LPE 22:5	C27H46NO7P		3.001	2.801	3.201		526.294	506.294	546.294		2.801	3.201		506.294	546.294		3.001		526.294		LPE22:5		C27H46NO7P	1
3.006	225.185	FA 14:1	C14H26O2		3.006	2.806	3.206		225.185	205.185	245.185		2.806	3.206		205.185	245.185		3.006		225.185		FA14:1		C14H26O2
3.014	460.284	LPE O-18:3	C23H44NO6P		3.014	2.814	3.214		460.284	440.284	480.284		2.814	3.214		440.284	480.284		3.014		460.284		LPEO-18:3		C23H44NO6P
3.025	452.279	LPE 16:0	C21H44NO7P		3.025	2.825	3.225		452.279	432.279	472.279		2.825	3.225		432.279	472.279		3.025		452.279		LPE16:0		C21H44NO7P	1
3.038	275.202	FA 18:4	C18H28O2		3.038	2.838	3.238		275.202	255.202	295.202		2.838	3.238		255.202	295.202		3.038		275.202		FA18:4		C18H28O2
3.049	628.363	LPC 22:5	C30H52NO7P		3.049	2.849	3.249		628.363	608.363	648.363		2.849	3.249		608.363	648.363		3.049		628.363		LPC22:5		C30H52NO7P
3.079	225.185	FA 14:1	C14H26O2		3.079	2.879	3.279		225.185	205.185	245.185		2.879	3.279		205.185	245.185		3.079		225.185		FA14:1		C14H26O2
3.099	526.294	LPE 22:5	C27H46NO7P		3.099	2.899	3.299		526.294	506.294	546.294		2.899	3.299		506.294	546.294		3.099		526.294		LPE22:5		C27H46NO7P	1
3.124	478.294	LPE 18:1	C23H46NO7P		3.124	2.924	3.324		478.294	458.294	498.294		2.924	3.324		458.294	498.294		3.124		478.294		LPE18:1		C23H46NO7P	1
3.16	213.186	FA 13:0	C13H26O2		3.16	2.96	3.36		213.186	193.186	233.186		2.96	3.36		193.186	233.186		3.16		213.186		FA13:0		C13H26O2
3.163	599.321	LPI 18:0	C27H53O12P		3.163	2.963	3.363		599.321	579.321	619.321		2.963	3.363		579.321	619.321		3.163		599.321		LPI18:0		C27H53O12P
3.177	580.361	LPC 18:1	C26H52NO7P		3.177	2.977	3.377		580.361	560.361	600.361		2.977	3.377		560.361	600.361		3.177		580.361		LPC18:1		C26H52NO7P	1	1
3.211	528.309	LPE 22:4	C27H48NO7P		3.211	3.011	3.411		528.309	508.309	548.309		3.011	3.411		508.309	548.309		3.211		528.309		LPE22:4		C27H48NO7P
3.233	538.351	LPC O-16:1	C24H50NO6P		3.233	3.033	3.433		538.351	518.351	558.351		3.033	3.433		518.351	558.351		3.233		538.351		LPCO-16:1		C24H50NO6P
3.248	540.368	LPC O-16:0	C24H52NO6P		3.248	3.048	3.448		540.368	520.368	560.368		3.048	3.448		520.368	560.368		3.248		540.368		LPCO-16:0		C24H52NO6P
3.251	478.294	LPE 18:1	C23H46NO7P		3.251	3.051	3.451		478.294	458.294	498.294		3.051	3.451		458.294	498.294		3.251		478.294		LPE18:1		C23H46NO7P	1	1
3.258	630.378	LPC 22:4	C30H54NO7P		3.258	3.058	3.458		630.378	610.378	650.378		3.058	3.458		610.378	650.378		3.258		630.378		LPC22:4		C30H54NO7P
3.262	466.329	LPE O-18:0	C23H50NO6P		3.262	3.062	3.462		466.329	446.329	486.329		3.062	3.462		446.329	486.329		3.262		466.329		LPEO-18:0		C23H50NO6P
3.304	251.202	FA 16:2	C16H28O2		3.304	3.104	3.504		251.202	231.202	271.202		3.104	3.504		231.202	271.202		3.304		251.202		FA16:2		C16H28O2
3.319	291.233	FA 19:3	C19H32O2		3.319	3.119	3.519		291.233	271.233	311.233		3.119	3.519		271.233	311.233		3.319		291.233		FA19:3		C19H32O2
3.32	528.309	LPE 22:4	C27H48NO7P		3.32	3.12	3.52		528.309	508.309	548.309		3.12	3.52		508.309	548.309		3.32		528.309		LPE22:4		C27H48NO7P
3.324	239.201	FA 15:1	C15H28O2		3.324	3.124	3.524		239.201	219.201	259.201		3.124	3.524		219.201	259.201		3.324		239.201		FA15:1		C15H28O2
3.332	568.361	LPC 17:0	C25H52NO7P		3.332	3.132	3.532		568.361	548.361	588.361		3.132	3.532		548.361	588.361		3.332		568.361		LPC17:0		C25H52NO7P	1
3.333	511.303	LPG 18:0	C24H49O9P		3.333	3.133	3.533		511.303	491.303	531.303		3.133	3.533		491.303	531.303		3.333		511.303		LPG18:0		C24H49O9P
3.344	436.284	LPE O-16:1	C21H44NO6P		3.344	3.144	3.544		436.284	416.284	456.284		3.144	3.544		416.284	456.284		3.344		436.284		LPEO-16:1		C21H44NO6P
3.404	289.217	FA 19:4	C19H30O2		3.404	3.204	3.604		289.217	269.217	309.217		3.204	3.604		269.217	309.217		3.404		289.217		FA19:4		C19H30O2
3.485	239.201	FA 15:1	C15H28O2		3.485	3.285	3.685		239.201	219.201	259.201		3.285	3.685		219.201	259.201		3.485		239.201		FA15:1		C15H28O2
3.493	301.217	FA 20:5	C20H30O2		3.493	3.293	3.693		301.217	281.217	321.217		3.293	3.693		281.217	321.217		3.493		301.217		FA20:5		C20H30O2
3.498	327.232	FA 22:6	C22H32O2		3.498	3.298	3.698		327.232	307.232	347.232		3.298	3.698		307.232	347.232		3.498		327.232		FA22:6		C22H32O2	1
3.534	462.299	LPE O-18:2	C23H46NO6P		3.534	3.334	3.734		462.299	442.299	482.299		3.334	3.734		442.299	482.299		3.534		462.299		LPEO-18:2		C23H46NO6P
3.552	227.201	FA 14:0	C14H28O2		3.552	3.352	3.752		227.201	207.201	247.201		3.352	3.752		207.201	247.201		3.552		227.201		FA14:0		C14H28O2	1
3.557	277.217	FA 18:3	C18H30O2		3.557	3.357	3.757		277.217	257.217	297.217		3.357	3.757		257.217	297.217		3.557		277.217		FA18:3		C18H30O2
3.619	255.232	FA 16:0	C16H32O2		3.619	3.419	3.819		255.232	235.232	275.232		3.419	3.819		235.232	275.232		3.619		255.232		FA16:0		C16H32O2	1
3.63	480.31	LPE 18:0	C23H48NO7P		3.63	3.43	3.83		480.31	460.31	500.31		3.43	3.83		460.31	500.31		3.63		480.31		LPE18:0		C23H48NO7P
3.686	309.263	FA 20:1	C20H38O2		3.686	3.486	3.886		309.263	289.263	329.263		3.486	3.886		289.263	329.263		3.686		309.263		FA20:1		C20H38O2
3.707	265.217	FA 17:2	C17H30O2		3.707	3.507	3.907		265.217	245.217	285.217		3.507	3.907		245.217	285.217		3.707		265.217		FA17:2		C17H30O2
3.716	582.378	LPC 18:0	C26H54NO7P		3.716	3.516	3.916		582.378	562.378	602.378		3.516	3.916		562.378	602.378		3.716		582.378		LPC18:0		C26H54NO7P	1
3.779	480.31	LPE 18:0	C23H48NO7P		3.779	3.579	3.979		480.31	460.31	500.31		3.579	3.979		460.31	500.31		3.779		480.31		LPE18:0		C23H48NO7P	1
3.788	253.217	FA 16:1	C16H30O2		3.788	3.588	3.988		253.217	233.217	273.217		3.588	3.988		233.217	273.217		3.788		253.217		FA16:1		C16H30O2
3.793	327.234	FA 22:6	C22H32O2		3.793	3.593	3.993		327.234	307.234	347.234		3.593	3.993		307.234	347.234		3.793		327.234		FA22:6		C22H32O2
3.836	281.248	FA 18:1	C18H34O2		3.836	3.636	4.036		281.248	261.248	301.248		3.636	4.036		261.248	301.248		3.836		281.248		FA18:1		C18H34O2
3.849	233.155	FA 15:4	C15H22O2		3.849	3.649	4.049		233.155	213.155	253.155		3.649	4.049		213.155	253.155		3.849		233.155		FA15:4		C15H22O2
3.853	608.393	LPC 20:1	C28H56NO7P		3.853	3.653	4.053		608.393	588.393	628.393		3.653	4.053		588.393	628.393		3.853		608.393		LPC20:1		C28H56NO7P
3.92	303.232	FA 20:4	C20H32O2		3.92	3.72	4.12		303.232	283.232	323.232		3.72	4.12		283.232	323.232		3.92		303.232		FA20:4		C20H32O2	1
3.926	241.217	FA 15:0	C15H30O2		3.926	3.726	4.126		241.217	221.217	261.217		3.726	4.126		221.217	261.217		3.926		241.217		FA15:0		C15H30O2
3.973	279.233	FA 18:2	C18H32O2		3.973	3.773	4.173		279.233	259.233	299.233		3.773	4.173		259.233	299.233		3.973		279.233		FA18:2		C18H32O2	1
4.025	329.248	FA 22:5	C22H34O2		4.025	3.825	4.225		329.248	309.248	349.248		3.825	4.225		309.248	349.248		4.025		329.248		FA22:5		C22H34O2	1
4.073	464.315	LPE O-18:1	C23H48NO6P		4.073	3.873	4.273		464.315	444.315	484.315		3.873	4.273		444.315	484.315		4.073		464.315		LPEO-18:1		C23H48NO6P
4.097	267.232	FA 17:1	C17H32O2		4.097	3.897	4.297		267.232	247.232	287.232		3.897	4.297		247.232	287.232		4.097		267.232		FA17:1		C17H32O2
4.122	227.201	FA 14:0	C14H28O2		4.122	3.922	4.322		227.201	207.201	247.201		3.922	4.322		207.201	247.201		4.122		227.201		FA14:0		C14H28O2
4.181	317.249	FA 21:4	C21H34O2		4.181	3.981	4.381		317.249	297.249	337.249		3.981	4.381		297.249	337.249		4.181		317.249		FA21:4		C21H34O2
4.191	329.248	FA 22:5	C22H34O2		4.191	3.991	4.391		329.248	309.248	349.248		3.991	4.391		309.248	349.248		4.191		329.248		FA22:5		C22H34O2
4.206	305.248	FA 20:3	C20H34O2		4.206	4.006	4.406		305.248	285.248	325.248		4.006	4.406		285.248	325.248		4.206		305.248		FA20:3		C20H34O2	1
4.274	267.232	FA 17:1	C17H32O2		4.274	4.074	4.474		267.232	247.232	287.232		4.074	4.474		247.232	287.232		4.274		267.232		FA17:1		C17H32O2
4.278	255.232	FA 16:0	C16H32O2		4.278	4.078	4.478		255.232	235.232	275.232		4.078	4.478		235.232	275.232		4.278		255.232		FA16:0		C16H32O2	1
4.349	301.217	FA 20:5	C20H30O2		4.349	4.149	4.549		301.217	281.217	321.217		4.149	4.549		281.217	321.217		4.349		301.217		FA20:5		C20H30O2
4.381	279.233	FA 18:2	C18H32O2		4.381	4.181	4.581		279.233	259.233	299.233		4.181	4.581		259.233	299.233		4.381		279.233		FA18:2		C18H32O2	1
4.424	331.265	FA 22:4	C22H36O2		4.424	4.224	4.624		331.265	311.265	351.265		4.224	4.624		311.265	351.265		4.424		331.265		FA22:4		C22H36O2	1
4.438	281.248	FA 18:1	C18H34O2		4.438	4.238	4.638		281.248	261.248	301.248		4.238	4.638		261.248	301.248		4.438		281.248		FA18:1		C18H34O2	1
4.487	295.264	FA 19:1	C19H36O2		4.487	4.287	4.687		295.264	275.264	315.264		4.287	4.687		275.264	315.264		4.487		295.264		FA19:1		C19H36O2
4.505	233.155	FA 15:4	C15H22O2		4.505	4.305	4.705		233.155	213.155	253.155		4.305	4.705		213.155	253.155		4.505		233.155		FA15:4		C15H22O2
4.513	293.249	FA 19:2	C19H34O2		4.513	4.313	4.713		293.249	273.249	313.249		4.313	4.713		273.249	313.249		4.513		293.249		FA19:2		C19H34O2
4.563	383.295	FA 26:6	C26H40O2		4.563	4.363	4.763		383.295	363.295	403.295		4.363	4.763		363.295	403.295		4.563		383.295		FA26:6		C26H40O2
4.574	307.265	FA 20:2	C20H36O2		4.574	4.374	4.774		307.265	287.265	327.265		4.374	4.774		287.265	327.265		4.574		307.265		FA20:2		C20H36O2
4.588	279.233	FA 18:2	C18H32O2		4.588	4.388	4.788		279.233	259.233	299.233		4.388	4.788		259.233	299.233		4.588		279.233		FA18:2		C18H32O2
4.599	269.249	FA 17:0	C17H34O2		4.599	4.399	4.799		269.249	249.249	289.249		4.399	4.799		249.249	289.249		4.599		269.249		FA17:0		C17H34O2
4.638	283.264	FA 18:0	C18H36O2		4.638	4.438	4.838		283.264	263.264	303.264		4.438	4.838		263.264	303.264		4.638		283.264		FA18:0		C18H36O2
4.642	357.28	FA 24:5	C24H38O2		4.642	4.442	4.842		357.28	337.28	377.28		4.442	4.842		337.28	377.28		4.642		357.28		FA24:5		C24H38O2
4.705	492.346	LPE O-20:1	C25H52NO6P		4.705	4.505	4.905		492.346	472.346	512.346		4.505	4.905		472.346	512.346		4.705		492.346		LPEO-20:1		C25H52NO6P
4.753	333.28	FA 22:3	C22H38O2		4.753	4.553	4.953		333.28	313.28	353.28		4.553	4.953		313.28	353.28		4.753		333.28		FA22:3		C22H38O2
4.784	295.264	FA 19:1	C19H36O2		4.784	4.584	4.984		295.264	275.264	315.264		4.584	4.984		275.264	315.264		4.784		295.264		FA19:1		C19H36O2
4.842	269.248	FA 17:0	C17H34O2		4.842	4.642	5.042		269.248	249.248	289.248		4.642	5.042		249.248	289.248		4.842		269.248		FA17:0		C17H34O2
4.868	409.31	FA 28:7	C28H42O2		4.868	4.668	5.068		409.31	389.31	429.31		4.668	5.068		389.31	429.31		4.868		409.31		FA28:7		C28H42O2
4.873	297.279	FA 19:0	C19H38O2		4.873	4.673	5.073		297.279	277.279	317.279		4.673	5.073		277.279	317.279		4.873		297.279		FA19:0		C19H38O2
4.898	283.264	FA 18:0	C18H36O2		4.898	4.698	5.098		283.264	263.264	303.264		4.698	5.098		263.264	303.264		4.898		283.264		FA18:0		C18H36O2	1
4.899	359.296	FA 24:4	C24H40O2		4.899	4.699	5.099		359.296	339.296	379.296		4.699	5.099		339.296	379.296		4.899		359.296		FA24:4		C24H40O2
4.992	309.28	FA 20:1	C20H38O2		4.992	4.792	5.192		309.28	289.28	329.28		4.792	5.192		289.28	329.28		4.992		309.28		FA20:1		C20H38O2	1
5.062	385.312	FA 26:5	C26H42O2		5.062	4.862	5.262		385.312	365.312	405.312		4.862	5.262		365.312	405.312		5.062		385.312		FA26:5		C26H42O2
5.074	323.296	FA 21:1	C21H40O2		5.074	4.874	5.274		323.296	303.296	343.296		4.874	5.274		303.296	343.296		5.074		323.296		FA21:1		C21H40O2
5.093	295.264	FA 19:1	C19H36O2		5.093	4.893	5.293		295.264	275.264	315.264		4.893	5.293		275.264	315.264		5.093		295.264		FA19:1		C19H36O2
5.136	335.295	FA 22:2	C22H40O2		5.136	4.936	5.336		335.295	315.295	355.295		4.936	5.336		315.295	355.295		5.136		335.295		FA22:2		C22H40O2
5.163	311.305	FA 20:0	C20H40O2		5.163	4.963	5.363		311.305	291.305	331.305		4.963	5.363		291.305	331.305		5.163		311.305		FA20:0		C20H40O2
5.188	255.232	FA 16:0	C16H32O2		5.188	4.988	5.388		255.232	235.232	275.232		4.988	5.388		235.232	275.232		5.188		255.232		FA16:0		C16H32O2	1
5.194	283.264	FA 18:0	C18H36O2		5.194	4.994	5.394		283.264	263.264	303.264		4.994	5.394		263.264	303.264		5.194		283.264		FA18:0		C18H36O2
5.197	297.279	FA 19:0	C19H38O2		5.197	4.997	5.397		297.279	277.279	317.279		4.997	5.397		277.279	317.279		5.197		297.279		FA19:0		C19H38O2
5.222	335.3	FA 22:2	C22H40O2		5.222	5.022	5.422		335.3	315.3	355.3		5.022	5.422		315.3	355.3		5.222		335.3		FA22:2		C22H40O2
5.235	359.296	FA 24:4	C24H40O2		5.235	5.035	5.435		359.296	339.296	379.296		5.035	5.435		339.296	379.296		5.235		359.296		FA24:4		C24H40O2
5.269	311.296	FA 20:0	C20H40O2		5.269	5.069	5.469		311.296	291.296	331.296		5.069	5.469		291.296	331.296		5.269		311.296		FA20:0		C20H40O2
5.277	337.312	FA 22:1	C22H42O2		5.277	5.077	5.477		337.312	317.312	357.312		5.077	5.477		317.312	357.312		5.277		337.312		FA22:1		C22H42O2
5.278	361.311	FA 24:3	C24H42O2		5.278	5.078	5.478		361.311	341.311	381.311		5.078	5.478		341.311	381.311		5.278		361.311		FA24:3		C24H42O2
5.33	323.296	FA 21:1	C21H40O2		5.33	5.13	5.53		323.296	303.296	343.296		5.13	5.53		303.296	343.296		5.33		323.296		FA21:1		C21H40O2
5.349	865.501	PG 44:12 PG 22:6_22:6	C50H75O10P		5.349	5.149	5.549		865.501	845.501	885.501		5.149	5.549		845.501	885.501		5.349		865.501		PG44:12 PG22:6_22:6		C50H75O10P	1
5.424	409.312	FA 28:7	C28H42O2		5.424	5.224	5.624		409.312	389.312	429.312		5.224	5.624		389.312	429.312		5.424		409.312		FA28:7		C28H42O2
5.427	387.328	FA 26:4	C26H44O2		5.427	5.227	5.627		387.328	367.328	407.328		5.227	5.627		367.328	407.328		5.427		387.328		FA26:4		C26H44O2
5.497	325.311	FA 21:0	C21H42O2		5.497	5.297	5.697		325.311	305.311	345.311		5.297	5.697		305.311	345.311		5.497		325.311		FA21:0		C21H42O2
5.511	817.502	PG 40:8 PG 18:2_22:6	C46H75O10P		5.511	5.311	5.711		817.502	797.502	837.502		5.311	5.711		797.502	837.502		5.511		817.502		PG40:8 PG18:2_22:6		C46H75O10P	1
5.537	311.296	FA 20:0	C20H40O2		5.537	5.337	5.737		311.296	291.296	331.296		5.337	5.737		291.296	331.296		5.537		311.296		FA20:0		C20H40O2
5.596	409.312	FA 28:7	C28H42O2		5.596	5.396	5.796		409.312	389.312	429.312		5.396	5.796		389.312	429.312		5.596		409.312		FA28:7		C28H42O2
5.604	666.471	LPC 24:0	C32H66NO7P		5.604	5.404	5.804		666.471	646.471	686.471		5.404	5.804		646.471	686.471		5.604		666.471		LPC24:0		C32H66NO7P
5.608	817.504	PG 40:8 PG 18:2_22:6	C46H75O10P		5.608	5.408	5.808		817.504	797.504	837.504		5.408	5.808		797.504	837.504		5.608		817.504		PG40:8 PG18:2_22:6		C46H75O10P	1
5.611	337.312	FA 22:1	C22H42O2		5.611	5.411	5.811		337.312	317.312	357.312		5.411	5.811		317.312	357.312		5.611		337.312		FA22:1		C22H42O2	1
5.651	793.501	PG 38:6 PG 18:2_20:4	C44H75O10P		5.651	5.451	5.851		793.501	773.501	813.501		5.451	5.851		773.501	813.501		5.651		793.501		PG38:6 PG18:2_20:4		C44H75O10P	1
5.671	769.501	PG 36:4 PG 18:2_18:2	C42H75O10P		5.671	5.471	5.871		769.501	749.501	789.501		5.471	5.871		749.501	789.501		5.671		769.501		PG36:4 PG18:2_18:2		C42H75O10P	1
5.714	867.516	PG 44:11 PG 22:5_22:6	C50H77O10P		5.714	5.514	5.914		867.516	847.516	887.516		5.514	5.914		847.516	887.516		5.714		867.516		PG44:11 PG22:5_22:6		C50H77O10P	1
5.758	717.47	PG 32:2 PG 14:0_18:2	C38H71O10P		5.758	5.558	5.958		717.47	697.47	737.47		5.558	5.958		697.47	737.47		5.758		717.47		PG32:2 PG14:0_18:2		C38H71O10P
5.761	905.517	PI 40:8 PI 20:4_20:4	C49H79O13P		5.761	5.561	5.961		905.517	885.517	925.517		5.561	5.961		885.517	925.517		5.761		905.517		PI40:8 PI20:4_20:4		C49H79O13P
5.774	363.328	FA 24:2	C24H44O2		5.774	5.574	5.974		363.328	343.328	383.328		5.574	5.974		343.328	383.328		5.774		363.328		FA24:2		C24H44O2
5.791	339.327	FA 22:0	C22H44O2		5.791	5.591	5.991		339.327	319.327	359.327		5.591	5.991		319.327	359.327		5.791		339.327		FA22:0		C22H44O2
5.823	881.52	PI 38:6 PI 18:2_20:4	C47H79O13P		5.823	5.623	6.023		881.52	861.52	901.52		5.623	6.023		861.52	901.52		5.823		881.52		PI38:6 PI18:2_20:4		C47H79O13P	1
5.887	409.312	FA 28:7	C28H42O2		5.887	5.687	6.087		409.312	389.312	429.312		5.687	6.087		389.312	429.312		5.887		409.312		FA28:7		C28H42O2
5.896	283.264	FA 18:0	C18H36O2		5.896	5.696	6.096		283.264	263.264	303.264		5.696	6.096		263.264	303.264		5.896		283.264		FA18:0		C18H36O2
5.925	365.342	FA 24:1	C24H46O2		5.925	5.725	6.125		365.342	345.342	385.342		5.725	6.125		345.342	385.342		5.925		365.342		FA24:1		C24H46O2
5.927	387.328	FA 26:4	C26H44O2		5.927	5.727	6.127		387.328	367.328	407.328		5.727	6.127		367.328	407.328		5.927		387.328		FA26:4		C26H44O2
5.95	743.487	PG 34:3 PG 16:1_18:2	C40H73O10P		5.95	5.75	6.15		743.487	723.487	763.487		5.75	6.15		723.487	763.487		5.95		743.487		PG34:3 PG16:1_18:2		C40H73O10P
5.953	281.248	FA 18:1	C18H34O2		5.953	5.753	6.153		281.248	261.248	301.248		5.753	6.153		261.248	301.248		5.953		281.248		FA18:1		C18H34O2
5.955	819.52	PG 40:7 PG 18:2_22:5	C46H77O10P		5.955	5.755	6.155		819.52	799.52	839.52		5.755	6.155		799.52	839.52		5.955		819.52		PG40:7 PG18:2_22:5		C46H77O10P	1
5.978	365.342	FA 24:1	C24H46O2		5.978	5.778	6.178		365.342	345.342	385.342		5.778	6.178		345.342	385.342		5.978		365.342		FA24:1		C24H46O2
5.998	351.326	FA 23:1	C23H44O2		5.998	5.798	6.198		351.326	331.326	371.326		5.798	6.198		331.326	371.326		5.998		351.326		FA23:1		C23H44O2
6.005	325.311	FA 21:0	C21H42O2		6.005	5.805	6.205		325.311	305.311	345.311		5.805	6.205		305.311	345.311		6.005		325.311		FA21:0		C21H42O2
6.011	793.501	PG 38:6 PG 18:2_20:4	C44H75O10P		6.011	5.811	6.211		793.501	773.501	813.501		5.811	6.211		773.501	813.501		6.011		793.501		PG38:6 PG18:2_20:4		C44H75O10P	1
6.026	881.52	PI 38:6 PI 16:0_22:6	C47H79O13P		6.026	5.826	6.226		881.52	861.52	901.52		5.826	6.226		861.52	901.52		6.026		881.52		PI38:6 PI16:0_22:6		C47H79O13P
6.027	233.155	FA 15:4	C15H22O2		6.027	5.827	6.227		233.155	213.155	253.155		5.827	6.227		213.155	253.155		6.027		233.155		FA15:4		C15H22O2	1
6.032	733.552	SM 32:1;O2	C37H75N2O6P		6.032	5.832	6.232		733.552	713.552	753.552		5.832	6.232		713.552	753.552		6.032		733.552		SM32:1;O2		C37H75N2O6P
6.036	353.343	FA 23:0	C23H46O2		6.036	5.836	6.236		353.343	333.343	373.343		5.836	6.236		333.343	373.343		6.036		353.343		FA23:0		C23H46O2
6.046	857.521	PI 36:4 PI 16:0_20:4	C45H79O13P		6.046	5.846	6.246		857.521	837.521	877.521		5.846	6.246		837.521	877.521		6.046		857.521		PI36:4 PI16:0_20:4		C45H79O13P	1
6.057	769.5	PG 36:4 PG 18:2_18:2	C42H75O10P		6.057	5.857	6.257		769.5	749.5	789.5		5.857	6.257		749.5	789.5		6.057		769.5		PG36:4 PG18:2_18:2		C42H75O10P	1
6.061	845.532	PG 42:8 PG 20:4_22:4	C48H79O10P		6.061	5.861	6.261		845.532	825.532	865.532		5.861	6.261		825.532	865.532		6.061		845.532		PG42:8 PG20:4_22:4		C48H79O10P
6.063	745.501	PG 34:2 PG 16:0_18:2	C40H75O10P		6.063	5.863	6.263		745.501	725.501	765.501		5.863	6.263		725.501	765.501		6.063		745.501		PG34:2 PG16:0_18:2		C40H75O10P	1
6.114	821.533	PG 40:6 PG 18:2_22:4	C46H79O10P		6.114	5.914	6.314		821.533	801.533	841.533		5.914	6.314		801.533	841.533		6.114		821.533		PG40:6 PG18:2_22:4		C46H79O10P	1
6.142	869.536	PG 44:10 PG 22:5_22:5	C50H79O10P		6.142	5.942	6.342		869.536	849.536	889.536		5.942	6.342		849.536	889.536		6.142		869.536		PG44:10 PG22:5_22:5		C50H79O10P
6.142	353.343	FA 23:0	C23H46O2		6.142	5.942	6.342		353.343	333.343	373.343		5.942	6.342		333.343	373.343		6.142		353.343		FA23:0		C23H46O2
6.148	795.518	PG 38:5 PG 18:1_20:4	C44H77O10P		6.148	5.948	6.348		795.518	775.518	815.518		5.948	6.348		775.518	815.518		6.148		795.518		PG38:5 PG18:1_20:4		C44H77O10P	1
6.152	759.567	SM 34:2;O2 SM 18:2;O2/16:0	C39H77N2O6P		6.152	5.952	6.352		759.567	739.567	779.567		5.952	6.352		739.567	779.567		6.152		759.567		SM34:2;O2 SM18:2;O2/16:0		C39H77N2O6P	1
6.163	771.519	PG 36:3 PG 18:1_18:2	C42H77O10P		6.163	5.963	6.363		771.519	751.519	791.519		5.963	6.363		751.519	791.519		6.163		771.519		PG36:3 PG18:1_18:2		C42H77O10P	1
6.167	907.536	PI 40:7 PI 18:1_22:6	C49H81O13P		6.167	5.967	6.367		907.536	887.536	927.536		5.967	6.367		887.536	927.536		6.167		907.536		PI40:7 PI18:1_22:6		C49H81O13P
6.198	693.471	PG 30:0 PG 14:0_16:0	C36H71O10P		6.198	5.998	6.398		693.471	673.471	713.471		5.998	6.398		673.471	713.471		6.198		693.471		PG30:0 PG14:0_16:0		C36H71O10P
6.203	784.495	PE 40:9 PE 18:3_22:6	C45H72NO8P		6.203	6.003	6.403		784.495	764.495	804.495		6.003	6.403		764.495	804.495		6.203		784.495		PE40:9 PE18:3_22:6		C45H72NO8P
6.206	736.514	PC 28:0 PC 14:0_14:0	C36H72NO8P		6.206	6.006	6.406		736.514	716.514	756.514		6.006	6.406		716.514	756.514		6.206		736.514		PC28:0 PC14:0_14:0		C36H72NO8P
6.217	790.504	PE 39:7;O PE 22:6_17:1;O	C44H74NO9P		6.217	6.017	6.417		790.504	770.504	810.504		6.017	6.417		770.504	810.504		6.217		790.504		PE39:7;O PE22:6_17:1;O		C44H74NO9P
6.222	793.501	PG 38:6 PG 16:0_22:6	C44H75O10P		6.222	6.022	6.422		793.501	773.501	813.501		6.022	6.422		773.501	813.501		6.222		793.501		PG38:6 PG16:0_22:6		C44H75O10P	1
6.241	857.516	SHexCer 36:1;O3	C42H81NO12S		6.241	6.041	6.441		857.516	837.516	877.516		6.041	6.441		837.516	877.516		6.241		857.516		SHexCer36:1;O3		C42H81NO12S	1
6.241	822.545	PI 36:4 PI 16:0_20:4	C45H79O13P		6.241	6.041	6.441		822.545	802.545	842.545		6.041	6.441		802.545	842.545		6.241		822.545		PI36:4 PI16:0_20:4		C45H79O13P
6.254	769.5	PG 36:4 PG 16:0_20:4	C42H75O10P		6.254	6.054	6.454		769.5	749.5	789.5		6.054	6.454		749.5	789.5		6.254		769.5		PG36:4 PG16:0_20:4		C42H75O10P
6.264	719.489	PG 32:1 PG 16:0_16:1	C38H73O10P		6.264	6.064	6.464		719.489	699.489	739.489		6.064	6.464		699.489	739.489		6.264		719.489		PG32:1 PG16:0_16:1		C38H73O10P	1
6.274	833.52	PI 34:2 PI 16:0_18:2	C43H79O13P		6.274	6.074	6.474		833.52	813.52	853.52		6.074	6.474		813.52	853.52		6.274		833.52		PI34:2 PI16:0_18:2		C43H79O13P	1
6.296	379.358	FA 25:1	C25H48O2		6.296	6.096	6.496		379.358	359.358	399.358		6.096	6.496		359.358	399.358		6.296		379.358		FA25:1		C25H48O2
6.305	745.505	PG 34:2 PG 16:0_18:2	C40H75O10P		6.305	6.105	6.505		745.505	725.505	765.505		6.105	6.505		725.505	765.505		6.305		745.505		PG34:2 PG16:0_18:2		C40H75O10P	1
6.307	834.508	PE 44:12 PE 22:6_22:6	C49H74NO8P		6.307	6.107	6.507		834.508	814.508	854.508		6.107	6.507		814.508	854.508		6.307		834.508		PE44:12 PE22:6_22:6		C49H74NO8P	1
6.316	762.528	PC 30:1 PC 14:0_16:1	C38H74NO8P		6.316	6.116	6.516		762.528	742.528	782.528		6.116	6.516		742.528	782.528		6.316		762.528		PC30:1 PC14:0_16:1		C38H74NO8P
6.323	353.343	FA 23:0	C23H46O2		6.323	6.123	6.523		353.343	333.343	373.343		6.123	6.523		333.343	373.343		6.323		353.343		FA23:0		C23H46O2
6.334	871.552	PG 44:9 PG 22:4_22:5	C50H81O10P		6.334	6.134	6.534		871.552	851.552	891.552		6.134	6.534		851.552	891.552		6.334		871.552		PG44:9 PG22:4_22:5		C50H81O10P
6.343	719.489	PG 32:1 PG 16:0_16:1	C38H73O10P		6.343	6.143	6.543		719.489	699.489	739.489		6.143	6.543		699.489	739.489		6.343		719.489		PG32:1 PG16:0_16:1		C38H73O10P	1
6.357	339.327	FA 22:0	C22H44O2		6.357	6.157	6.557		339.327	319.327	359.327		6.157	6.557		319.327	359.327		6.357		339.327		FA22:0		C22H44O2
6.357	862.563	PC 38:7 PC 16:1_22:6	C46H78NO8P		6.357	6.157	6.557		862.563	842.563	882.563		6.157	6.557		842.563	882.563		6.357		862.563		PC38:7 PC16:1_22:6		C46H78NO8P
6.374	409.312	FA 28:7	C28H42O2		6.374	6.174	6.574		409.312	389.312	429.312		6.174	6.574		389.312	429.312		6.374		409.312		FA28:7		C28H42O2
6.394	883.534	PI 38:5 PI 18:1_20:4	C47H81O13P		6.394	6.194	6.594		883.534	863.534	903.534		6.194	6.594		863.534	903.534		6.394		883.534		PI38:5 PI18:1_20:4		C47H81O13P	1
6.397	912.575	PC 38:6;O3 PC 20:4_18:2;O3	C46H80NO11P		6.397	6.197	6.597		912.575	892.575	932.575		6.197	6.597		892.575	932.575		6.397		912.575		PC38:6;O3 PC20:4_18:2;O3		C46H80NO11P	1
6.408	365.342	FA 24:1	C24H46O2		6.408	6.208	6.608		365.342	345.342	385.342		6.208	6.608		345.342	385.342		6.408		365.342		FA24:1		C24H46O2
6.412	747.566	SM 33:1;O2	C38H77N2O6P		6.412	6.212	6.612		747.566	727.566	767.566		6.212	6.612		727.566	767.566		6.412		747.566		SM33:1;O2		C38H77N2O6P	1
6.419	812.545	PC 34:4 PC 14:0_20:4	C42H76NO8P		6.419	6.219	6.619		812.545	792.545	832.545		6.219	6.619		792.545	832.545		6.419		812.545		PC34:4 PC14:0_20:4		C42H76NO8P
6.441	859.537	PI 36:3 PI 18:1_18:2	C45H81O13P		6.441	6.241	6.641		859.537	839.537	879.537		6.241	6.641		839.537	879.537		6.441		859.537		PI36:3 PI18:1_18:2		C45H81O13P	1
6.45	769.501	PG 36:4 PG 16:0_20:4	C42H75O10P		6.45	6.25	6.65		769.501	749.501	789.501		6.25	6.65		749.501	789.501		6.45		769.501		PG36:4 PG16:0_20:4		C42H75O10P	1
6.47	788.542	PC 32:2 PC 14:0_18:2	C40H76NO8P		6.47	6.27	6.67		788.542	768.542	808.542		6.27	6.67		768.542	808.542		6.47		788.542		PC32:2 PC14:0_18:2		C40H76NO8P	1
6.477	838.563	PC 36:5 PC 18:2_18:3	C44H78NO8P		6.477	6.277	6.677		838.563	818.563	858.563		6.277	6.677		818.563	858.563		6.477		838.563		PC36:5 PC18:2_18:3		C44H78NO8P	1
6.482	760.49	PE 38:7 PE 16:1_22:6	C43H72NO8P		6.482	6.282	6.682		760.49	740.49	780.49		6.282	6.682		740.49	780.49		6.482		760.49		PE38:7 PE16:1_22:6		C43H72NO8P	1
6.5	745.501	PG 34:2 PG 16:0_18:2	C40H75O10P		6.5	6.3	6.7		745.501	725.501	765.501		6.3	6.7		725.501	765.501		6.5		745.501		PG34:2 PG16:0_18:2		C40H75O10P	1
6.5	750.525	PC 29:0 PC 14:0_15:0	C37H74NO8P		6.5	6.3	6.7		750.525	730.525	770.525		6.3	6.7		730.525	770.525		6.5		750.525		PC29:0 PC14:0_15:0		C37H74NO8P
6.532	810.506	PE 42:10 PE 20:4_22:6	C47H74NO8P		6.532	6.332	6.732		810.506	790.506	830.506		6.332	6.732		790.506	830.506		6.532		810.506		PE42:10 PE20:4_22:6		C47H74NO8P	1
6.544	822.543	PC O-36:6 PC O-14:0_22:6	C44H78NO7P		6.544	6.344	6.744		822.543	802.543	842.543		6.344	6.744		802.543	842.543		6.544		822.543		PCO-36:6 PCO-14:0_22:6		C44H78NO7P	1
6.561	836.523	PE 44:11 PE 22:5_22:6	C49H76NO8P		6.561	6.361	6.761		836.523	816.523	856.523		6.361	6.761		816.523	856.523		6.561		836.523		PE44:11 PE22:5_22:6		C49H76NO8P
6.565	760.491	PE 38:7 PE 16:1_22:6	C43H72NO8P		6.565	6.365	6.765		760.491	740.491	780.491		6.365	6.765		740.491	780.491		6.565		760.491		PE38:7 PE16:1_22:6		C43H72NO8P	1
6.574	850.563	PC 37:6 PC 15:0_22:6	C45H78NO8P		6.574	6.374	6.774		850.563	830.563	870.563		6.374	6.774		830.563	870.563		6.574		850.563		PC37:6 PC15:0_22:6		C45H78NO8P
6.598	838.563	PC 36:5 PC 16:1_20:4	C44H78NO8P		6.598	6.398	6.798		838.563	818.563	858.563		6.398	6.798		818.563	858.563		6.598		838.563		PC36:5 PC16:1_20:4		C44H78NO8P	1
6.599	795.518	PG 38:5 PG 18:1_20:4	C44H77O10P		6.599	6.399	6.799		795.518	775.518	815.518		6.399	6.799		775.518	815.518		6.599		795.518		PG38:5 PG18:1_20:4		C44H77O10P
6.61	367.359	FA 24:0	C24H48O2		6.61	6.41	6.81		367.359	347.359	387.359		6.41	6.81		347.359	387.359		6.61		367.359		FA24:0		C24H48O2
6.633	788.542	PC 32:2 PC 16:0_16:2	C40H76NO8P		6.633	6.433	6.833		788.542	768.542	808.542		6.433	6.833		768.542	808.542		6.633		788.542		PC32:2 PC16:0_16:2		C40H76NO8P	1
6.644	871.534	PI 37:4 PI 17:0_20:4	C46H81O13P		6.644	6.444	6.844		871.534	851.534	891.534		6.444	6.844		851.534	891.534		6.644		871.534		PI37:4 PI17:0_20:4		C46H81O13P
6.646	786.509	PE 40:8 PE 18:2_22:6	C45H74NO8P		6.646	6.446	6.846		786.509	766.509	806.509		6.446	6.846		766.509	806.509		6.646		786.509		PE40:8 PE18:2_22:6		C45H74NO8P	1
6.654	771.519	PG 36:3 PG 18:1_18:2	C42H77O10P		6.654	6.454	6.854		771.519	751.519	791.519		6.454	6.854		751.519	791.519		6.654		771.519		PG36:3 PG18:1_18:2		C42H77O10P
6.655	814.559	PE O-43:8 PE O-21:2_22:6	C48H82NO7P		6.655	6.455	6.855		814.559	794.559	834.559		6.455	6.855		794.559	834.559		6.655		814.559		PEO-43:8 PEO-21:2_22:6		C48H82NO7P	1
6.672	871.485	PI 36:5;O PI 20:4_16:1;O	C45H77O14P		6.672	6.472	6.872		871.485	851.485	891.485		6.472	6.872		851.485	891.485		6.672		871.485		PI36:5;O PI20:4_16:1;O		C45H77O14P
6.673	823.552	PG 40:5 PG 18:1_22:4	C46H81O10P		6.673	6.473	6.873		823.552	803.552	843.552		6.473	6.873		803.552	843.552		6.673		823.552		PG40:5 PG18:1_22:4		C46H81O10P	1
6.733	876.578	PC 39:7	C47H80NO8P		6.733	6.533	6.933		876.578	856.578	896.578		6.533	6.933		856.578	896.578		6.733		876.578		PC39:7		C47H80NO8P
6.734	748.492	PE 37:6 PE 15:0_22:6	C42H72NO8P		6.734	6.534	6.934		748.492	728.492	768.492		6.534	6.934		728.492	768.492		6.734		748.492		PE37:6 PE15:0_22:6		C42H72NO8P
6.738	736.491	PE 36:5 PE 16:1_20:4	C41H72NO8P		6.738	6.538	6.938		736.491	716.491	756.491		6.538	6.938		716.491	756.491		6.738		736.491		PE36:5 PE16:1_20:4		C41H72NO8P
6.758	864.579	PC 38:6 PC 18:2_20:4	C46H80NO8P		6.758	6.558	6.958		864.579	844.579	884.579		6.558	6.958		844.579	884.579		6.758		864.579		PC38:6 PC18:2_20:4		C46H80NO8P	1
6.774	848.586	SHexCer 39:1;O2	C45H87NO11S		6.774	6.574	6.974		848.586	828.586	868.586		6.574	6.974		828.586	868.586		6.774		848.586		SHexCer39:1;O2		C45H87NO11S
6.776	885.549	PI 38:4 PI 18:0_20:4	C47H83O13P		6.776	6.576	6.976		885.549	865.549	905.549		6.576	6.976		865.549	905.549		6.776		885.549		PI38:4 PI18:0_20:4		C47H83O13P
6.782	721.502	PG 32:0 PG 16:0_16:0	C38H75O10P		6.782	6.582	6.982		721.502	701.502	741.502		6.582	6.982		701.502	741.502		6.782		721.502		PG32:0 PG16:0_16:0		C38H75O10P
6.79	786.51	PE 40:8 PE 20:4_20:4	C45H74NO8P		6.79	6.59	6.99		786.51	766.51	806.51		6.59	6.99		766.51	806.51		6.79		786.51		PE40:8 PE20:4_20:4		C45H74NO8P	1
6.794	795.519	PG 38:5 PG 16:0_22:5	C44H77O10P		6.794	6.594	6.994		795.519	775.519	815.519		6.594	6.994		775.519	815.519		6.794		795.519		PG38:5 PG16:0_22:5		C44H77O10P
6.795	415.359	FA 28:4	C28H48O2		6.795	6.595	6.995		415.359	395.359	435.359		6.595	6.995		395.359	435.359		6.795		415.359		FA28:4		C28H48O2	1
6.797	773.535	PG 36:2 PG 18:1_18:1	C42H79O10P		6.797	6.597	6.997		773.535	753.535	793.535		6.597	6.997		753.535	793.535		6.797		773.535		PG36:2 PG18:1_18:1		C42H79O10P
6.81	712.493	PE 34:3 PE 16:1_18:2	C39H72NO8P		6.81	6.61	7.01		712.493	692.493	732.493		6.61	7.01		692.493	732.493		6.81		712.493		PE34:3 PE16:1_18:2		C39H72NO8P	1
6.817	840.577	PC 36:4 PC 18:2_18:2	C44H80NO8P		6.817	6.617	7.017		840.577	820.577	860.577		6.617	7.017		820.577	860.577		6.817		840.577		PC36:4 PC18:2_18:2		C44H80NO8P	1
6.82	909.549	PI 40:6	C49H83O13P		6.82	6.62	7.02		909.549	889.549	929.549		6.62	7.02		889.549	929.549		6.82		909.549		PI40:6		C49H83O13P	1
6.848	353.343	FA 23:0	C23H46O2		6.848	6.648	7.048		353.343	333.343	373.343		6.648	7.048		333.343	373.343		6.848		353.343		FA23:0		C23H46O2
6.851	761.581	SM 34:1;O2 SM 18:1;O2/16:0	C39H79N2O6P		6.851	6.651	7.051		761.581	741.581	781.581		6.651	7.051		741.581	781.581		6.851		761.581		SM34:1;O2 SM18:1;O2/16:0		C39H79N2O6P	1
6.857	861.543	PI 36:2 PI 18:0_18:2	C45H83O13P		6.857	6.657	7.057		861.543	841.543	881.543		6.657	7.057		841.543	881.543		6.857		861.543		PI36:2 PI18:0_18:2		C45H83O13P
6.878	836.523	PE 44:11 PE 22:5_22:6	C49H76NO8P		6.878	6.678	7.078		836.523	816.523	856.523		6.678	7.078		816.523	856.523		6.878		836.523		PE44:11 PE22:5_22:6		C49H76NO8P
6.892	862.539	PE 46:12 PE 22:6_24:6	C51H78NO8P		6.892	6.692	7.092		862.539	842.539	882.539		6.692	7.092		842.539	882.539		6.892		862.539		PE46:12 PE22:6_24:6		C51H78NO8P
6.904	835.538	PI 34:1 PI 16:0_18:1	C43H81O13P		6.904	6.704	7.104		835.538	815.538	855.538		6.704	7.104		815.538	855.538		6.904		835.538		PI34:1 PI16:0_18:1		C43H81O13P
6.905	812.523	PE 42:9 PE 20:3_22:6	C47H76NO8P		6.905	6.705	7.105		812.523	792.523	832.523		6.705	7.105		792.523	832.523		6.905		812.523		PE42:9 PE20:3_22:6		C47H76NO8P
6.906	802.561	PC 33:2 PC 15:0_18:2	C41H78NO8P		6.906	6.706	7.106		802.561	782.561	822.561		6.706	7.106		782.561	822.561		6.906		802.561		PC33:2 PC15:0_18:2		C41H78NO8P
6.909	747.517	PG 34:1 PG 16:0_18:1	C40H77O10P		6.909	6.709	7.109		747.517	727.517	767.517		6.709	7.109		727.517	767.517		6.909		747.517		PG34:1 PG16:0_18:1		C40H77O10P
6.91	814.559	PC 34:3 PC 16:0_18:3	C42H78NO8P		6.91	6.71	7.11		814.559	794.559	834.559		6.71	7.11		794.559	834.559		6.91		814.559		PC34:3 PC16:0_18:3		C42H78NO8P	1
6.916	762.508	PE 38:6 PE 18:2_20:4	C43H74NO8P		6.916	6.716	7.116		762.508	742.508	782.508		6.716	7.116		742.508	782.508		6.916		762.508		PE38:6 PE18:2_20:4		C43H74NO8P	1
6.921	844.514	PE 42:9;O2 PE 20:4_22:5;O2	C47H76NO10P		6.921	6.721	7.121		844.514	824.514	864.514		6.721	7.121		824.514	864.514		6.921		844.514		PE42:9;O2 PE20:4_22:5;O2		C47H76NO10P
6.943	800.54	PC 33:3	C41H76NO8P		6.943	6.743	7.143		800.54	780.54	820.54		6.743	7.143		780.54	820.54		6.943		800.54		PC33:3		C41H76NO8P
6.984	738.508	PE 36:4 PE 18:2_18:2	C41H74NO8P		6.984	6.784	7.184		738.508	718.508	758.508		6.784	7.184		718.508	758.508		6.984		738.508		PE36:4 PE18:2_18:2		C41H74NO8P
6.986	721.502	PG 32:0 PG 16:0_16:0	C38H75O10P		6.986	6.786	7.186		721.502	701.502	741.502		6.786	7.186		701.502	741.502		6.986		721.502		PG32:0 PG16:0_16:0		C38H75O10P
6.99	764.544	PC O-30:1;O PC O-15:0_15:1;O	C38H76NO8P		6.99	6.79	7.19		764.544	744.544	784.544		6.79	7.19		744.544	784.544		6.99		764.544		PCO-30:1;O PCO-15:0_15:1;O		C38H76NO8P	1
7	690.509	PE 32:0 PE 16:0_16:0	C37H74NO8P		7	6.8	7.2		690.509	670.509	710.509		6.8	7.2		670.509	710.509		7		690.509		PE32:0 PE16:0_16:0		C37H74NO8P
7.005	415.359	FA 28:4	C28H48O2		7.005	6.805	7.205		415.359	395.359	435.359		6.805	7.205		395.359	435.359		7.005		415.359		FA28:4		C28H48O2
7.018	790.539	PE 40:6 PE 18:0_22:6	C45H78NO8P		7.018	6.818	7.218		790.539	770.539	810.539		6.818	7.218		770.539	810.539		7.018		790.539		PE40:6 PE18:0_22:6		C45H78NO8P	1
7.025	864.579	PC 38:6 PC 16:0_22:6	C46H80NO8P		7.025	6.825	7.225		864.579	844.579	884.579		6.825	7.225		844.579	884.579		7.025		864.579		PC38:6 PC16:0_22:6		C46H80NO8P	1
7.027	381.374	FA 25:0	C25H50O2		7.027	6.827	7.227		381.374	361.374	401.374		6.827	7.227		361.374	401.374		7.027		381.374		FA25:0		C25H50O2
7.073	836.58	PC O-37:6 PC O-15:0_22:6	C45H80NO7P		7.073	6.873	7.273		836.58	816.58	856.58		6.873	7.273		816.58	856.58		7.073		836.58		PCO-37:6 PCO-15:0_22:6		C45H80NO7P
7.077	770.514	PE O-40:9 PE O-18:3_22:6	C45H74NO7P		7.077	6.877	7.277		770.514	750.514	790.514		6.877	7.277		750.514	790.514		7.077		770.514		PEO-40:9 PEO-18:3_22:6		C45H74NO7P
7.083	821.537	PG 40:6 PG 18:0_22:6	C46H79O10P		7.083	6.883	7.283		821.537	801.537	841.537		6.883	7.283		801.537	841.537		7.083		821.537		PG40:6 PG18:0_22:6		C46H79O10P
7.095	797.535	PG 38:4 PG 16:0_22:4	C44H79O10P		7.095	6.895	7.295		797.535	777.535	817.535		6.895	7.295		777.535	817.535		7.095		797.535		PG38:4 PG16:0_22:4		C44H79O10P
7.1	885.511	PI 37:5;O PI 20:4_17:1;O	C46H79O14P		7.1	6.9	7.3		885.511	865.511	905.511		6.9	7.3		865.511	905.511		7.1		885.511		PI37:5;O PI20:4_17:1;O		C46H79O14P	1
7.139	747.517	PG 34:1 PG 16:0_18:1	C40H77O10P		7.139	6.939	7.339		747.517	727.517	767.517		6.939	7.339		727.517	767.517		7.139		747.517		PG34:1 PG16:0_18:1		C40H77O10P	1
7.152	861.549	PI 36:2 PI 18:0_18:2	C45H83O13P		7.152	6.952	7.352		861.549	841.549	881.549		6.952	7.352		841.549	881.549		7.152		861.549		PI36:2 PI18:0_18:2		C45H83O13P
7.162	763.598	SM 34:0;O2	C39H81N2O6P		7.162	6.962	7.362		763.598	743.598	783.598		6.962	7.362		743.598	783.598		7.162		763.598		SM34:0;O2		C39H81N2O6P	1
7.192	876.576	SHexCer 40:2;O3	C46H87NO12S		7.192	6.992	7.392		876.576	856.576	896.576		6.992	7.392		856.576	896.576		7.192		876.576		SHexCer40:2;O3		C46H87NO12S
7.202	762.508	PE 38:6 PE 16:0_22:6	C43H74NO8P		7.202	7.002	7.402		762.508	742.508	782.508		7.002	7.402		742.508	782.508		7.202		762.508		PE38:6 PE16:0_22:6		C43H74NO8P	1
7.204	790.562	PC 32:1 PC 16:0_16:1	C40H78NO8P		7.204	7.004	7.404		790.562	770.562	810.562		7.004	7.404		770.562	810.562		7.204		790.562		PC32:1 PC16:0_16:1		C40H78NO8P	1
7.219	788.522	PE 40:7 PE 18:2_22:5	C45H76NO8P		7.219	7.019	7.419		788.522	768.522	808.522		7.019	7.419		768.522	808.522		7.219		788.522		PE40:7 PE18:2_22:5		C45H76NO8P	1
7.219	716.524	PE 33:2;O PE 16:0_17:2;O	C38H72NO9P		7.219	7.019	7.419		716.524	696.524	736.524		7.019	7.419		696.524	736.524		7.219		716.524		PE33:2;O PE16:0_17:2;O		C38H72NO9P
7.221	379.358	FA 25:1	C25H48O2		7.221	7.021	7.421		379.358	359.358	399.358		7.021	7.421		359.358	399.358		7.221		379.358		FA25:1		C25H48O2
7.228	838.54	PE 44:10 PE 22:4_22:6	C49H78NO8P		7.228	7.028	7.428		838.54	818.54	858.54		7.028	7.428		818.54	858.54		7.228		838.54		PE44:10 PE22:4_22:6		C49H78NO8P
7.248	698.561	HexCer 34:1;O2 HexCer 18:1;O2/16:0	C40H77NO8		7.248	7.048	7.448		698.561	678.561	718.561		7.048	7.448		678.561	718.561		7.248		698.561		HexCer34:1;O2 HexCer18:1;O2/16:0		C40H77NO8
7.249	758.58	HexCer 34:1;O2 HexCer 18:1;O2/16:0	C40H77NO8		7.249	7.049	7.449		758.58	738.58	778.58		7.049	7.449		738.58	778.58		7.249		758.58		HexCer34:1;O2 HexCer18:1;O2/16:0		C40H77NO8
7.252	407.389	FA 27:1	C27H52O2		7.252	7.052	7.452		407.389	387.389	427.389		7.052	7.452		387.389	427.389		7.252		407.389		FA27:1		C27H52O2
7.296	594.511	Cer 34:2;O2 Cer 18:2;O2/16:0	C34H65NO3		7.296	7.096	7.496		594.511	574.511	614.511		7.096	7.496		574.511	614.511		7.296		594.511		Cer34:2;O2 Cer18:2;O2/16:0		C34H65NO3
7.297	534.489	Cer 34:2;O2 Cer 18:2;O2/16:0	C34H65NO3		7.297	7.097	7.497		534.489	514.489	554.489		7.097	7.497		514.489	554.489		7.297		534.489		Cer34:2;O2 Cer18:2;O2/16:0		C34H65NO3
7.297	773.534	PG 36:2 PG 16:0_20:2	C42H79O10P		7.297	7.097	7.497		773.534	753.534	793.534		7.097	7.497		753.534	793.534		7.297		773.534		PG36:2 PG16:0_20:2		C42H79O10P
7.334	840.576	PC 36:4 PC 16:0_20:4	C44H80NO8P		7.334	7.134	7.534		840.576	820.576	860.576		7.134	7.534		820.576	860.576		7.334		840.576		PC36:4 PC16:0_20:4		C44H80NO8P	1
7.336	395.39	FA 26:0	C26H52O2		7.336	7.136	7.536		395.39	375.39	415.39		7.136	7.536		375.39	415.39		7.336		395.39		FA26:0		C26H52O2
7.347	790.557	PC 32:1 PC 16:0_16:1	C40H78NO8P		7.347	7.147	7.547		790.557	770.557	810.557		7.147	7.547		770.557	810.557		7.347		790.557		PC32:1 PC16:0_16:1		C40H78NO8P	1
7.36	797.533	PG 38:4 PG 18:0_20:4	C44H79O10P		7.36	7.16	7.56		797.533	777.533	817.533		7.16	7.56		777.533	817.533		7.36		797.533		PG38:4 PG18:0_20:4		C44H79O10P
7.363	775.6	SM 35:1;O2	C40H81N2O6P		7.363	7.163	7.563		775.6	755.6	795.6		7.163	7.563		755.6	795.6		7.363		775.6		SM35:1;O2		C40H81N2O6P
7.382	870.53	PE 44:10;O2 PE 22:6_22:4;O2	C49H78NO10P		7.382	7.182	7.582		870.53	850.53	890.53		7.182	7.582		850.53	890.53		7.382		870.53		PE44:10;O2 PE22:6_22:4;O2		C49H78NO10P
7.394	788.522	PE 40:7 PE 18:1_22:6	C45H76NO8P		7.394	7.194	7.594		788.522	768.522	808.522		7.194	7.594		768.522	808.522		7.394		788.522		PE40:7 PE18:1_22:6		C45H76NO8P	1
7.399	742.539	PE 36:2 PE 18:1_18:1	C41H78NO8P		7.399	7.199	7.599		742.539	722.539	762.539		7.199	7.599		722.539	762.539		7.399		742.539		PE36:2 PE18:1_18:1		C41H78NO8P
7.404	802.561	PE O-42:7 PE O-20:1_22:6	C47H82NO7P		7.404	7.204	7.604		802.561	782.561	822.561		7.204	7.604		782.561	822.561		7.404		802.561		PEO-42:7 PEO-20:1_22:6		C47H82NO7P
7.405	816.575	PC 34:2 PC 16:0_18:2	C42H80NO8P		7.405	7.205	7.605		816.575	796.575	836.575		7.205	7.605		796.575	836.575		7.405		816.575		PC34:2 PC16:0_18:2		C42H80NO8P	1
7.406	367.358	PE O-38:7 PE O-18:3_20:4	C43H74NO7P		7.406	7.206	7.606		367.358	347.358	387.358		7.206	7.606		347.358	387.358		7.406		367.358		PEO-38:7 PEO-18:3_20:4		C43H74NO7P	1
7.406	746.514	FA 24:0	C24H48O2		7.406	7.206	7.606		746.514	726.514	766.514		7.206	7.606		726.514	766.514		7.406		746.514		FA24:0		C24H48O2
7.41	792.531	PC 31:1;O PC 16:1_15:0;O	C39H76NO9P		7.41	7.21	7.61		792.531	772.531	812.531		7.21	7.61		772.531	812.531		7.41		792.531		PC31:1;O PC16:1_15:0;O		C39H76NO9P	1
7.416	688.492	PE 32:1 PE 16:0_16:1	C37H72NO8P		7.416	7.216	7.616		688.492	668.492	708.492		7.216	7.616		668.492	708.492		7.416		688.492		PE32:1 PE16:0_16:1		C37H72NO8P
7.429	773.535	PG 36:2 PG 18:1_18:1	C42H79O10P		7.429	7.229	7.629		773.535	753.535	793.535		7.229	7.629		753.535	793.535		7.429		773.535		PG36:2 PG18:1_18:1		C42H79O10P
7.432	887.563	PI 38:3 PI 18:0_20:3	C47H85O13P		7.432	7.232	7.632		887.563	867.563	907.563		7.232	7.632		867.563	907.563		7.432		887.563		PI38:3 PI18:0_20:3		C47H85O13P
7.466	393.373	FA 26:1	C26H50O2		7.466	7.266	7.666		393.373	373.373	413.373		7.266	7.666		373.373	413.373		7.466		393.373		FA26:1		C26H50O2
7.47	850.574	SHexCer 38:1;O3	C44H85NO12S		7.47	7.27	7.67		850.574	830.574	870.574		7.27	7.67		830.574	870.574		7.47		850.574		SHexCer38:1;O3		C44H85NO12S	1
7.481	778.563	PC 31:0 PC 15:0_16:0	C39H78NO8P		7.481	7.281	7.681		778.563	758.563	798.563		7.281	7.681		758.563	798.563		7.481		778.563		PC31:0 PC15:0_16:0		C39H78NO8P
7.503	764.524	PE 38:5 PE 16:0_22:5	C43H76NO8P		7.503	7.303	7.703		764.524	744.524	784.524		7.303	7.703		744.524	784.524		7.503		764.524		PE38:5 PE16:0_22:5		C43H76NO8P	1
7.51	722.514	PE O-36:5 PE O-18:3_18:2	C41H74NO7P		7.51	7.31	7.71		722.514	702.514	742.514		7.31	7.71		702.514	742.514		7.51		722.514		PEO-36:5 PEO-18:3_18:2		C41H74NO7P
7.514	814.542	PE 42:8 PE 20:4_22:4	C47H78NO8P		7.514	7.314	7.714		814.542	794.542	834.542		7.314	7.714		794.542	834.542		7.514		814.542		PE42:8 PE20:4_22:4		C47H78NO8P	1
7.528	738.509	PE 36:4 PE 16:0_20:4	C41H74NO8P		7.528	7.328	7.728		738.509	718.509	758.509		7.328	7.728		718.509	758.509		7.528		738.509		PE36:4 PE16:0_20:4		C41H74NO8P	1
7.53	876.589	SHexCer 40:2;O3	C46H87NO12S		7.53	7.33	7.73		876.589	856.589	896.589		7.33	7.73		856.589	896.589		7.53		876.589		SHexCer40:2;O3		C46H87NO12S
7.561	878.591	PC 39:6 PC 17:0_22:6	C47H82NO8P		7.561	7.361	7.761		878.591	858.591	898.591		7.361	7.761		858.591	898.591		7.561		878.591		PC39:6 PC17:0_22:6		C47H82NO8P
7.575	776.543	PE O-40:6 PE O-18:0_22:6	C45H80NO7P		7.575	7.375	7.775		776.543	756.543	796.543		7.375	7.775		756.543	796.543		7.575		776.543		PEO-40:6 PEO-18:0_22:6		C45H80NO7P
7.577	818.549	PC 33:2;O PC 16:0_17:2;O	C41H78NO9P		7.577	7.377	7.777		818.549	798.549	838.549		7.377	7.777		798.549	838.549		7.577		818.549		PC33:2;O PC16:0_17:2;O		C41H78NO9P	1
7.582	790.54	PE 40:6 PE 18:2_22:4	C45H78NO8P		7.582	7.382	7.782		790.54	770.54	810.54		7.382	7.782		770.54	810.54		7.582		790.54		PE40:6 PE18:2_22:4		C45H78NO8P
7.586	792.551	PE 40:5 PE 18:1_22:4	C45H80NO8P		7.586	7.386	7.786		792.551	772.551	812.551		7.386	7.786		772.551	812.551		7.586		792.551		PE40:5 PE18:1_22:4		C45H80NO8P
7.587	850.598	PC 34:1;O2 PC 18:0_16:1;O2	C42H82NO10P		7.587	7.387	7.787		850.598	830.598	870.598		7.387	7.787		830.598	870.598		7.587		850.598		PC34:1;O2 PC18:0_16:1;O2		C42H82NO10P
7.607	714.509	PE 34:2 PE 16:0_18:2	C39H74NO8P		7.607	7.407	7.807		714.509	694.509	734.509		7.407	7.807		694.509	734.509		7.607		714.509		PE34:2 PE16:0_18:2		C39H74NO8P	1
7.616	842.625	PC O-37:3 PC O-19:2_18:1	C45H86NO7P		7.616	7.416	7.816		842.625	822.625	862.625		7.416	7.816		822.625	862.625		7.616		842.625		PCO-37:3 PCO-19:2_18:1		C45H86NO7P	1
7.624	899.563	PI 39:4 PI 19:0_20:4	C48H85O13P		7.624	7.424	7.824		899.563	879.563	919.563		7.424	7.824		879.563	919.563		7.624		899.563		PI39:4 PI19:0_20:4		C48H85O13P
7.628	761.531	PG 35:1 PG 17:0_18:1	C41H79O10P		7.628	7.428	7.828		761.531	741.531	781.531		7.428	7.828		741.531	781.531		7.628		761.531		PG35:1 PG17:0_18:1		C41H79O10P
7.718	421.405	FA 28:1	C28H54O2		7.718	7.518	7.918		421.405	401.405	441.405		7.518	7.918		401.405	441.405		7.718		421.405		FA28:1		C28H54O2
7.724	804.575	PC 33:1 PC 16:0_17:1	C41H80NO8P		7.724	7.524	7.924		804.575	784.575	824.575		7.524	7.924		784.575	824.575		7.724		804.575		PC33:1 PC16:0_17:1		C41H80NO8P
7.73	776.521	PE 39:6 PE 17:0_22:6	C44H76NO8P		7.73	7.53	7.93		776.521	756.521	796.521		7.53	7.93		756.521	796.521		7.73		776.521		PE39:6 PE17:0_22:6		C44H76NO8P
7.73	828.516	PE 42:9;O PE 22:6_20:3;O	C47H76NO9P		7.73	7.53	7.93		828.516	808.516	848.516		7.53	7.93		808.516	848.516		7.73		828.516		PE42:9;O PE22:6_20:3;O		C47H76NO9P
7.731	746.515	PE O-38:7 PE O-16:1_22:6	C43H74NO7P		7.731	7.531	7.931		746.515	726.515	766.515		7.531	7.931		726.515	766.515		7.731		746.515		PEO-38:7 PEO-16:1_22:6		C43H74NO7P	1
7.737	764.524	PE 38:5 PE 18:1_20:4	C43H76NO8P		7.737	7.537	7.937		764.524	744.524	784.524		7.537	7.937		744.524	784.524		7.737		764.524		PE38:5 PE18:1_20:4		C43H76NO8P	1
7.738	395.39	FA 26:0	C26H52O2		7.738	7.538	7.938		395.39	375.39	415.39		7.538	7.938		375.39	415.39		7.738		395.39		FA26:0		C26H52O2
7.744	834.576	SHexCer 38:1;O2	C44H85NO11S		7.744	7.544	7.944		834.576	814.576	854.576		7.544	7.944		814.576	854.576		7.744		834.576		SHexCer38:1;O2		C44H85NO11S
7.757	774.567	PC O-32:2 PC O-16:1_16:1	C40H78NO7P		7.757	7.557	7.957		774.567	754.567	794.567		7.557	7.957		754.567	794.567		7.757		774.567		PCO-32:2 PCO-16:1_16:1		C40H78NO7P
7.759	761.541	MGDG 30:0 MGDG 14:0_16:0	C39H74O10		7.759	7.559	7.959		761.541	741.541	781.541		7.559	7.959		741.541	781.541		7.759		761.541		MGDG30:0 MGDG14:0_16:0		C39H74O10
7.762	876.613	SHexCer 41:1;O2	C47H91NO11S		7.762	7.562	7.962		876.613	856.613	896.613		7.562	7.962		856.613	896.613		7.762		876.613		SHexCer41:1;O2		C47H91NO11S	1
7.77	913.582	PI 40:4 PI 18:0_22:4	C49H87O13P		7.77	7.57	7.97		913.582	893.582	933.582		7.57	7.97		893.582	933.582		7.77		913.582		PI40:4 PI18:0_22:4		C49H87O13P	1
7.826	740.497	PC O-32:1 PC O-16:1_16:0	C40H80NO7P		7.826	7.626	8.026		740.497	720.497	760.497		7.626	8.026		720.497	760.497		7.826		740.497		PCO-32:1 PCO-16:1_16:0		C40H80NO7P	1
7.826	776.582	PE 35:4;O PE 18:2_17:2;O	C40H72NO9P		7.826	7.626	8.026		776.582	756.582	796.582		7.626	8.026		756.582	796.582		7.826		776.582		PE35:4;O PE18:2_17:2;O		C40H72NO9P
7.828	740.554	PE O-37:3 PE O-19:1_18:2	C42H80NO7P		7.828	7.628	8.028		740.554	720.554	760.554		7.628	8.028		720.554	760.554		7.828		740.554		PEO-37:3 PEO-19:1_18:2		C42H80NO7P	1
7.832	748.53	PE O-38:6 PE O-16:0_22:6	C43H76NO7P		7.832	7.632	8.032		748.53	728.53	768.53		7.632	8.032		728.53	768.53		7.832		748.53		PEO-38:6 PEO-16:0_22:6		C43H76NO7P
7.834	772.49	PE 39:8 PE 17:2_22:6	C44H72NO8P		7.834	7.634	8.034		772.49	752.49	792.49		7.634	8.034		752.49	792.49		7.834		772.49		PE39:8 PE17:2_22:6		C44H72NO8P	1
7.849	887.564	PI 38:3 PI 18:0_20:3	C47H85O13P		7.849	7.649	8.049		887.564	867.564	907.564		7.649	8.049		867.564	907.564		7.849		887.564		PI38:3 PI18:0_20:3		C47H85O13P
7.872	790.541	PE 40:6 PE 20:2_20:4	C45H78NO8P		7.872	7.672	8.072		790.541	770.541	810.541		7.672	8.072		770.541	810.541		7.872		790.541		PE40:6 PE20:2_20:4		C45H78NO8P
7.883	469.405	FA 32:5	C32H54O2		7.883	7.683	8.083		469.405	449.405	489.405		7.683	8.083		449.405	489.405		7.883		469.405		FA32:5		C32H54O2
7.884	854.594	PC 37:4 PC 17:0_20:4	C45H82NO8P		7.884	7.684	8.084		854.594	834.594	874.594		7.684	8.084		834.594	874.594		7.884		854.594		PC37:4 PC17:0_20:4		C45H82NO8P	1
7.909	772.531	PE O-40:8 PE O-18:2_22:6	C45H76NO7P		7.909	7.709	8.109		772.531	752.531	792.531		7.709	8.109		752.531	792.531		7.909		772.531		PEO-40:8 PEO-18:2_22:6		C45H76NO7P	1
7.922	842.591	PC 36:3 PC 16:0_20:3	C44H82NO8P		7.922	7.722	8.122		842.591	822.591	862.591		7.722	8.122		822.591	862.591		7.922		842.591		PC36:3 PC16:0_20:3		C44H82NO8P
7.933	868.607	PC 38:4 PC 18:1_20:3	C46H84NO8P		7.933	7.733	8.133		868.607	848.607	888.607		7.733	8.133		848.607	888.607		7.933		868.607		PC38:4 PC18:1_20:3		C46H84NO8P	1
7.957	764.524	PE 38:5 PE 16:0_22:5	C43H76NO8P		7.957	7.757	8.157		764.524	744.524	784.524		7.757	8.157		744.524	784.524		7.957		764.524		PE38:5 PE16:0_22:5		C43H76NO8P	1
7.959	830.595	PC 35:2 PC 17:0_18:2	C43H82NO8P		7.959	7.759	8.159		830.595	810.595	850.595		7.759	8.159		810.595	850.595		7.959		830.595		PC35:2 PC17:0_18:2		C43H82NO8P
7.963	826.597	PC O-36:4 PC O-16:0_20:4	C44H82NO7P		7.963	7.763	8.163		826.597	806.597	846.597		7.763	8.163		806.597	846.597		7.963		826.597		PCO-36:4 PCO-16:0_20:4		C44H82NO7P	1
7.965	774.546	PE O-40:7 PE O-18:1_22:6	C45H78NO7P		7.965	7.765	8.165		774.546	754.546	794.546		7.765	8.165		754.546	794.546		7.965		774.546		PEO-40:7 PEO-18:1_22:6		C45H78NO7P	1
7.966	800.581	PC O-34:3 PC O-16:1_18:2	C42H80NO7P		7.966	7.766	8.166		800.581	780.581	820.581		7.766	8.166		780.581	820.581		7.966		800.581		PCO-34:3 PCO-16:1_18:2		C42H80NO7P
7.969	863.567	PI 36:1 PI 18:0_18:1	C45H85O13P		7.969	7.769	8.169		863.567	843.567	883.567		7.769	8.169		843.567	883.567		7.969		863.567		PI36:1 PI18:0_18:1		C45H85O13P
7.982	381.373	FA 25:0	C25H50O2		7.982	7.782	8.182		381.373	361.373	401.373		7.782	8.182		361.373	401.373		7.982		381.373		FA25:0		C25H50O2	1
7.982	752.555	PE O-38:4 PE O-18:0_20:4	C43H80NO7P		7.982	7.782	8.182		752.555	732.555	772.555		7.782	8.182		732.555	772.555		7.982		752.555		PEO-38:4 PEO-18:0_20:4		C43H80NO7P
8.028	860.56	SHexCer 39:3;O3	C45H83NO12S		8.028	7.828	8.228		860.56	840.56	880.56		7.828	8.228		840.56	880.56		8.028		860.56		SHexCer39:3;O3		C45H83NO12S
8.033	792.574	PC 32:0 PC 16:0_16:0	C40H80NO8P		8.033	7.833	8.233		792.574	772.574	812.574		7.833	8.233		772.574	812.574		8.033		792.574		PC32:0 PC16:0_16:0		C40H80NO8P	1
8.035	802.598	PC O-34:2 PC O-18:2_16:0	C42H82NO7P		8.035	7.835	8.235		802.598	782.598	822.598		7.835	8.235		782.598	822.598		8.035		802.598		PCO-34:2 PCO-18:2_16:0		C42H82NO7P
8.048	818.57	PC 33:2;O PC 18:1_15:1;O	C41H78NO9P		8.048	7.848	8.248		818.57	798.57	838.57		7.848	8.248		798.57	838.57		8.048		818.57		PC33:2;O PC18:1_15:1;O		C41H78NO9P	1
8.079	255.232	FA 16:0	C16H32O2		8.079	7.879	8.279		255.232	235.232	275.232		7.879	8.279		235.232	275.232		8.079		255.232		FA16:0		C16H32O2
8.081	868.607	PC 38:4 PC 16:0_22:4	C46H84NO8P		8.081	7.881	8.281		868.607	848.607	888.607		7.881	8.281		848.607	888.607		8.081		868.607		PC38:4 PC16:0_22:4		C46H84NO8P	1
8.1	752.523	PE 37:4 PE 17:0_20:4	C42H76NO8P		8.1	7.9	8.3		752.523	732.523	772.523		7.9	8.3		732.523	772.523		8.1		752.523		PE37:4 PE17:0_20:4		C42H76NO8P	1
8.121	722.514	PE O-36:5 PE O-16:1_20:4	C41H74NO7P		8.121	7.921	8.321		722.514	702.514	742.514		7.921	8.321		702.514	742.514		8.121		722.514		PEO-36:5 PEO-16:1_20:4		C41H74NO7P	1
8.123	804.516	PE 40:7;O PE 20:4_20:3;O	C45H76NO9P		8.123	7.923	8.323		804.516	784.516	824.516		7.923	8.323		784.516	824.516		8.123		804.516		PE40:7;O PE20:4_20:3;O		C45H76NO9P
8.126	864.614	PC O-39:6 PC O-17:0_22:6	C47H84NO7P		8.126	7.926	8.326		864.614	844.614	884.614		7.926	8.326		844.614	884.614		8.126		864.614		PCO-39:6 PCO-17:0_22:6		C47H84NO7P
8.135	856.605	PC 37:3 PC 19:1_18:2	C45H84NO8P		8.135	7.935	8.335		856.605	836.605	876.605		7.935	8.335		836.605	876.605		8.135		856.605		PC37:3 PC19:1_18:2		C45H84NO8P
8.148	409.404	FA 27:0	C27H54O2		8.148	7.948	8.348		409.404	389.404	429.404		7.948	8.348		389.404	429.404		8.148		409.404		FA27:0		C27H54O2
8.163	764.579	PC O-31:0 PC O-15:0_16:0	C39H80NO7P		8.163	7.963	8.363		764.579	744.579	784.579		7.963	8.363		744.579	784.579		8.163		764.579		PCO-31:0 PCO-15:0_16:0		C39H80NO7P
8.182	790.541	PE 40:6 PE 18:1_22:5	C45H78NO8P		8.182	7.982	8.382		790.541	770.541	810.541		7.982	8.382		770.541	810.541		8.182		790.541		PE40:6 PE18:1_22:5		C45H78NO8P	1
8.188	728.524	PE 35:2 PE 17:0_18:2	C40H76NO8P		8.188	7.988	8.388		728.524	708.524	748.524		7.988	8.388		708.524	748.524		8.188		728.524		PE35:2 PE17:0_18:2		C40H76NO8P
8.19	443.39	FA 30:4	C30H52O2		8.19	7.99	8.39		443.39	423.39	463.39		7.99	8.39		423.39	463.39		8.19		443.39		FA30:4		C30H52O2
8.192	774.546	HexCer 39:6;O3	C45H77NO9		8.192	7.992	8.392		774.546	754.546	794.546		7.992	8.392		754.546	794.546		8.192		774.546		HexCer39:6;O3		C45H77NO9
8.193	775.549	PG 36:1 PG 16:0_20:1	C42H81O10P		8.193	7.993	8.393		775.549	755.549	795.549		7.993	8.393		755.549	795.549		8.193		775.549		PG36:1 PG16:0_20:1		C42H81O10P
8.21	766.538	PE 38:4 PE 18:1_20:3	C43H78NO8P		8.21	8.01	8.41		766.538	746.538	786.538		8.01	8.41		746.538	786.538		8.21		766.538		PE38:4 PE18:1_20:3		C43H78NO8P	1
8.21	815.629	SM 38:2;O2	C43H85N2O6P		8.21	8.01	8.41		815.629	795.629	835.629		8.01	8.41		795.629	835.629		8.21		815.629		SM38:2;O2		C43H85N2O6P
8.23	536.505	Cer 34:1;O2 Cer 18:1;O2/16:0	C34H67NO3		8.23	8.03	8.43		536.505	516.505	556.505		8.03	8.43		516.505	556.505		8.23		536.505		Cer34:1;O2 Cer18:1;O2/16:0		C34H67NO3	1
8.23	596.526	Cer 34:1;O2 Cer 18:1;O2/16:0	C34H67NO3		8.23	8.03	8.43		596.526	576.526	616.526		8.03	8.43		576.526	616.526		8.23		596.526		Cer34:1;O2 Cer18:1;O2/16:0		C34H67NO3
8.232	841.645	SM 40:3;O2	C45H87N2O6P		8.232	8.032	8.432		841.645	821.645	861.645		8.032	8.432		821.645	861.645		8.232		841.645		SM40:3;O2		C45H87N2O6P
8.236	724.531	PE O-36:4 PE O-16:0_20:4	C41H76NO7P		8.236	8.036	8.436		724.531	704.531	744.531		8.036	8.436		704.531	744.531		8.236		724.531		PEO-36:4 PEO-16:0_20:4		C41H76NO7P
8.239	698.512	PE O-34:3 PE O-16:1_18:2	C39H74NO7P		8.239	8.039	8.439		698.512	678.512	718.512		8.039	8.439		678.512	718.512		8.239		698.512		PEO-34:3 PEO-16:1_18:2		C39H74NO7P
8.284	794.546	PC 31:0;O PC 16:0_15:0;O	C39H78NO9P		8.284	8.084	8.484		794.546	774.546	814.546		8.084	8.484		774.546	814.546		8.284		794.546		PC31:0;O PC16:0_15:0;O		C39H78NO9P
8.291	818.592	PC O-34:2;O PC O-17:1_17:1;O	C42H82NO8P		8.291	8.091	8.491		818.592	798.592	838.592		8.091	8.491		798.592	838.592		8.291		818.592		PCO-34:2;O PCO-17:1_17:1;O		C42H82NO8P	1
8.307	748.53	PE O-38:6 PE O-18:2_20:4	C43H76NO7P		8.307	8.107	8.507		748.53	728.53	768.53		8.107	8.507		728.53	768.53		8.307		748.53		PEO-38:6 PEO-18:2_20:4		C43H76NO7P	1
8.312	766.538	PE 38:4 PE 16:0_22:4	C43H78NO8P		8.312	8.112	8.512		766.538	746.538	786.538		8.112	8.512		746.538	786.538		8.312		766.538		PE38:4 PE16:0_22:4		C43H78NO8P	1
8.33	760.525	PE O-39:7 PE O-17:1_22:6	C44H76NO7P		8.33	8.13	8.53		760.525	740.525	780.525		8.13	8.53		740.525	780.525		8.33		760.525		PEO-39:7 PEO-17:1_22:6		C44H76NO7P
8.339	790.541	PE 40:6 PE 18:0_22:6	C45H78NO8P		8.339	8.139	8.539		790.541	770.541	810.541		8.139	8.539		770.541	810.541		8.339		790.541		PE40:6 PE18:0_22:6		C45H78NO8P	1
8.402	844.607	PC 36:2 PC 16:0_20:2	C44H84NO8P		8.402	8.202	8.602		844.607	824.607	864.607		8.202	8.602		824.607	864.607		8.402		844.607		PC36:2 PC16:0_20:2		C44H84NO8P	1
8.408	750.545	PE O-38:5 PE O-18:1_20:4	C43H78NO7P		8.408	8.208	8.608		750.545	730.545	770.545		8.208	8.608		730.545	770.545		8.408		750.545		PEO-38:5 PEO-18:1_20:4		C43H78NO7P
8.442	920.638	PC 42:6 PC 20:2_22:4	C50H88NO8P		8.442	8.242	8.642		920.638	900.638	940.638		8.242	8.642		900.638	940.638		8.442		920.638		PC42:6 PC20:2_22:4		C50H88NO8P
8.451	724.53	PE O-36:4 PE O-18:2_18:2	C41H76NO7P		8.451	8.251	8.651		724.53	704.53	744.53		8.251	8.651		704.53	744.53		8.451		724.53		PEO-36:4 PEO-18:2_18:2		C41H76NO7P	1
8.452	816.557	PE 42:7 PE 20:1_22:6	C47H80NO8P		8.452	8.252	8.652		816.557	796.557	836.557		8.252	8.652		796.557	836.557		8.452		816.557		PE42:7 PE20:1_22:6		C47H80NO8P	1
8.463	774.546	PE O-40:7 PE O-20:3_20:4	C45H78NO7P		8.463	8.263	8.663		774.546	754.546	794.546		8.263	8.663		754.546	794.546		8.463		774.546		PEO-40:7 PEO-20:3_20:4		C45H78NO7P
8.475	867.66	SM 42:4;O2	C47H89N2O6P		8.475	8.275	8.675		867.66	847.66	887.66		8.275	8.675		847.66	887.66		8.475		867.66		SM42:4;O2		C47H89N2O6P	1
8.476	407.388	FA 27:1	C27H52O2		8.476	8.276	8.676		407.388	387.388	427.388		8.276	8.676		387.388	427.388		8.476		407.388		FA27:1		C27H52O2
8.487	844.566	PC 35:3;O PC 18:1_17:2;O	C43H80NO9P		8.487	8.287	8.687		844.566	824.566	864.566		8.287	8.687		824.566	864.566		8.487		844.566		PC35:3;O PC18:1_17:2;O		C43H80NO9P	1
8.49	562.52	Cer 36:2;O2 Cer 18:2;O2/18:0	C36H69NO3		8.49	8.29	8.69		562.52	542.52	582.52		8.29	8.69		542.52	582.52		8.49		562.52		Cer36:2;O2 Cer18:2;O2/18:0		C36H69NO3
8.491	622.54	Cer 36:2;O2 Cer 18:2;O2/18:0	C36H69NO3		8.491	8.291	8.691		622.54	602.54	642.54		8.291	8.691		602.54	642.54		8.491		622.54		Cer36:2;O2 Cer18:2;O2/18:0		C36H69NO3
8.497	818.592	PC 34:1 PC 18:0_16:1	C42H82NO8P		8.497	8.297	8.697		818.592	798.592	838.592		8.297	8.697		798.592	838.592		8.497		818.592		PC34:1 PC18:0_16:1		C42H82NO8P	1
8.499	794.573	PE 40:4 PE 18:0_22:4	C45H82NO8P		8.499	8.299	8.699		794.573	774.573	814.573		8.299	8.699		774.573	814.573		8.499		794.573		PE40:4 PE18:0_22:4		C45H82NO8P
8.502	716.524	PE 34:1 PE 16:0_18:1	C39H76NO8P		8.502	8.302	8.702		716.524	696.524	736.524		8.302	8.702		696.524	736.524		8.502		716.524		PE34:1 PE16:0_18:1		C39H76NO8P	1
8.508	868.607	PC 38:4 PC 18:0_20:4	C46H84NO8P		8.508	8.308	8.708		868.607	848.607	888.607		8.308	8.708		848.607	888.607		8.508		868.607		PC38:4 PC18:0_20:4		C46H84NO8P	1
8.574	538.52	Cer 34:0;O2 Cer 18:0;O2/16:0	C34H69NO3		8.574	8.374	8.774		538.52	518.52	558.52		8.374	8.774		518.52	558.52		8.574		538.52		Cer34:0;O2 Cer18:0;O2/16:0		C34H69NO3	1
8.579	748.531	PE O-38:6 PE O-16:1_22:5	C43H76NO7P		8.579	8.379	8.779		748.531	728.531	768.531		8.379	8.779		728.531	768.531		8.579		748.531		PEO-38:6 PEO-16:1_22:5		C43H76NO7P
8.587	792.553	PE 40:5 PE 18:1_22:4	C45H80NO8P		8.587	8.387	8.787		792.553	772.553	812.553		8.387	8.787		772.553	812.553		8.587		792.553		PE40:5 PE18:1_22:4		C45H80NO8P
8.597	844.572	PC 35:3;O PC 18:2_17:1;O	C43H80NO9P		8.597	8.397	8.797		844.572	824.572	864.572		8.397	8.797		824.572	864.572		8.597		844.572		PC35:3;O PC18:2_17:1;O		C43H80NO9P	1
8.655	878.604	SHexCer 40:1;O3	C46H89NO12S		8.655	8.455	8.855		878.604	858.604	898.604		8.455	8.855		858.604	898.604		8.655		878.604		SHexCer40:1;O3		C46H89NO12S
8.671	806.592	PC 33:0 PC 16:0_17:0	C41H82NO8P		8.671	8.471	8.871		806.592	786.592	826.592		8.471	8.871		786.592	826.592		8.671		806.592		PC33:0 PC16:0_17:0		C41H82NO8P
8.674	742.541	PE 36:2 PE 16:0_20:2	C41H78NO8P		8.674	8.474	8.874		742.541	722.541	762.541		8.474	8.874		722.541	762.541		8.674		742.541		PE36:2 PE16:0_20:2		C41H78NO8P	1
8.712	776.579	PC O-32:1 PC O-16:1_16:0	C40H80NO7P		8.712	8.512	8.912		776.579	756.579	796.579		8.512	8.912		756.579	796.579		8.712		776.579		PCO-32:1 PCO-16:1_16:0		C40H80NO7P
8.721	395.389	FA 26:0	C26H52O2		8.721	8.521	8.921		395.389	375.389	415.389		8.521	8.921		375.389	415.389		8.721		395.389		FA26:0		C26H52O2
8.73	423.42	FA 28:0	C28H56O2		8.73	8.53	8.93		423.42	403.42	443.42		8.53	8.93		403.42	443.42		8.73		423.42		FA28:0		C28H56O2
8.744	766.538	PE 38:4 PE 18:0_20:4	C43H78NO8P		8.744	8.544	8.944		766.538	746.538	786.538		8.544	8.944		746.538	786.538		8.744		766.538		PE38:4 PE18:0_20:4		C43H78NO8P	1
8.749	844.63	PC 36:2 PC 18:0_18:2	C44H84NO8P		8.749	8.549	8.949		844.63	824.63	864.63		8.549	8.949		824.63	864.63		8.749		844.63		PC36:2 PC18:0_18:2		C44H84NO8P
8.765	736.529	PE O-37:5 PE O-17:1_20:4	C42H76NO7P		8.765	8.565	8.965		736.529	716.529	756.529		8.565	8.965		716.529	756.529		8.765		736.529		PEO-37:5 PEO-17:1_20:4		C42H76NO7P
8.787	704.56	PE O-34:0 PE O-18:0_16:0	C39H80NO7P		8.787	8.587	8.987		704.56	684.56	724.56		8.587	8.987		684.56	724.56		8.787		704.56		PEO-34:0 PEO-18:0_16:0		C39H80NO7P
8.796	768.545	PE 38:3 PE 20:1_18:2	C43H80NO8P		8.796	8.596	8.996		768.545	748.545	788.545		8.596	8.996		748.545	788.545		8.796		768.545		PE38:3 PE20:1_18:2		C43H80NO8P	1
8.798	774.546	PE O-40:7 PE O-18:2_22:5	C45H78NO7P		8.798	8.598	8.998		774.546	754.546	794.546		8.598	8.998		754.546	794.546		8.798		774.546		PEO-40:7 PEO-18:2_22:5		C45H78NO7P
8.824	882.613	PC 39:4 PC 17:0_22:4	C47H86NO8P		8.824	8.624	9.024		882.613	862.613	902.613		8.624	9.024		862.613	902.613		8.824		882.613		PC39:4 PC17:0_22:4		C47H86NO8P
8.827	742.541	PE 36:2 PE 18:0_18:2	C41H78NO8P		8.827	8.627	9.027		742.541	722.541	762.541		8.627	9.027		722.541	762.541		8.827		742.541		PE36:2 PE18:0_18:2		C41H78NO8P	1
8.835	471.42	FA 32:4	C32H56O2		8.835	8.635	9.035		471.42	451.42	491.42		8.635	9.035		451.42	491.42		8.835		471.42		FA32:4		C32H56O2
8.835	832.608	PC 35:1 PC 16:0_19:1	C43H84NO8P		8.835	8.635	9.035		832.608	812.608	852.608		8.635	9.035		812.608	852.608		8.835		832.608		PC35:1 PC16:0_19:1		C43H84NO8P
8.839	920.642	PC 42:6 PC 22:2_20:4	C50H88NO8P		8.839	8.639	9.039		920.642	900.642	940.642		8.639	9.039		900.642	940.642		8.839		920.642		PC42:6 PC22:2_20:4		C50H88NO8P
8.862	792.553	PE 40:5 PE 20:1_20:4	C45H80NO8P		8.862	8.662	9.062		792.553	772.553	812.553		8.662	9.062		772.553	812.553		8.862		792.553		PE40:5 PE20:1_20:4		C45H80NO8P	1
8.882	829.642	SM 39:2;O2 SM 26:2;O2/13:0	C44H87N2O6P		8.882	8.682	9.082		829.642	809.642	849.642		8.682	9.082		809.642	849.642		8.882		829.642		SM39:2;O2 SM26:2;O2/13:0		C44H87N2O6P
8.957	832.607	PC 35:1 PC 17:0_18:1	C43H84NO8P		8.957	8.757	9.157		832.607	812.607	852.607		8.757	9.157		812.607	852.607		8.957		832.607		PC35:1 PC17:0_18:1		C43H84NO8P	1
8.965	802.599	PC O-34:2 PC O-16:1_18:1	C42H82NO7P		8.965	8.765	9.165		802.599	782.599	822.599		8.765	9.165		782.599	822.599		8.965		802.599		PCO-34:2 PCO-16:1_18:1		C42H82NO7P
8.979	774.545	PE O-40:7 PE O-18:1_22:6	C45H78NO7P		8.979	8.779	9.179		774.545	754.545	794.545		8.779	9.179		754.545	794.545		8.979		774.545		PEO-40:7 PEO-18:1_22:6		C45H78NO7P	1
8.992	804.613	PC O-34:1 PC O-16:0_18:1	C42H84NO7P		8.992	8.792	9.192		804.613	784.613	824.613		8.792	9.192		784.613	824.613		8.992		804.613		PCO-34:1 PCO-16:0_18:1		C42H84NO7P	1
8.992	750.545	PE O-38:5 PE O-16:1_22:4	C43H78NO7P		8.992	8.792	9.192		750.545	730.545	770.545		8.792	9.192		730.545	770.545		8.992		750.545		PEO-38:5 PEO-16:1_22:4		C43H78NO7P	1
8.998	880.608	SHexCer 40:0;O3	C46H91NO12S		8.998	8.798	9.198		880.608	860.608	900.608		8.798	9.198		860.608	900.608		8.998		880.608		SHexCer40:0;O3		C46H91NO12S
9	281.248	FA 18:1	C18H34O2		9	8.8	9.2		281.248	261.248	301.248		8.8	9.2		261.248	301.248		9		281.248		FA18:1		C18H34O2
9	789.572	MGDG 32:0 MGDG 16:0_16:0	C41H78O10		9	8.8	9.2		789.572	769.572	809.572		8.8	9.2		769.572	809.572		9		789.572		MGDG32:0 MGDG16:0_16:0		C41H78O10
9.093	445.405	FA 30:3	C30H54O2		9.093	8.893	9.293		445.405	425.405	465.405		8.893	9.293		425.405	465.405		9.093		445.405		FA30:3		C30H54O2
9.094	800.559	PE O-42:8 PE O-20:2_22:6	C47H80NO7P		9.094	8.894	9.294		800.559	780.559	820.559		8.894	9.294		780.559	820.559		9.094		800.559		PEO-42:8 PEO-20:2_22:6		C47H80NO7P
9.098	752.562	PE O-38:4 PE O-16:0_22:4	C43H80NO7P		9.098	8.898	9.298		752.562	732.562	772.562		8.898	9.298		732.562	772.562		9.098		752.562		PEO-38:4 PEO-16:0_22:4		C43H80NO7P
9.135	920.642	PC 42:6 PC 20:1_22:5	C50H88NO8P		9.135	8.935	9.335		920.642	900.642	940.642		8.935	9.335		900.642	940.642		9.135		920.642		PC42:6 PC20:1_22:5		C50H88NO8P
9.143	437.437	FA 29:0	C29H58O2		9.143	8.943	9.343		437.437	417.437	457.437		8.943	9.343		417.437	457.437		9.143		437.437		FA29:0		C29H58O2
9.181	882.625	PC 39:4 PC 19:0_20:4	C47H86NO8P		9.181	8.981	9.381		882.625	862.625	902.625		8.981	9.381		862.625	902.625		9.181		882.625		PC39:4 PC19:0_20:4		C47H86NO8P
9.189	776.558	PE O-40:6 PE O-18:2_22:4	C45H80NO7P		9.189	8.989	9.389		776.558	756.558	796.558		8.989	9.389		756.558	796.558		9.189		776.558		PEO-40:6 PEO-18:2_22:4		C45H80NO7P
9.211	768.555	PE 38:3 PE 18:1_20:2	C43H80NO8P		9.211	9.011	9.411		768.555	748.555	788.555		9.011	9.411		748.555	788.555		9.211		768.555		PE38:3 PE18:1_20:2		C43H80NO8P	1
9.247	792.553	PE 40:5 PE 18:0_22:5	C45H80NO8P		9.247	9.047	9.447		792.553	772.553	812.553		9.047	9.447		772.553	812.553		9.247		792.553		PE40:5 PE18:0_22:5		C45H80NO8P	1
9.248	874.555	PE 44:8;O2 PE 22:5_22:3;O2	C49H82NO10P		9.248	9.048	9.448		874.555	854.555	894.555		9.048	9.448		854.555	894.555		9.248		874.555		PE44:8;O2 PE22:5_22:3;O2		C49H82NO10P
9.251	815.59	MGDG 34:1 MGDG 16:0_18:1	C43H80O10		9.251	9.051	9.451		815.59	795.59	835.59		9.051	9.451		795.59	835.59		9.251		815.59		MGDG34:1 MGDG16:0_18:1		C43H80O10
9.262	817.644	SM 38:1;O2 SM 18:1;O2/20:0	C43H87N2O6P		9.262	9.062	9.462		817.644	797.644	837.644		9.062	9.462		797.644	837.644		9.262		817.644		SM38:1;O2 SM18:1;O2/20:0		C43H87N2O6P
9.264	858.624	PC 37:2 PC 19:0_18:2	C45H86NO8P		9.264	9.064	9.464		858.624	838.624	878.624		9.064	9.464		838.624	878.624		9.264		858.624		PC37:2 PC19:0_18:2		C45H86NO8P
9.272	888.624	SHexCer 42:2;O2	C48H91NO11S		9.272	9.072	9.472		888.624	868.624	908.624		9.072	9.472		868.624	908.624		9.272		888.624		SHexCer42:2;O2		C48H91NO11S
9.275	409.406	FA 27:0	C27H54O2		9.275	9.075	9.475		409.406	389.406	429.406		9.075	9.475		389.406	429.406		9.275		409.406		FA27:0		C27H54O2
9.289	830.628	PC O-36:2 PC O-18:1_18:1	C44H86NO7P		9.289	9.089	9.489		830.628	810.628	850.628		9.089	9.489		810.628	850.628		9.289		830.628		PCO-36:2 PCO-18:1_18:1		C44H86NO7P
9.292	700.529	PE O-34:2 PE O-16:1_18:1	C39H76NO7P		9.292	9.092	9.492		700.529	680.529	720.529		9.092	9.492		680.529	720.529		9.292		700.529		PEO-34:2 PEO-16:1_18:1		C39H76NO7P
9.343	892.62	SHexCer 41:1;O3	C47H91NO12S		9.343	9.143	9.543		892.62	872.62	912.62		9.143	9.543		872.62	912.62		9.343		892.62		SHexCer41:1;O3		C47H91NO12S
9.351	746.573	PE 36:0 PE 18:0_18:0	C41H82NO8P		9.351	9.151	9.551		746.573	726.573	766.573		9.151	9.551		726.573	766.573		9.351		746.573		PE36:0 PE18:0_18:0		C41H82NO8P
9.352	820.606	PC 34:0 PC 16:0_18:0	C42H84NO8P		9.352	9.152	9.552		820.606	800.606	840.606		9.152	9.552		800.606	840.606		9.352		820.606		PC34:0 PC16:0_18:0		C42H84NO8P
9.356	888.591	SHexCer 41:3;O3	C47H87NO12S		9.356	9.156	9.556		888.591	868.591	908.591		9.156	9.556		868.591	908.591		9.356		888.591		SHexCer41:3;O3		C47H87NO12S
9.357	843.659	SM 40:2;O2	C45H89N2O6P		9.357	9.157	9.557		843.659	823.659	863.659		9.157	9.557		823.659	863.659		9.357		843.659		SM40:2;O2		C45H89N2O6P
9.361	818.563	PE 42:6 PE 20:1_22:5	C47H82NO8P		9.361	9.161	9.561		818.563	798.563	838.563		9.161	9.561		798.563	838.563		9.361		818.563		PE42:6 PE20:1_22:5		C47H82NO8P
9.394	409.406	FA 27:0	C27H54O2		9.394	9.194	9.594		409.406	389.406	429.406		9.194	9.594		389.406	429.406		9.394		409.406		FA27:0		C27H54O2
9.398	776.558	PE O-40:6 PE O-18:1_22:5	C45H80NO7P		9.398	9.198	9.598		776.558	756.558	796.558		9.198	9.598		756.558	796.558		9.398		776.558		PEO-40:6 PEO-18:1_22:5		C45H80NO7P
9.429	920.641	PC 42:6 PC 20:0_22:6	C50H88NO8P		9.429	9.229	9.629		920.641	900.641	940.641		9.229	9.629		900.641	940.641		9.429		920.641		PC42:6 PC20:0_22:6		C50H88NO8P
9.442	780.555	PE 39:4 PE 19:0_20:4	C44H80NO8P		9.442	9.242	9.642		780.555	760.555	800.555		9.242	9.642		760.555	800.555		9.442		780.555		PE39:4 PE19:0_20:4		C44H80NO8P
9.459	750.545	PE O-38:5 PE O-18:1_20:4	C43H78NO7P		9.459	9.259	9.659		750.545	730.545	770.545		9.259	9.659		730.545	770.545		9.459		750.545		PEO-38:5 PEO-18:1_20:4		C43H78NO7P	1
9.466	437.436	FA 29:0	C29H58O2		9.466	9.266	9.666		437.436	417.436	457.436		9.266	9.666		417.436	457.436		9.466		437.436		FA29:0		C29H58O2
9.536	846.623	PC 36:1 PC 16:0_20:1	C44H86NO8P		9.536	9.336	9.736		846.623	826.623	866.623		9.336	9.736		826.623	866.623		9.536		846.623		PC36:1 PC16:0_20:1		C44H86NO8P	1
9.55	726.545	PE O-36:3 PE O-18:2_18:1	C41H78NO7P		9.55	9.35	9.75		726.545	706.545	746.545		9.35	9.75		706.545	746.545		9.55		726.545		PEO-36:3 PEO-18:2_18:1		C41H78NO7P	1
9.577	772.593	PE 38:1 PE 18:0_20:1	C43H84NO8P		9.577	9.377	9.777		772.593	752.593	792.593		9.377	9.777		752.593	792.593		9.577		772.593		PE38:1 PE18:0_20:1		C43H84NO8P
9.583	869.676	SM 42:3;O2 SM 18:1;O2/24:2	C47H91N2O6P		9.583	9.383	9.783		869.676	849.676	889.676		9.383	9.783		849.676	889.676		9.583		869.676		SM42:3;O2 SM18:1;O2/24:2		C47H91N2O6P	1
9.605	752.562	PE O-38:4 PE O-18:0_20:4	C43H80NO7P		9.605	9.405	9.805		752.562	732.562	772.562		9.405	9.805		732.562	772.562		9.605		752.562		PEO-38:4 PEO-18:0_20:4		C43H80NO7P
9.616	564.535	Cer 36:1;O2 Cer 18:1;O2/18:0	C36H71NO3		9.616	9.416	9.816		564.535	544.535	584.535		9.416	9.816		544.535	584.535		9.616		564.535		Cer36:1;O2 Cer18:1;O2/18:0		C36H71NO3
9.618	624.559	Cer 36:1;O2 Cer 18:1;O2/18:0	C36H71NO3		9.618	9.418	9.818		624.559	604.559	644.559		9.418	9.818		604.559	644.559		9.618		624.559		Cer36:1;O2 Cer18:1;O2/18:0		C36H71NO3
9.645	843.659	SM 40:2;O2 SM 18:2;O2/22:0	C45H89N2O6P		9.645	9.445	9.845		843.659	823.659	863.659		9.445	9.845		823.659	863.659		9.645		843.659		SM40:2;O2 SM18:2;O2/22:0		C45H89N2O6P
9.652	471.419	FA 32:4	C32H56O2		9.652	9.452	9.852		471.419	451.419	491.419		9.452	9.852		451.419	491.419		9.652		471.419		FA32:4		C32H56O2
9.656	794.572	PE 40:4 PE 18:0_22:4	C45H82NO8P		9.656	9.456	9.856		794.572	774.572	814.572		9.456	9.856		774.572	814.572		9.656		794.572		PE40:4 PE18:0_22:4		C45H82NO8P	1
9.661	818.571	PE 42:6 PE 20:0_22:6	C47H82NO8P		9.661	9.461	9.861		818.571	798.571	838.571		9.461	9.861		798.571	838.571		9.661		818.571		PE42:6 PE20:0_22:6		C47H82NO8P
9.663	283.264	FA 18:0	C18H36O2		9.663	9.463	9.863		283.264	263.264	303.264		9.463	9.863		263.264	303.264		9.663		283.264		FA18:0		C18H36O2
9.668	846.624	PC 36:1 PC 18:0_18:1	C44H86NO8P		9.668	9.468	9.868		846.624	826.624	866.624		9.468	9.868		826.624	866.624		9.668		846.624		PC36:1 PC18:0_18:1		C44H86NO8P	1
9.672	437.436	FA 29:0	C29H58O2		9.672	9.472	9.872		437.436	417.436	457.436		9.472	9.872		417.436	457.436		9.672		437.436		FA29:0		C29H58O2
9.702	796.631	HexCer 40:2;O3 HexCer 18:2;O2/22:0;O	C46H87NO9		9.702	9.502	9.902		796.631	776.631	816.631		9.502	9.902		776.631	816.631		9.702		796.631		HexCer40:2;O3 HexCer18:2;O2/22:0;O		C46H87NO9
9.704	764.559	PE O-39:5 PE O-17:1_22:4	C44H80NO7P		9.704	9.504	9.904		764.559	744.559	784.559		9.504	9.904		744.559	784.559		9.704		764.559		PEO-39:5 PEO-17:1_22:4		C44H80NO7P
9.732	819.659	SM 38:0;O2	C43H89N2O6P		9.732	9.532	9.932		819.659	799.659	839.659		9.532	9.932		799.659	839.659		9.732		819.659		SM38:0;O2		C43H89N2O6P
9.785	872.639	PC 38:2 PC 18:0_20:2	C46H88NO8P		9.785	9.585	9.985		872.639	852.639	892.639		9.585	9.985		852.639	892.639		9.785		872.639		PC38:2 PC18:0_20:2		C46H88NO8P	1
9.792	843.659	SM 40:2;O2 SM 18:2;O2/22:0	C45H89N2O6P		9.792	9.592	9.992		843.659	823.659	863.659		9.592	9.992		823.659	863.659		9.792		843.659		SM40:2;O2 SM18:2;O2/22:0		C45H89N2O6P
9.793	869.676	SM 42:3;O2	C47H91N2O6P		9.793	9.593	9.993		869.676	849.676	889.676		9.593	9.993		849.676	889.676		9.793		869.676		SM42:3;O2		C47H91N2O6P
9.856	744.555	PE 36:1 PE 18:0_18:1	C41H80NO8P		9.856	9.656	10.056		744.555	724.555	764.555		9.656	10.056		724.555	764.555		9.856		744.555		PE36:1 PE18:0_18:1		C41H80NO8P
9.962	590.554	Cer 38:2;O2 Cer 18:2;O2/20:0	C38H73NO3		9.962	9.762	10.162		590.554	570.554	610.554		9.762	10.162		570.554	610.554		9.962		590.554		Cer38:2;O2 Cer18:2;O2/20:0		C38H73NO3
9.966	650.573	Cer 38:2;O2 Cer 18:2;O2/20:0	C38H73NO3		9.966	9.766	10.166		650.573	630.573	670.573		9.766	10.166		630.573	670.573		9.966		650.573		Cer38:2;O2 Cer18:2;O2/20:0		C38H73NO3
9.967	744.555	PE 36:1 PE 18:0_18:1	C41H80NO8P		9.967	9.767	10.167		744.555	724.555	764.555		9.767	10.167		724.555	764.555		9.967		744.555		PE36:1 PE18:0_18:1		C41H80NO8P
9.979	806.57	PE 41:5 PE 19:0_22:5	C46H82NO8P		9.979	9.779	10.179		806.57	786.57	826.57		9.779	10.179		786.57	826.57		9.979		806.57		PE41:5 PE19:0_22:5		C46H82NO8P
9.983	775.594	MGDG O-32:0 MGDG O-16:0_16:0	C41H80O9		9.983	9.783	10.183		775.594	755.594	795.594		9.783	10.183		755.594	795.594		9.983		775.594		MGDGO-32:0 MGDGO-16:0_16:0		C41H80O9
9.994	776.563	PE O-40:6 PE O-18:1_22:5	C45H80NO7P		9.994	9.794	10.194		776.563	756.563	796.563		9.794	10.194		756.563	796.563		9.994		776.563		PEO-40:6 PEO-18:1_22:5		C45H80NO7P
10.03	770.57	PC 38:2 PC 20:0_18:2	C46H88NO8P		10.03	9.83	10.23		770.57	750.57	790.57		9.83	10.23		750.57	790.57		10.03		770.57		PC38:2 PC20:0_18:2		C46H88NO8P
10.03	872.639	PE 38:2 PE 18:0_20:2	C43H82NO8P		10.03	9.83	10.23		872.639	852.639	892.639		9.83	10.23		852.639	892.639		10.03		872.639		PE38:2 PE18:0_20:2		C43H82NO8P	1
10.04	871.692	SM 42:2;O2	C47H93N2O6P		10.04	9.84	10.24		871.692	851.692	891.692		9.84	10.24		851.692	891.692		10.04		871.692		SM42:2;O2		C47H93N2O6P	1
10.045	831.663	SM 39:1;O2	C44H89N2O6P		10.045	9.845	10.245		831.663	811.663	851.663		9.845	10.245		811.663	851.663		10.045		831.663		SM39:1;O2		C44H89N2O6P	1
10.053	752.562	PE O-38:4 PE O-18:1_20:3	C43H80NO7P		10.053	9.853	10.253		752.562	732.562	772.562		9.853	10.253		732.562	772.562		10.053		752.562		PEO-38:4 PEO-18:1_20:3		C43H80NO7P
10.064	906.636	SHexCer 42:1;O3	C48H93NO12S		10.064	9.864	10.264		906.636	886.636	926.636		9.864	10.264		886.636	926.636		10.064		906.636		SHexCer42:1;O3		C48H93NO12S
10.085	714.544	PE O-35:2 PE O-17:1_18:1	C40H78NO7P		10.085	9.885	10.285		714.544	694.544	734.544		9.885	10.285		694.544	734.544		10.085		714.544		PEO-35:2 PEO-17:1_18:1		C40H78NO7P
10.088	770.569	PE 38:2 PE 18:1_20:1	C43H82NO8P		10.088	9.888	10.288		770.569	750.569	790.569		9.888	10.288		750.569	790.569		10.088		770.569		PE38:2 PE18:1_20:1		C43H82NO8P
10.165	281.248	FA 18:1	C18H34O2		10.165	9.965	10.365		281.248	261.248	301.248		9.965	10.365		261.248	301.248		10.165		281.248		FA18:1		C18H34O2
10.18	279.233	FA 18:2	C18H32O2		10.18	9.98	10.38		279.233	259.233	299.233		9.98	10.38		259.233	299.233		10.18		279.233		FA18:2		C18H32O2
10.201	451.452	FA 30:0	C30H60O2		10.201	10.001	10.401		451.452	431.452	471.452		10.001	10.401		431.452	471.452		10.201		451.452		FA30:0		C30H60O2
10.209	794.572	PE 40:4 PE 20:0_20:4	C45H82NO8P		10.209	10.009	10.409		794.572	774.572	814.572		10.009	10.409		774.572	814.572		10.209		794.572		PE40:4 PE20:0_20:4		C45H82NO8P	1
10.238	948.679	PC 44:6	C52H92NO8P		10.238	10.038	10.438		948.679	928.679	968.679		10.038	10.438		928.679	968.679		10.238		948.679		PC44:6		C52H92NO8P
10.24	906.662	SHexCer 43:0;O2	C49H97NO11S		10.24	10.04	10.44		906.662	886.662	926.662		10.04	10.44		886.662	926.662		10.24		906.662		SHexCer43:0;O2		C49H97NO11S
10.292	801.613	MGDG O-34:1 MGDG O-16:0_18:1	C43H82O9		10.292	10.092	10.492		801.613	781.613	821.613		10.092	10.492		781.613	821.613		10.292		801.613		MGDGO-34:1 MGDGO-16:0_18:1		C43H82O9
10.315	423.422	FA 28:0	C28H56O2		10.315	10.115	10.515		423.422	403.422	443.422		10.115	10.515		403.422	443.422		10.315		423.422		FA28:0		C28H56O2	1
10.325	770.569	PE 38:2 PE 20:0_18:2	C43H82NO8P		10.325	10.125	10.525		770.569	750.569	790.569		10.125	10.525		750.569	790.569		10.325		770.569		PE38:2 PE20:0_18:2		C43H82NO8P
10.325	830.629	PC O-36:2 PC O-16:1_20:1	C44H86NO7P		10.325	10.125	10.525		830.629	810.629	850.629		10.125	10.525		810.629	850.629		10.325		830.629		PCO-36:2 PCO-16:1_20:1		C44H86NO7P
10.332	702.605	Cer 42:4;O2 Cer 18:2;O2/24:2	C42H77NO3		10.332	10.132	10.532		702.605	682.605	722.605		10.132	10.532		682.605	722.605		10.332		702.605		Cer42:4;O2 Cer18:2;O2/24:2		C42H77NO3	1
10.336	916.655	SHexCer 44:2;O2	C50H95NO11S		10.336	10.136	10.536		916.655	896.655	936.655		10.136	10.536		896.655	936.655		10.336		916.655		SHexCer44:2;O2		C50H95NO11S
10.367	890.638	SHexCer 42:1;O2	C48H93NO11S		10.367	10.167	10.567		890.638	870.638	910.638		10.167	10.567		870.638	910.638		10.367		890.638		SHexCer42:1;O2		C48H93NO11S
10.382	832.641	PC O-36:1 PC O-20:1_16:0	C44H88NO7P		10.382	10.182	10.582		832.641	812.641	852.641		10.182	10.582		812.641	852.641		10.382		832.641		PCO-36:1 PCO-20:1_16:0		C44H88NO7P
10.405	451.452	FA 30:0	C30H60O2		10.405	10.205	10.605		451.452	431.452	471.452		10.205	10.605		431.452	471.452		10.405		451.452		FA30:0		C30H60O2
10.458	857.676	SM 41:2;O2 SM 18:2;O2/23:0	C46H91N2O6P		10.458	10.258	10.658		857.676	837.676	877.676		10.258	10.658		837.676	877.676		10.458		857.676		SM41:2;O2 SM18:2;O2/23:0		C46H91N2O6P
10.475	778.578	PE O-40:5 PE O-18:1_22:4	C45H82NO7P		10.475	10.275	10.675		778.578	758.578	798.578		10.275	10.675		758.578	798.578		10.475		778.578		PEO-40:5 PEO-18:1_22:4		C45H82NO7P	1
10.479	860.578	PE 44:7;O PE 22:4_22:3;O	C49H84NO9P		10.479	10.279	10.679		860.578	840.578	880.578		10.279	10.679		840.578	880.578		10.479		860.578		PE44:7;O PE22:4_22:3;O		C49H84NO9P
10.484	817.604	MGDG 34:0 MGDG 16:0_18:0	C43H82O10		10.484	10.284	10.684		817.604	797.604	837.604		10.284	10.684		797.604	837.604		10.484		817.604		MGDG34:0 MGDG16:0_18:0		C43H82O10
10.49	802.577	PE O-42:7 PE O-20:1_22:6	C47H82NO7P		10.49	10.29	10.69		802.577	782.577	822.577		10.29	10.69		782.577	822.577		10.49		802.577		PEO-42:7 PEO-20:1_22:6		C47H82NO7P
10.531	828.595	PE O-44:8 PE O-22:2_22:6	C49H84NO7P		10.531	10.331	10.731		828.595	808.595	848.595		10.331	10.731		808.595	848.595		10.531		828.595		PEO-44:8 PEO-22:2_22:6		C49H84NO7P
10.533	702.547	PE O-34:1 PE O-18:1_16:0	C39H78NO7P		10.533	10.333	10.733		702.547	682.547	722.547		10.333	10.733		682.547	722.547		10.533		702.547		PEO-34:1 PEO-18:1_16:0		C39H78NO7P
10.611	832.647	PC O-36:1 PC O-18:0_18:1	C44H88NO7P		10.611	10.411	10.811		832.647	812.647	852.647		10.411	10.811		812.647	852.647		10.611		832.647		PCO-36:1 PCO-18:0_18:1		C44H88NO7P
10.615	780.591	PE O-40:4 PE O-18:0_22:4	C45H84NO7P		10.615	10.415	10.815		780.591	760.591	800.591		10.415	10.815		760.591	800.591		10.615		780.591		PEO-40:4 PEO-18:0_22:4		C45H84NO7P
10.625	843.623	MGDG 36:1 MGDG 16:0_20:1	C45H84O10		10.625	10.425	10.825		843.623	823.623	863.623		10.425	10.825		823.623	863.623		10.625		843.623		MGDG36:1 MGDG16:0_20:1		C45H84O10
10.658	465.468	FA 31:0	C31H62O2		10.658	10.458	10.858		465.468	445.468	485.468		10.458	10.858		445.468	485.468		10.658		465.468		FA31:0		C31H62O2
10.715	728.56	PE O-36:2 PE O-16:1_20:1	C41H80NO7P		10.715	10.515	10.915		728.56	708.56	748.56		10.515	10.915		708.56	748.56		10.715		728.56		PEO-36:2 PEO-16:1_20:1		C41H80NO7P
10.736	473.436	FA 32:3	C32H58O2		10.736	10.536	10.936		473.436	453.436	493.436		10.536	10.936		453.436	493.436		10.736		473.436		FA32:3		C32H58O2
10.798	843.623	MGDG 36:1 MGDG 18:0_18:1	C45H84O10		10.798	10.598	10.998		843.623	823.623	863.623		10.598	10.998		823.623	863.623		10.798		843.623		MGDG36:1 MGDG18:0_18:1		C45H84O10
10.814	892.657	SHexCer 42:0;O2	C48H95NO11S		10.814	10.614	11.014		892.657	872.657	912.657		10.614	11.014		872.657	912.657		10.814		892.657		SHexCer42:0;O2		C48H95NO11S
10.852	728.56	PE O-36:2 PE O-18:1_18:1	C41H80NO7P		10.852	10.652	11.052		728.56	708.56	748.56		10.652	11.052		708.56	748.56		10.852		728.56		PEO-36:2 PEO-18:1_18:1		C41H80NO7P
10.883	871.693	SM 42:2;O2 SM 18:1;O2/24:1	C47H93N2O6P		10.883	10.683	11.083		871.693	851.693	891.693		10.683	11.083		851.693	891.693		10.883		871.693		SM42:2;O2 SM18:1;O2/24:1		C47H93N2O6P	1
10.885	848.648	PC 36:0 PC 18:0_18:0	C44H88NO8P		10.885	10.685	11.085		848.648	828.648	868.648		10.685	11.085		828.648	868.648		10.885		848.648		PC36:0 PC18:0_18:0		C44H88NO8P
10.896	845.673	SM 40:1;O2 SM 18:1;O2/22:0	C45H91N2O6P		10.896	10.696	11.096		845.673	825.673	865.673		10.696	11.096		825.673	865.673		10.896		845.673		SM40:1;O2 SM18:1;O2/22:0		C45H91N2O6P	1
10.917	754.578	PE O-38:3 PE O-18:2_20:1	C43H82NO7P		10.917	10.717	11.117		754.578	734.578	774.578		10.717	11.117		734.578	774.578		10.917		754.578		PEO-38:3 PEO-18:2_20:1		C43H82NO7P
10.935	465.468	FA 31:0	C31H62O2		10.935	10.735	11.135		465.468	445.468	485.468		10.735	11.135		445.468	485.468		10.935		465.468		FA31:0		C31H62O2
10.991	824.662	HexCer 42:2;O3 HexCer 18:1;O2/24:1;O	C48H91NO9		10.991	10.791	11.191		824.662	804.662	844.662		10.791	11.191		804.662	844.662		10.991		824.662		HexCer42:2;O3 HexCer18:1;O2/24:1;O		C48H91NO9
11.018	884.681	HexCer 42:2;O3 HexCer 18:1;O2/24:1;O	C48H91NO9		11.018	10.818	11.218		884.681	864.681	904.681		10.818	11.218		864.681	904.681		11.018		884.681		HexCer42:2;O3 HexCer18:1;O2/24:1;O		C48H91NO9
11.042	874.653	PC 38:1 PC 18:0_20:1	C46H90NO8P		11.042	10.842	11.242		874.653	854.653	894.653		10.842	11.242		854.653	894.653		11.042		874.653		PC38:1 PC18:0_20:1		C46H90NO8P
11.046	465.468	FA 31:0	C31H62O2		11.046	10.846	11.246		465.468	445.468	485.468		10.846	11.246		445.468	485.468		11.046		465.468		FA31:0		C31H62O2
11.062	778.578	PE O-40:5 PE O-20:1_20:4	C45H82NO7P		11.062	10.862	11.262		778.578	758.578	798.578		10.862	11.262		758.578	798.578		11.062		778.578		PEO-40:5 PEO-20:1_20:4		C45H82NO7P
11.091	804.591	PE O-42:6 PE O-22:2_20:4	C47H84NO7P		11.091	10.891	11.291		804.591	784.591	824.591		10.891	11.291		784.591	824.591		11.091		804.591		PEO-42:6 PEO-22:2_20:4		C47H84NO7P
11.198	754.578	PE O-38:3 PE O-18:1_20:2	C43H82NO7P		11.198	10.998	11.398		754.578	734.578	774.578		10.998	11.398		734.578	774.578		11.198		754.578		PEO-38:3 PEO-18:1_20:2		C43H82NO7P
11.207	283.264	FA 18:0	C18H36O2		11.207	11.007	11.407		283.264	263.264	303.264		11.007	11.407		263.264	303.264		11.207		283.264		FA18:0		C18H36O2
11.209	281.248	FA 18:1	C18H34O2		11.209	11.009	11.409		281.248	261.248	301.248		11.009	11.409		261.248	301.248		11.209		281.248		FA18:1		C18H34O2
11.261	592.567	Cer 38:1;O2 Cer 18:1;O2/20:0	C38H75NO3		11.261	11.061	11.461		592.567	572.567	612.567		11.061	11.461		572.567	612.567		11.261		592.567		Cer38:1;O2 Cer18:1;O2/20:0		C38H75NO3
11.261	652.589	Cer 38:1;O2 Cer 18:1;O2/20:0	C38H75NO3		11.261	11.061	11.461		652.589	632.589	672.589		11.061	11.461		632.589	672.589		11.261		652.589		Cer38:1;O2 Cer18:1;O2/20:0		C38H75NO3
11.33	871.693	SM 42:2;O2 SM 18:2;O2/24:0	C47H93N2O6P		11.33	11.13	11.53		871.693	851.693	891.693		11.13	11.53		851.693	891.693		11.33		871.693		SM42:2;O2 SM18:2;O2/24:0		C47H93N2O6P	1
11.334	900.672	PC 40:2 PC 18:1_22:1	C48H92NO8P		11.334	11.134	11.534		900.672	880.672	920.672		11.134	11.534		880.672	920.672		11.334		900.672		PC40:2 PC18:1_22:1		C48H92NO8P
11.346	479.485	FA 32:0	C32H64O2		11.346	11.146	11.546		479.485	459.485	499.485		11.146	11.546		459.485	499.485		11.346		479.485		FA32:0		C32H64O2
11.403	772.586	PE 38:1 PE 18:0_20:1	C43H84NO8P		11.403	11.203	11.603		772.586	752.586	792.586		11.203	11.603		752.586	792.586		11.403		772.586		PE38:1 PE18:0_20:1		C43H84NO8P
11.417	847.688	SM 40:0;O2	C45H93N2O6P		11.417	11.217	11.617		847.688	827.688	867.688		11.217	11.617		827.688	867.688		11.417		847.688		SM40:0;O2		C45H93N2O6P
11.518	782.654	HexCer 40:1;O2 HexCer 18:1;O2/22:0	C46H89NO8		11.518	11.318	11.718		782.654	762.654	802.654		11.318	11.718		762.654	802.654		11.518		782.654		HexCer40:1;O2 HexCer18:1;O2/22:0		C46H89NO8
11.52	842.672	HexCer 40:1;O2 HexCer 18:1;O2/22:0	C46H89NO8		11.52	11.32	11.72		842.672	822.672	862.672		11.32	11.72		822.672	862.672		11.52		842.672		HexCer40:1;O2 HexCer18:1;O2/22:0		C46H89NO8
11.524	808.665	HexCer 42:2;O2 HexCer 18:1;O2/24:1	C48H91NO8		11.524	11.324	11.724		808.665	788.665	828.665		11.324	11.724		788.665	828.665		11.524		808.665		HexCer42:2;O2 HexCer18:1;O2/24:1		C48H91NO8
11.524	868.692	HexCer 42:2;O2 HexCer 20:2;O2/22:0	C48H91NO8		11.524	11.324	11.724		868.692	848.692	888.692		11.324	11.724		848.692	888.692		11.524		868.692		HexCer42:2;O2 HexCer20:2;O2/22:0		C48H91NO8
11.607	465.466	FA 31:0	C31H62O2		11.607	11.407	11.807		465.466	445.466	485.466		11.407	11.807		445.466	485.466		11.607		465.466		FA31:0		C31H62O2
11.608	803.629	MGDG O-34:0 MGDG O-16:0_18:0	C43H84O9		11.608	11.408	11.808		803.629	783.629	823.629		11.408	11.808		783.629	823.629		11.608		803.629		MGDGO-34:0 MGDGO-16:0_18:0		C43H84O9
11.645	451.452	FA 30:0	C30H60O2		11.645	11.445	11.845		451.452	431.452	471.452		11.445	11.845		431.452	471.452		11.645		451.452		FA30:0		C30H60O2
11.675	804.593	PE O-42:6 PE O-20:1_22:5	C47H84NO7P		11.675	11.475	11.875		804.593	784.593	824.593		11.475	11.875		784.593	824.593		11.675		804.593		PEO-42:6 PEO-20:1_22:5		C47H84NO7P
11.682	281.248	FA 18:1	C18H34O2		11.682	11.482	11.882		281.248	261.248	301.248		11.482	11.882		261.248	301.248		11.682		281.248		FA18:1		C18H34O2
11.685	233.155	FA 15:4	C15H22O2		11.685	11.485	11.885		233.155	213.155	253.155		11.485	11.885		213.155	253.155		11.685		233.155		FA15:4		C15H22O2
11.687	704.618	Cer 42:3;O2 Cer 18:2;O2/24:1	C42H79NO3		11.687	11.487	11.887		704.618	684.618	724.618		11.487	11.887		684.618	724.618		11.687		704.618		Cer42:3;O2 Cer18:2;O2/24:1		C42H79NO3
11.688	618.583	Cer 40:2;O2 Cer 18:2;O2/22:0	C40H77NO3		11.688	11.488	11.888		618.583	598.583	638.583		11.488	11.888		598.583	638.583		11.688		618.583		Cer40:2;O2 Cer18:2;O2/22:0		C40H77NO3
11.693	678.603	Cer 40:2;O2 Cer 18:2;O2/22:0	C40H77NO3		11.693	11.493	11.893		678.603	658.603	698.603		11.493	11.893		658.603	698.603		11.693		678.603		Cer40:2;O2 Cer18:2;O2/22:0		C40H77NO3
11.696	279.233	FA 18:0	C18H36O2		11.696	11.496	11.896		279.233	259.233	299.233		11.496	11.896		259.233	299.233		11.696		279.233		FA18:0		C18H36O2
11.696	283.264	FA 18:2	C18H32O2		11.696	11.496	11.896		283.264	263.264	303.264		11.496	11.896		263.264	303.264		11.696		283.264		FA18:2		C18H32O2
11.708	644.601	Cer 42:3;O2 Cer 18:2;O2/24:1	C42H79NO3		11.708	11.508	11.908		644.601	624.601	664.601		11.508	11.908		624.601	664.601		11.708		644.601		Cer42:3;O2 Cer18:2;O2/24:1		C42H79NO3
11.715	255.233	FA 16:0	C16H32O2		11.715	11.515	11.915		255.233	235.233	275.233		11.515	11.915		235.233	275.233		11.715		255.233		FA16:0		C16H32O2
11.722	829.643	MGDG O-36:1 MGDG O-16:0_20:1	C45H86O9		11.722	11.522	11.922		829.643	809.643	849.643		11.522	11.922		809.643	849.643		11.722		829.643		MGDGO-36:1 MGDGO-16:0_20:1		C45H86O9
11.762	806.61	PE O-42:5 PE O-18:1_24:4	C47H86NO7P		11.762	11.562	11.962		806.61	786.61	826.61		11.562	11.962		786.61	826.61		11.762		806.61		PEO-42:5 PEO-18:1_24:4		C47H86NO7P
11.768	479.482	FA 32:0	C32H64O2		11.768	11.568	11.968		479.482	459.482	499.482		11.568	11.968		459.482	499.482		11.768		479.482		FA32:0		C32H64O2
11.781	503.482	FA 34:2	C34H64O2		11.781	11.581	11.981		503.482	483.482	523.482		11.581	11.981		483.482	523.482		11.781		503.482		FA34:2		C34H64O2
11.796	859.693	SM 41:1;O2 SM 18:1;O2/23:0	C46H93N2O6P		11.796	11.596	11.996		859.693	839.693	879.693		11.596	11.996		839.693	879.693		11.796		859.693		SM41:1;O2 SM18:1;O2/23:0		C46H93N2O6P
11.859	451.452	FA 30:0	C30H60O2		11.859	11.659	12.059		451.452	431.452	471.452		11.659	12.059		431.452	471.452		11.859		451.452		FA30:0		C30H60O2
12.067	870.705	HexCer 42:1;O2	C48H93NO8		12.067	11.867	12.267		870.705	850.705	890.705		11.867	12.267		850.705	890.705		12.067		870.705		HexCer42:1;O2		C48H93NO8
12.091	465.468	FA 31:0	C31H62O2		12.091	11.891	12.291		465.468	445.468	485.468		11.891	12.291		445.468	485.468		12.091		465.468		FA31:0		C31H62O2
12.093	860.673	PC O-38:1 PC O-22:1_16:0	C46H92NO7P		12.093	11.893	12.293		860.673	840.673	880.673		11.893	12.293		840.673	880.673		12.093		860.673		PCO-38:1 PCO-22:1_16:0		C46H92NO7P
12.102	479.484	FA 32:0	C32H64O2		12.102	11.902	12.302		479.484	459.484	499.484		11.902	12.302		459.484	499.484		12.102		479.484		FA32:0		C32H64O2
12.12	283.264	FA 18:0	C18H36O2		12.12	11.92	12.32		283.264	263.264	303.264		11.92	12.32		263.264	303.264		12.12		283.264		FA18:0		C18H36O2
12.125	281.249	FA 18:1	C18H34O2		12.125	11.925	12.325		281.249	261.249	301.249		11.925	12.325		261.249	301.249		12.125		281.249		FA18:1		C18H34O2
12.137	451.452	FA 30:0	C30H60O2		12.137	11.937	12.337		451.452	431.452	471.452		11.937	12.337		431.452	471.452		12.137		451.452		FA30:0		C30H60O2
12.216	666.605	Cer 39:1;O2 Cer 17:1;O2/22:0	C39H77NO3		12.216	12.016	12.416		666.605	646.605	686.605		12.016	12.416		646.605	686.605		12.216		666.605		Cer39:1;O2 Cer17:1;O2/22:0		C39H77NO3
12.234	845.637	MGDG 36:0 MGDG 16:0_20:0	C45H86O10		12.234	12.034	12.434		845.637	825.637	865.637		12.034	12.434		825.637	865.637		12.234		845.637		MGDG36:0 MGDG16:0_20:0		C45H86O10
12.275	885.706	SM 43:2;O2	C48H95N2O6P		12.275	12.075	12.475		885.706	865.706	905.706		12.075	12.475		865.706	905.706		12.275		885.706		SM43:2;O2		C48H95N2O6P
12.276	479.484	FA 32:0	C32H64O2		12.276	12.076	12.476		479.484	459.484	499.484		12.076	12.476		459.484	499.484		12.276		479.484		FA32:0		C32H64O2
12.278	283.264	FA 18:0	C18H36O2		12.278	12.078	12.478		283.264	263.264	303.264		12.078	12.478		263.264	303.264		12.278		283.264		FA18:0		C18H36O2
12.279	871.651	MGDG 38:1 MGDG 16:0_22:1	C47H88O10		12.279	12.079	12.479		871.651	851.651	891.651		12.079	12.479		851.651	891.651		12.279		871.651		MGDG38:1 MGDG16:0_22:1		C47H88O10
12.289	465.468	FA 31:0	C31H62O2		12.289	12.089	12.489		465.468	445.468	485.468		12.089	12.489		445.468	485.468		12.289		465.468		FA31:0		C31H62O2
12.291	281.248	FA 18:1	C18H34O2		12.291	12.091	12.491		281.248	261.248	301.248		12.091	12.491		261.248	301.248		12.291		281.248		FA18:1		C18H34O2
12.299	692.623	Cer 41:2;O2 Cer 17:1;O2/24:1	C41H79NO3		12.299	12.099	12.499		692.623	672.623	712.623		12.099	12.499		672.623	712.623		12.299		692.623		Cer41:2;O2 Cer17:1;O2/24:1		C41H79NO3
12.392	756.592	PE O-38:2 PE O-18:1_20:1	C43H84NO7P		12.392	12.192	12.592		756.592	736.592	776.592		12.192	12.592		736.592	776.592		12.392		756.592		PEO-38:2 PEO-18:1_20:1		C43H84NO7P
12.646	692.618	Cer 41:2;O2 Cer 18:2;O2/23:0	C41H79NO3		12.646	12.446	12.846		692.618	672.618	712.618		12.446	12.846		672.618	712.618		12.646		692.618		Cer41:2;O2 Cer18:2;O2/23:0		C41H79NO3
12.757	876.681	PC 38:0 PC 16:0_22:0	C46H92NO8P		12.757	12.557	12.957		876.681	856.681	896.681		12.557	12.957		856.681	896.681		12.757		876.681		PC38:0 PC16:0_22:0		C46H92NO8P
12.76	873.704	SM 42:1;O2 SM 18:1;O2/24:0	C47H95N2O6P		12.76	12.56	12.96		873.704	853.704	893.704		12.56	12.96		853.704	893.704		12.76		873.704		SM42:1;O2 SM18:1;O2/24:0		C47H95N2O6P	1
12.802	493.499	FA 33:0	C33H66O2		12.802	12.602	13.002		493.499	473.499	513.499		12.602	13.002		473.499	513.499		12.802		493.499		FA33:0		C33H66O2
12.834	826.681	HexCer 42:1;O3 HexCer 18:1;O2/24:0;O	C48H93NO9		12.834	12.634	13.034		826.681	806.681	846.681		12.634	13.034		806.681	846.681		12.834		826.681		HexCer42:1;O3 HexCer18:1;O2/24:0;O		C48H93NO9
12.88	283.264	FA 18:0	C18H36O2		12.88	12.68	13.08		283.264	263.264	303.264		12.68	13.08		263.264	303.264		12.88		283.264		FA18:0		C18H36O2
12.894	465.468	FA 31:0	C31H62O2		12.894	12.694	13.094		465.468	445.468	485.468		12.694	13.094		445.468	485.468		12.894		465.468		FA31:0		C31H62O2
12.908	281.248	FA 18:1	C18H34O2		12.908	12.708	13.108		281.248	261.248	301.248		12.708	13.108		261.248	301.248		12.908		281.248		FA18:1		C18H34O2
13.145	620.601	Cer 40:1;O2 Cer 18:1;O2/22:0	C40H79NO3		13.145	12.945	13.345		620.601	600.601	640.601		12.945	13.345		600.601	640.601		13.145		620.601		Cer40:1;O2 Cer18:1;O2/22:0		C40H79NO3	1
13.146	680.619	Cer 40:1;O2 Cer 18:1;O2/22:0	C40H79NO3		13.146	12.946	13.346		680.619	660.619	700.619		12.946	13.346		660.619	700.619		13.146		680.619		Cer40:1;O2 Cer18:1;O2/22:0		C40H79NO3
13.173	646.614	Cer 42:2;O2 Cer 18:1;O2/24:1	C42H81NO3		13.173	12.973	13.373		646.614	626.614	666.614		12.973	13.373		626.614	666.614		13.173		646.614		Cer42:2;O2 Cer18:1;O2/24:1		C42H81NO3
13.173	706.636	Cer 42:2;O2 Cer 18:1;O2/24:1	C42H81NO3		13.173	12.973	13.373		706.636	686.636	726.636		12.973	13.373		686.636	726.636		13.173		706.636		Cer42:2;O2 Cer18:1;O2/24:1		C42H81NO3
13.177	283.264	FA 18:0	C18H36O2		13.177	12.977	13.377		283.264	263.264	303.264		12.977	13.377		263.264	303.264		13.177		283.264		FA18:0		C18H36O2
13.184	281.248	FA 18:1	C18H34O2		13.184	12.984	13.384		281.248	261.248	301.248		12.984	13.384		261.248	301.248		13.184		281.248		FA18:1		C18H34O2
13.217	493.498	FA 33:0	C33H66O2		13.217	13.017	13.417		493.498	473.498	513.498		13.017	13.417		473.498	513.498		13.217		493.498		FA33:0		C33H66O2
13.293	875.723	SM 42:0;O2	C47H97N2O6P		13.293	13.093	13.493		875.723	855.723	895.723		13.093	13.493		855.723	895.723		13.293		875.723		SM42:0;O2		C47H97N2O6P
13.342	870.704	HexCer 42:1;O2	C48H93NO8		13.342	13.142	13.542		870.704	850.704	890.704		13.142	13.542		850.704	890.704		13.342		870.704		HexCer42:1;O2		C48H93NO8
13.37	831.657	MGDG O-36:0 MGDG O-16:0_20:0	C45H88O9		13.37	13.17	13.57		831.657	811.657	851.657		13.17	13.57		811.657	851.657		13.37		831.657		MGDGO-36:0 MGDGO-16:0_20:0		C45H88O9
13.422	857.67	MGDG O-38:1 MGDG O-16:0_22:1	C47H90O9		13.422	13.222	13.622		857.67	837.67	877.67		13.222	13.622		837.67	877.67		13.422		857.67		MGDGO-38:1 MGDGO-16:0_22:1		C47H90O9
13.47	531.514	FA 36:2	C36H68O2		13.47	13.27	13.67		531.514	511.514	551.514		13.27	13.67		511.514	551.514		13.47		531.514		FA36:2		C36H68O2
13.492	646.614	Cer 42:2;O2 Cer 18:2;O2/24:0	C42H81NO3		13.492	13.292	13.692		646.614	626.614	666.614		13.292	13.692		626.614	666.614		13.492		646.614		Cer42:2;O2 Cer18:2;O2/24:0		C42H81NO3
13.495	706.636	Cer 42:2;O2 Cer 18:2;O2/24:0	C42H81NO3		13.495	13.295	13.695		706.636	686.636	726.636		13.295	13.695		686.636	726.636		13.495		706.636		Cer42:2;O2 Cer18:2;O2/24:0		C42H81NO3
13.506	281.248	FA 18:1	C18H34O2		13.506	13.306	13.706		281.248	261.248	301.248		13.306	13.706		261.248	301.248		13.506		281.248		FA18:1		C18H34O2
13.512	507.514	FA 34:0	C34H68O2		13.512	13.312	13.712		507.514	487.514	527.514		13.312	13.712		487.514	527.514		13.512		507.514		FA34:0		C34H68O2
13.521	682.635	Cer 40:0;O2 Cer 18:0;O2/22:0	C40H81NO3		13.521	13.321	13.721		682.635	662.635	702.635		13.321	13.721		662.635	702.635		13.521		682.635		Cer40:0;O2 Cer18:0;O2/22:0		C40H81NO3
13.639	283.264	FA 18:0	C18H36O2		13.639	13.439	13.839		283.264	263.264	303.264		13.439	13.839		263.264	303.264		13.639		283.264		FA18:0		C18H36O2
13.682	479.484	FA 32:0	C32H64O2		13.682	13.482	13.882		479.484	459.484	499.484		13.482	13.882		459.484	499.484		13.682		479.484		FA32:0		C32H64O2
13.712	491.482	FA 33:1	C33H64O2		13.712	13.512	13.912		491.482	471.482	511.482		13.512	13.912		471.482	511.482		13.712		491.482		FA33:1		C33H64O2
13.727	533.531	FA 36:1	C36H70O2		13.727	13.527	13.927		533.531	513.531	553.531		13.527	13.927		513.531	553.531		13.727		533.531		FA36:1		C36H70O2
13.789	505.498	FA 34:1	C34H66O2		13.789	13.589	13.989		505.498	485.498	525.498		13.589	13.989		485.498	525.498		13.789		505.498		FA34:1		C34H66O2
13.81	634.617	Cer 41:1;O2 Cer 18:1;O2/23:0	C41H81NO3		13.81	13.61	14.01		634.617	614.617	654.617		13.61	14.01		614.617	654.617		13.81		634.617		Cer41:1;O2 Cer18:1;O2/23:0		C41H81NO3
13.815	507.514	FA 34:0	C34H68O2		13.815	13.615	14.015		507.514	487.514	527.514		13.615	14.015		487.514	527.514		13.815		507.514		FA34:0		C34H68O2
13.816	283.264	FA 18:0	C18H36O2		13.816	13.616	14.016		283.264	263.264	303.264		13.616	14.016		263.264	303.264		13.816		283.264		FA18:0		C18H36O2
13.816	694.637	Cer 41:1;O2 Cer 18:1;O2/23:0	C41H81NO3		13.816	13.616	14.016		694.637	674.637	714.637		13.616	14.016		674.637	714.637		13.816		694.637		Cer41:1;O2 Cer18:1;O2/23:0		C41H81NO3
13.82	493.499	FA 33:0	C33H66O2		13.82	13.62	14.02		493.499	473.499	513.499		13.62	14.02		473.499	513.499		13.82		493.499		FA33:0		C33H66O2
13.829	479.484	FA 32:0	C32H64O2		13.829	13.629	14.029		479.484	459.484	499.484		13.629	14.029		459.484	499.484		13.829		479.484		FA32:0		C32H64O2
13.838	281.248	FA 18:1	C18H34O2		13.838	13.638	14.038		281.248	261.248	301.248		13.638	14.038		261.248	301.248		13.838		281.248		FA18:1		C18H34O2
13.889	505.498	FA 34:1	C34H66O2		13.889	13.689	14.089		505.498	485.498	525.498		13.689	14.089		485.498	525.498		13.889		505.498		FA34:1		C34H66O2
14.069	696.65	Cer 41:0;O2 Cer 18:0;O2/23:0	C41H83NO3		14.069	13.869	14.269		696.65	676.65	716.65		13.869	14.269		676.65	716.65		14.069		696.65		Cer41:0;O2 Cer18:0;O2/23:0		C41H83NO3
14.154	493.499	FA 33:0	C33H66O2		14.154	13.954	14.354		493.499	473.499	513.499		13.954	14.354		473.499	513.499		14.154		493.499		FA33:0		C33H66O2
14.192	547.545	FA 37:1	C37H72O2		14.192	13.992	14.392		547.545	527.545	567.545		13.992	14.392		527.545	567.545		14.192		547.545		FA37:1		C37H72O2
14.193	505.498	FA 34:1	C34H66O2		14.193	13.993	14.393		505.498	485.498	525.498		13.993	14.393		485.498	525.498		14.193		505.498		FA34:1		C34H66O2
14.21	521.531	FA 35:0	C35H70O2		14.21	14.01	14.41		521.531	501.531	541.531		14.01	14.41		501.531	541.531		14.21		521.531		FA35:0		C35H70O2
14.238	930.759	PE 48:0;O PE 24:0_24:0;O	C53H106NO9P		14.238	14.038	14.438		930.759	910.759	950.759		14.038	14.438		910.759	950.759		14.238		930.759		PE48:0;O PE24:0_24:0;O		C53H106NO9P
14.281	708.654	Cer 42:1;O2 Cer 18:1;O2/24:0	C42H83NO3		14.281	14.081	14.481		708.654	688.654	728.654		14.081	14.481		688.654	728.654		14.281		708.654		Cer42:1;O2 Cer18:1;O2/24:0		C42H83NO3
14.281	648.63	Cer 42:1;O2 Cer 18:1;O2/24:0	C42H83NO3		14.281	14.081	14.481		648.63	628.63	668.63		14.081	14.481		628.63	668.63		14.281		648.63		Cer42:1;O2 Cer18:1;O2/24:0		C42H83NO3
14.291	956.734	PC 44:2 PC 18:1_26:1	C52H100NO8P		14.291	14.091	14.491		956.734	936.734	976.734		14.091	14.491		936.734	976.734		14.291		956.734		PC44:2 PC18:1_26:1		C52H100NO8P
14.331	505.498	FA 34:1	C34H66O2		14.331	14.131	14.531		505.498	485.498	525.498		14.131	14.531		485.498	525.498		14.331		505.498		FA34:1		C34H66O2
14.347	859.686	MGDG O-38:0 MGDG O-16:0_22:0	C47H92O9		14.347	14.147	14.547		859.686	839.686	879.686		14.147	14.547		839.686	879.686		14.347		859.686		MGDGO-38:0 MGDGO-16:0_22:0		C47H92O9
14.366	1018.75	SHexCer 50:1;O3	C56H109NO12S		14.366	14.166	14.566		1018.75	998.749	1038.75		14.166	14.566		998.749	1038.75		14.366		1018.75		SHexCer50:1;O3		C56H109NO12S
14.38	885.703	MGDG O-40:1 MGDG O-16:0_24:1	C49H94O9		14.38	14.18	14.58		885.703	865.703	905.703		14.18	14.58		865.703	905.703		14.38		885.703		MGDGO-40:1 MGDGO-16:0_24:1		C49H94O9
14.407	1004.77	SHexCer 50:0;O2	C56H111NO11S		14.407	14.207	14.607		1004.77	984.77	1024.77		14.207	14.607		984.77	1024.77		14.407		1004.77		SHexCer50:0;O2		C56H111NO11S
14.468	710.666	Cer 42:0;O2 Cer 18:0;O2/24:0	C42H85NO3		14.468	14.268	14.668		710.666	690.666	730.666		14.268	14.668		690.666	730.666		14.468		710.666		Cer42:0;O2 Cer18:0;O2/24:0		C42H85NO3
14.533	535.546	FA 36:0	C36H72O2		14.533	14.333	14.733		535.546	515.546	555.546		14.333	14.733		515.546	555.546		14.533		535.546		FA36:0		C36H72O2
14.538	507.514	FA 34:0	C34H68O2		14.538	14.338	14.738		507.514	487.514	527.514		14.338	14.738		487.514	527.514		14.538		507.514		FA34:0		C34H68O2
14.58	519.515	FA 35:1	C35H68O2		14.58	14.38	14.78		519.515	499.515	539.515		14.38	14.78		499.515	539.515		14.58		519.515		FA35:1		C35H68O2
14.607	521.531	FA 35:0	C35H70O2		14.607	14.407	14.807		521.531	501.531	541.531		14.407	14.807		501.531	541.531		14.607		521.531		FA35:0		C35H70O2
14.619	533.53	FA 36:1	C36H70O2		14.619	14.419	14.819		533.53	513.53	553.53		14.419	14.819		513.53	553.53		14.619		533.53		FA36:1		C36H70O2
14.623	1070.78	SHexCer 54:3;O3	C60H113NO12S		14.623	14.423	14.823		1070.78	1050.78	1090.78		14.423	14.823		1050.78	1090.78		14.623		1070.78		SHexCer54:3;O3		C60H113NO12S
14.632	722.666	Cer 43:1;O2 Cer 18:1;O2/25:0	C43H85NO3		14.632	14.432	14.832		722.666	702.666	742.666		14.432	14.832		702.666	742.666		14.632		722.666		Cer43:1;O2 Cer18:1;O2/25:0		C43H85NO3
14.641	944.729	PC 43:1 PC 25:0_18:1	C51H100NO8P		14.641	14.441	14.841		944.729	924.729	964.729		14.441	14.841		924.729	964.729		14.641		944.729		PC43:1 PC25:0_18:1		C51H100NO8P
14.678	507.514	FA 34:0	C34H68O2		14.678	14.478	14.878		507.514	487.514	527.514		14.478	14.878		487.514	527.514		14.678		507.514		FA34:0		C34H68O2
14.69	637.591	FA 44:5	C44H78O2		14.69	14.49	14.89		637.591	617.591	657.591		14.49	14.89		617.591	657.591		14.69		637.591		FA44:5		C44H78O2
14.705	547.545	FA 37:1	C37H72O2		14.705	14.505	14.905		547.545	527.545	567.545		14.505	14.905		527.545	567.545		14.705		547.545		FA37:1		C37H72O2
14.785	1046.78	SHexCer 52:1;O3	C58H113NO12S		14.785	14.585	14.985		1046.78	1026.78	1066.78		14.585	14.985		1026.78	1066.78		14.785		1046.78		SHexCer52:1;O3		C58H113NO12S
14.791	521.531	FA 35:0	C35H70O2		14.791	14.591	14.991		521.531	501.531	541.531		14.591	14.991		501.531	541.531		14.791		521.531		FA35:0		C35H70O2
14.805	409.312	FA 28:7	C28H42O2		14.805	14.605	15.005		409.312	389.312	429.312		14.605	15.005		389.312	429.312		14.805		409.312		FA28:7		C28H42O2
14.813	1032.8	SHexCer 52:0;O2	C58H115NO11S		14.813	14.613	15.013		1032.8	1012.8	1052.8		14.613	15.013		1012.8	1052.8		14.813		1032.8		SHexCer52:0;O2		C58H115NO11S
14.837	549.562	FA 37:0	C37H74O2		14.837	14.637	15.037		549.562	529.562	569.562		14.637	15.037		529.562	569.562		14.837		549.562		FA37:0		C37H74O2
14.864	533.53	FA 36:1	C36H70O2		14.864	14.664	15.064		533.53	513.53	553.53		14.664	15.064		513.53	553.53		14.864		533.53		FA36:1		C36H70O2
14.886	1046.81	SHexCer 52:1;O3	C58H113NO12S		14.886	14.686	15.086		1046.81	1026.81	1066.81		14.686	15.086		1026.81	1066.81		14.886		1046.81		SHexCer52:1;O3		C58H113NO12S
14.891	1070.81	SHexCer 55:2;O2	C61H117NO11S		14.891	14.691	15.091		1070.81	1050.81	1090.81		14.691	15.091		1050.81	1090.81		14.891		1070.81		SHexCer55:2;O2		C61H117NO11S
14.9	1072.79	SHexCer 54:2;O3	C60H115NO12S		14.9	14.7	15.1		1072.79	1052.79	1092.79		14.7	15.1		1052.79	1092.79		14.9		1072.79		SHexCer54:2;O3		C60H115NO12S
14.906	736.685	Cer 44:1;O2 Cer 20:1;O2/24:0	C44H87NO3		14.906	14.706	15.106		736.685	716.685	756.685		14.706	15.106		716.685	756.685		14.906		736.685		Cer44:1;O2 Cer20:1;O2/24:0		C44H87NO3
14.951	575.578	FA 39:1	C39H76O2		14.951	14.751	15.151		575.578	555.578	595.578		14.751	15.151		555.578	595.578		14.951		575.578		FA39:1		C39H76O2
15.017	561.56	FA 38:1	C38H74O2		15.017	14.817	15.217		561.56	541.56	581.56		14.817	15.217		541.56	581.56		15.017		561.56		FA38:1		C38H74O2
15.158	589.593	FA 40:1	C40H78O2		15.158	14.958	15.358		589.593	569.593	609.593		14.958	15.358		569.593	609.593		15.158		589.593		FA40:1		C40H78O2
15.163	535.546	FA 36:0	C36H72O2		15.163	14.963	15.363		535.546	515.546	555.546		14.963	15.363		515.546	555.546		15.163		535.546		FA36:0		C36H72O2
15.17	563.579	FA 38:0	C38H76O2		15.17	14.97	15.37		563.579	543.579	583.579		14.97	15.37		543.579	583.579		15.17		563.579		FA38:0		C38H76O2
15.21	575.577	FA 39:1	C39H76O2		15.21	15.01	15.41		575.577	555.577	595.577		15.01	15.41		555.577	595.577		15.21		575.577		FA39:1		C39H76O2
15.235	589.591	FA 40:1	C40H78O2		15.235	15.035	15.435		589.591	569.591	609.591		15.035	15.435		569.591	609.591		15.235		589.591		FA40:1		C40H78O2
15.362	577.593	FA 39:0	C39H78O2		15.362	15.162	15.562		577.593	557.593	597.593		15.162	15.562		557.593	597.593		15.362		577.593		FA39:0		C39H78O2
15.427	603.608	FA 41:1	C41H80O2		15.427	15.227	15.627		603.608	583.608	623.608		15.227	15.627		583.608	623.608		15.427		603.608		FA41:1		C41H80O2
15.451	283.264	FA 18:0	C18H36O2		15.451	15.251	15.651		283.264	263.264	303.264		15.251	15.651		263.264	303.264		15.451		283.264		FA18:0		C18H36O2
15.474	577.593	FA 39:0	C39H78O2		15.474	15.274	15.674		577.593	557.593	597.593		15.274	15.674		557.593	597.593		15.474		577.593		FA39:0		C39H78O2
15.551	591.61	FA 40:0	C40H80O2		15.551	15.351	15.751		591.61	571.61	611.61		15.351	15.751		571.61	611.61		15.551		591.61		FA40:0		C40H80O2
15.559	281.248	FA 18:1	C18H34O2		15.559	15.359	15.759		281.248	261.248	301.248		15.359	15.759		261.248	301.248		15.559		281.248		FA18:1		C18H34O2
15.616	617.624	FA 42:1	C42H82O2		15.616	15.416	15.816		617.624	597.624	637.624		15.416	15.816		597.624	637.624		15.616		617.624		FA42:1		C42H82O2
15.646	279.233	FA 18:2	C18H32O2		15.646	15.446	15.846		279.233	259.233	299.233		15.446	15.846		259.233	299.233		15.646		279.233		FA18:2		C18H32O2
15.692	603.609	FA 41:1	C41H80O2		15.692	15.492	15.892		603.609	583.609	623.609		15.492	15.892		583.609	623.609		15.692		603.609		FA41:1		C41H80O2
15.693	409.312	FA 28:7	C28H42O2		15.693	15.493	15.893		409.312	389.312	429.312		15.493	15.893		389.312	429.312		15.693		409.312		FA28:7		C28H42O2
15.76	605.625	FA 41:0	C41H82O2		15.76	15.56	15.96		605.625	585.625	625.625		15.56	15.96		585.625	625.625		15.76		605.625		FA41:0		C41H82O2
15.795	617.623	FA 43:1	C43H84O2		15.795	15.595	15.995		617.623	597.623	637.623		15.595	15.995		597.623	637.623		15.795		617.623		FA43:1		C43H84O2
15.795	631.64	FA 42:1	C42H82O2		15.795	15.595	15.995		631.64	611.64	651.64		15.595	15.995		611.64	651.64		15.795		631.64		FA42:1		C42H82O2
15.89	619.641	FA 42:0	C42H84O2		15.89	15.69	16.09		619.641	599.641	639.641		15.69	16.09		599.641	639.641		15.89		619.641		FA42:0		C42H84O2
15.969	645.656	FA 44:1	C44H86O2		15.969	15.769	16.169		645.656	625.656	665.656		15.769	16.169		625.656	665.656		15.969		645.656		FA44:1		C44H86O2
15.992	605.635	FA 41:0	C41H82O2		15.992	15.792	16.192		605.635	585.635	625.635		15.792	16.192		585.635	625.635		15.992		605.635		FA41:0		C41H82O2
16.008	279.233	FA 18:2	C18H32O2		16.008	15.808	16.208		279.233	259.233	299.233		15.808	16.208		259.233	299.233		16.008		279.233		FA18:2		C18H32O2
16.026	281.248	FA 18:1	C18H34O2		16.026	15.826	16.226		281.248	261.248	301.248		15.826	16.226		261.248	301.248		16.026		281.248		FA18:1		C18H34O2
16.034	283.264	FA 18:0	C18H36O2		16.034	15.834	16.234		283.264	263.264	303.264		15.834	16.234		263.264	303.264		16.034		283.264		FA18:0		C18H36O2
16.053	633.655	FA 43:0	C43H86O2		16.053	15.853	16.253		633.655	613.655	653.655		15.853	16.253		613.655	653.655		16.053		633.655		FA43:0		C43H86O2
16.114	253.217	FA 16:1	C16H30O2		16.114	15.914	16.314		253.217	233.217	273.217		15.914	16.314		233.217	273.217		16.114		253.217		FA16:1		C16H30O2
16.169	281.248	FA 18:1	C18H34O2		16.169	15.969	16.369		281.248	261.248	301.248		15.969	16.369		261.248	301.248		16.169		281.248		FA18:1		C18H34O2
16.177	253.217	FA 16:1	C16H30O2		16.177	15.977	16.377		253.217	233.217	273.217		15.977	16.377		233.217	273.217		16.177		253.217		FA16:1		C16H30O2
16.204	283.264	FA 18:0	C18H36O2		16.204	16.004	16.404		283.264	263.264	303.264		16.004	16.404		263.264	303.264		16.204		283.264		FA18:0		C18H36O2
16.207	647.672	FA 44:0	C44H88O2		16.207	16.007	16.407		647.672	627.672	667.672		16.007	16.407		627.672	667.672		16.207		647.672		FA44:0		C44H88O2
16.332	281.248	FA 18:1	C18H34O2		16.332	16.132	16.532		281.248	261.248	301.248		16.132	16.532		261.248	301.248		16.332		281.248		FA18:1		C18H34O2
16.349	279.233	FA 18:2	C18H32O2		16.349	16.149	16.549		279.233	259.233	299.233		16.149	16.549		259.233	299.233		16.349		279.233		FA18:2		C18H32O2
16.37	283.264	FA 18:0	C18H36O2		16.37	16.17	16.57		283.264	263.264	303.264		16.17	16.57		263.264	303.264		16.37		283.264		FA18:0		C18H36O2

## Sheet: Лист1
	Alignment ID	Average Rt(min)	Average Mz	Metabolite name	Adduct type	Post curation result	Fill %	MS/MS assigned	Reference RT	Reference m/z	Formula	Ontology	INCHIKEY	SMILES	Annotation tag (VS1.0)	RT matched	m/z matched	MS/MS matched	Comment	Manually modified for quantification	Manually modified for annotation	Isotope tracking parent ID	Isotope tracking weight number	Total score	RT similarity	Dot product	Reverse dot product	Fragment presence %	S/N average	Spectrum reference file name	MS1 isotopic spectrum	MS/MS spectrum	Yura_Mice_brain_2-_negx2_excl_23	Yura_Mice_brain_2-_negx2_incl1_21	Yura_Mice_brain_2-_negx2_incl2_22	Yura_Mice_fat_2-_negx2_excl_20	Yura_Mice_fat_2-_negx2_incl1_18	Yura_Mice_fat_2-_negx2_incl2_19	Yura_Mice_heart_2-_negx2_excl_05	Yura_Mice_heart_2-_negx2_incl1_03	Yura_Mice_heart_2-_negx2_incl2_04	Yura_Mice_kidney_2-_negx2_excl_11	Yura_Mice_kidney_2-_negx2_incl1_09	Yura_Mice_kidney_2-_negx2_incl2_10	Yura_Mice_liver_2-_negx2_excl_14	Yura_Mice_liver_2-_negx2_incl1_12	Yura_Mice_liver_2-_negx2_incl2_13	Yura_Mice_lung_2-_negx2_excl_08	Yura_Mice_lung_2-_negx2_incl1_06
0	3748	1.184	233.155	FA 15:4	[M-H]-		0.238	True	4.33	233.155	C15H22O2	FA	VYNPFWKAZJBFBM-UHFFFAOYSA-N	O=C(O)CC=CCC=CCC=CCC=CCC	410	True	True	True		False	False			100	100	62	75	100	6.12	Yura_Mice_fat_2-_negx2_excl_20	233.1546:870837 234.15795:0 235.16131:0	55.41638:1106 55.57439:1033 59.01231:25686 64.4737:1162 68.24753:1061 73.85146:1171 75.00727:1374 83.04869:2185 86.59282:1374 102.64019:1320 113.65453:1204 121.2198:1310 175.07562:2127 188.98456:2753 192.99069:1405 204.98901:1981 216.34882:1423 233.00372:2379 233.11855:8287 233.15393:95143	4664964	1872794	1446375	7545949	1864730	1758157	7981458	4131206	2603137	15394182	11153416	5967734	4364762	5179218	5316998	9093488	6204345
1	3751	1.625	233.155	FA 15:4	[M-H]-		0.524	True	4.33	233.155	C15H22O2	FA	VYNPFWKAZJBFBM-UHFFFAOYSA-N	O=C(O)CC=CCC=CCC=CCC=CCC	410	True	True	True		False	False			100	100	69	75	100	7.19	Yura_Mice_fat_2-_negx2_excl_20	233.15378:1682304 234.15713:258068 235.16049:0	51.04973:1041 51.57067:1020 52.80194:1165 57.3008:989 59.01237:20842 61.33249:1039 63.58499:1143 68.73808:1325 68.82004:1295 75.90363:1200 76.27155:1176 83.04869:4977 85.29916:1155 109.46911:1247 122.88414:1237 127.61784:1458 129.23203:1188 142.39124:1221 188.98456:1442 218.68695:1178 229.84189:1375 230.05353:1343 232.98517:1706 233.00372:2981 233.1539:144874	4596718	5155912	6508864	10554341	3211332	10109875	8623565	6455372	11502063	14227024	9724112	10024533	12098087	12266741	2988392	10110007	3767648
2	3750	1.914	233.155	FA 15:4	[M-H]-		0.19	True	4.33	233.155	C15H22O2	FA	VYNPFWKAZJBFBM-UHFFFAOYSA-N	O=C(O)CC=CCC=CCC=CCC=CCC	410	True	True	True		False	False			100	100	65.8	75	100	18.64	Yura_Mice_spleen_2-_negx2_excl_17	233.15459:2992571 234.15794:443173 235.1613:0	53.32156:1029 54.69942:992 55.12392:1060 59.01239:17969 60.0157:1530 64.13869:1183 69.03306:1337 70.53511:1032 76.56458:1129 83.0487:2478 89.02295:1283 90.51845:1197 101.5508:1080 103.82845:1209 106.74982:1333 106.89433:1188 113.16543:1130 117.38135:1311 144.89909:1407 161.75417:1551 188.98456:1560 190.98752:2260 194.04643:1293 204.98763:1467 232.98349:2677 233.00374:3866 233.15393:134008	106570200	106398192	105680824	211228032	42353116	203893200	93692336	22052818	17985576	72909400	14738835	70222104	56640088	2553404	1440338	14687218	14377605
3	31472	1.983	619.291	LPI 20:4	[M-H]-		0.857	True	5.06	619.289	C29H49O12P	LPI	BAWAZBRKENFJED-UHFFFAOYSA-N	O=C(OCC(O)COP(=O)(O)OC1C(O)C(O)C(O)C(O)C1O)CCCCCCC=CCC=CCC=CCC=CCC	410	True	True	True		False	False			100	100	49.6	80.4	100	7634.16	Yura_Mice_heart_2-_negx2_excl_05	619.28906:1135043 620.29241:372423 621.29577:89179	50.64228:1747 53.55219:1891 62.7242:1981 63.19252:2112 69.72639:1547 70.76407:1975 72.13466:1636 72.94057:1867 72.97988:2014 78.3518:2106 78.95747:3584 81.01982:1703 90.54502:1537 92.95226:2115 104.93086:2009 115.75809:1743 128.26157:1962 129.28853:2076 146.72929:1951 151.26068:2206 152.99498:27520 162.56009:2060 164.52373:1884 167.79085:2124 168.80132:2228 182.74933:2164 199.02124:2120 223.00081…	490737	346891	382920	1093251	493738	367307	7257514	7163615	6363054	2138952	1880088	1717210	3761851	3226238	3059852	1576708	1053852
4	3739	2.033	233.154	FA 15:4	[M-H]-		1	True	4.33	233.155	C15H22O2	FA	VYNPFWKAZJBFBM-UHFFFAOYSA-N	O=C(O)CC=CCC=CCC=CCC=CCC	410	True	True	True		False	False			100	100	71.1	75	100	80.43	Yura_Mice_brain_2-_negx2_excl_23	233.15457:12503179 234.15792:1948488 235.16128:136431	50.1496:1180 50.7076:1051 50.76999:1012 54.66547:1107 54.95217:1047 55.52236:1088 59.01234:10640 83.04868:1361 87.34469:1238 88.6406:1123 92.35337:1468 98.53201:1166 118.09923:1134 120.2854:1133 125.56132:1169 150.4549:1264 165.76146:1418 166.99179:1633 172.98538:1202 176.88445:1388 182.87466:1485 183.6582:1211 204.98898:1312 212.99747:2043 232.47333:1270 232.98346:3491 233.00369:1524 233.1539:17…	108132992	106398192	105680736	214476288	165188064	204601360	94990088	68826432	73571784	74426728	57156548	72510432	56640088	54786344	57081256	51450528	51642556
5	5211	2.1	247.17	FA 16:4	[M-H]-		0.524	True	4.33	247.17	C16H24O2	FA	IVTCJQZAGWTMBZ-UHFFFAOYSA-N	O=C(O)CCC=CCC=CCC=CCC=CCC	410	True	True	True		False	False			100	100	62.2	75	100	6.78	Yura_Mice_fat_2-_negx2_excl_20	247.17006:550986 248.17341:0 249.17677:0	58.88973:1110 60.18582:1060 61.98682:1780 62.73431:1095 66.90546:1291 69.61495:1097 79.16312:1286 88.47897:1234 89.02294:4715 100.71837:1195 101.38165:1186 130.99072:2109 131.6064:1325 133.40884:1148 156.0246:1111 158.00432:1380 178.99146:1304 181.2809:1190 190.68123:1394 203.34007:1240 205.00153:2947 206.98672:3288 218.974:1199 226.99352:3288 231.61014:1446 239.37695:1387 242.76877:1410 246.9990…	2038764	2350347	2731976	2677483	4598326	4645467	3016486	245076	2149355	1877816	1867409	969254	2438282	1479219	36081	1822889	1720102
6	31471	2.103	619.29	LPI 20:4	[M-H]-		0.952	True	5.06	619.289	C29H49O12P	LPI	BAWAZBRKENFJED-UHFFFAOYSA-N	O=C(OCC(O)COP(=O)(O)OC1C(O)C(O)C(O)C(O)C1O)CCCCCCC=CCC=CCC=CCC=CCC	410	True	True	True		False	False			100	100	69.5	91.1	100	11407.9	Yura_Mice_heart_2-_negx2_excl_05	619.2901:1907188 620.29345:643551 621.29681:0	59.477:1669 60.24123:1604 61.58979:1947 61.98685:2590 65.98653:1551 68.42811:1790 71.18256:1879 71.36461:1926 72.19775:1807 77.67153:2139 78.95747:2909 80.31824:2311 82.18732:1830 86.98776:2082 108.21722:1983 127.47921:2044 152.99512:19520 155.86305:2102 186.9342:1939 233.66466:1795 241.0117:22046 259.24313:3701 303.23407:32694 315.04901:7502 325.69257:2332 459.36719:2201 562.40723:2491 604.70026…	353591	391973	290040	3820858	2801906	3303118	10499886	5616972	7468950	5668181	4708498	5035860	7180460	6318562	6397336	2842800	1692046
7	24975	2.294	507.273	LPG 18:2	[M-H]-		0.81	True	5.55	507.273	C24H45O9P	LPG	VEEHTGYBVMTAAF-UHFFFAOYSA-N	O=C(OCC(O)COP(=O)(O)OCC(O)CO)CCCCCCCC=CCC=CCCCCC	410	True	True	True		False	False			100	99.9	75.5	85.6	100	3990.6	Yura_Mice_heart_2-_negx2_excl_05	507.27274:874175 508.27609:337877 509.27945:0	50.68418:1492 51.26525:1609 56.95683:1314 59.01239:13640 60.74748:1611 63.98869:1415 65.93903:1559 72.51529:1612 73.33566:1663 91.64291:1584 109.90878:1793 114.7157:1676 152.58104:1749 152.995:16169 194.06186:1894 216.93103:1936 217.78809:1859 224.56444:1921 227.03253:5533 279.23218:107982 321.23468:1907 355.68399:1973 392.72678:1908 494.63931:2126 507.27063:5778	0	40510	0	2434582	2114148	2361769	4604442	3401732	3688585	2919309	2228682	1356915	765700	546169	271100	2871944	2350210
8	8147	2.311	277.217	FA 18:3	[M-H]-	found in higher mz's MsMs_9823	0.952	True	5.58	277.217	C18H30O2	FA	DTOSIQBPPRVQHS-UHFFFAOYSA-N	O=C(O)CCCCCCCC=CCC=CCC=CCC	410	True	True	True		False	False			100	99.9	58.5	75	100	341.83	Yura_Mice_lung_2-_negx2_excl_08	277.21725:754226 278.2206:182895 279.22396:0	52.37517:1110 59.01237:18389 62.78973:1073 65.94207:1131 67.84005:1178 70.98022:1195 74.45068:1271 74.69468:1412 96.14418:1358 99.66126:1186 115.6778:1381 127.00005:1689 137.1609:1460 138.33923:1414 194.92749:5841 205.15897:7487 233.1911:5446 236.9959:1793 271.31955:1518 277.18121:87808 277.21579:7643	234476	279802	260146	6586466	6933244	4176146	1198036	94458	854285	1127999	984643	1252142	331805	523337	590123	6995169	6673878
9	25947	2.39	524.278	LPE 22:6	[M-H]-		0.095	True	5.69	524.278	C27H44NO7P	LPE	XEVRBOQZSXWGQO-UHFFFAOYSA-N	O=C(OCC(O)COP(=O)(O)OCCN)CCC=CCC=CCC=CCC=CCC=CCC=CCC	410	True	True	True		False	False			100	99.9	62	84.2	100	6741.42	Yura_Mice_brain_2-_negx2_incl2_22	524.27832:672903 525.28167:310328 526.28503:0	56.40619:3251 59.00584:2039 61.67948:2261 68.71917:2298 71.56541:2491 91.03644:2325 93.86793:2509 105.51173:2352 112.86802:2462 113.35976:2948 135.16878:2787 168.66095:2732 199.45992:2510 283.24188:6327 327.23087:23479 333.97473:2454 524.2757:5861	176876	1322779	2383842	439553	304241	162146	76046712	4333446	4789524	964507	965472	721584	761724	822664	78652	2180263	41479
10	10364	2.445	301.217	FA 20:5	[M-H]-		0.19	True	5.69	301.217	C20H30O2	FA	JAZBEHYOTPTENJ-UHFFFAOYSA-N	O=C(O)CCCC=CCC=CCC=CCC=CCC=CCC	410	True	True	True		False	False			100	99.9	8.3	75	100	15.07	Yura_Mice_lung_2-_negx2_excl_08	301.21686:605412 302.22021:0 303.22357:0	51.57753:1124 54.25195:1118 57.34877:1569 59.0123:3738 62.10829:1265 64.6681:1181 74.38219:1170 88.23443:1410 97.24704:1196 98.57983:1360 104.80659:1331 130.35114:1297 203.18073:2757 217.07047:3788 252.92799:1560 257.22809:4864 278.51212:1348 280.9838:2741 281.00168:1629 285.13437:2413 301.16635:10815 301.21826:4100	0	0	0	108038	24035	75092	0	70864	41561	94821	20105	26608	0	0	22613	3572328	3767298
11	23450	2.469	483.273	LPG 16:0	[M-H]-		0.333	True	5.79	483.273	C22H45O9P	LPG	BVJSKAUUFXBDOB-UHFFFAOYSA-N	O=C(OCC(O)COP(=O)(O)OCC(O)CO)CCCCCCCCCCCCCCC	410	True	True	True		False	False			100	99.9	73.9	89.2	100	3023.97	Yura_Mice_heart_2-_negx2_excl_05	483.27347:641639 484.27682:194308 485.28018:0	51.02485:1477 51.56841:1385 57.60023:1576 59.01209:1568 59.51552:1460 61.98661:1879 78.95747:2311 80.65071:1696 138.79793:1761 152.99501:12156 154.1808:1554 162.70073:1515 170.14568:1845 174.3289:1743 227.03253:3296 236.43291:1877 239.73747:1748 255.23283:77880 265.01044:1877 282.5831:1733 332.47205:1897 401.88113:1773 411.1857:1776 431.51663:2283 483.27356:7281	0	21717	30049	0	0	0	3330056	3128978	3227884	420015	354893	112975	176734	42483	70832	1117798	676982
12	31867	2.486	626.348	LPC 22:6	[M+CH3COO]-		0.905	True	5.67	626.346	C30H50NO7P	LPC	LSOWKZULVQWMLY-UHFFFAOYSA-N	O=C(OCC(O)COP(=O)([O-])OCC[N+](C)(C)C)CCC=CCC=CCC=CCC=CCC=CCC=CCC	410	True	True	True		False	False			100	99.9	30.7	83.6	100	65391.7	Yura_Mice_liver_2-_negx2_excl_14	626.34729:2219187 627.35064:950347 628.354:161345	57.83477:1794 59.01229:6650 61.98684:3106 62.2387:1857 62.41066:2154 62.6007:1730 66.88342:1885 71.50718:1781 73.9138:1621 76.37844:1544 78.46801:1884 84.29903:1764 86.67428:1821 88.65844:1980 102.3548:1952 121.04218:1763 123.73802:1996 136.4673:1952 168.04155:3378 177.16373:1931 195.50304:2408 203.35936:2334 217.01889:1977 224.06894:6107 229.19557:2433 242.0797:4071 271.43188:2141 276.25134:2007…	8063218	7223886	7086030	437916	468546	263996	91993808	111036360	69518320	6564720	5732672	5497690	14266721	11133329	12855780	2038186	721347
13	25949	2.545	524.278	LPE 22:6	[M-H]-	adduct linked to 30425_[M+Hac-H]-	0.952	True	5.69	524.278	C27H44NO7P	LPE	XEVRBOQZSXWGQO-UHFFFAOYSA-N	O=C(OCC(O)COP(=O)(O)OCCN)CCC=CCC=CCC=CCC=CCC=CCC=CCC	410	True	True	True		False	False			100	100	61.9	93.4	100	69300.1	Yura_Mice_fat_2-_negx2_incl2_19	524.27814:1695598 525.28149:537500 526.28485:0	67.51793:2080 148.7439:2635 196.03687:3145 214.04799:2758 268.12878:2624 283.24069:11845 324.08188:2502 327.23117:24656 363.54807:2728 429.30194:2703 524.27576:9977	34346984	27959742	26730546	8222469	7180274	7049112	76046712	123918744	66149024	14547057	11816844	12991464	16783306	12565058	13037507	2180263	1271648
14	8357	2.558	279.233	FA 18:2	[M-H]-	found in higher mz's MsMs_23018	0.048	True	6.04	279.233	C18H32O2	FA	OYHQOLUKZRVURQ-UHFFFAOYSA-N	O=C(O)CCCCCCCC=CCC=CCCCCC	410	True	True	True		False	False			100	99.9	29.1	75	100	3.23	Yura_Mice_heart_2-_negx2_excl_05	279.23297:462263 280.23632:0 281.23968:0	50.54689:1093 55.56616:1261 57.99571:1224 59.15833:1092 60.4268:1268 62.35319:1138 62.604:1067 63.48535:1101 70.48909:1146 75.64187:1343 78.65128:1206 91.60506:1342 96.95865:6969 105.2394:1332 150.27834:1182 159.79669:1493 163.32843:1338 166.46916:1281 176.12727:1452 203.77672:1408 215.73903:1242 222.06888:1365 228.77496:1423 238.99463:2765 258.99985:1523 278.98663:1598 279.0065:2509 279.1636:192…	250239	439666	92597	2808844	299258	687510	3232760	624497	415561	2639943	384506	1150140	1057303	272476	409711	1696914	1146152
15	10361	2.563	301.217	FA 20:5	[M-H]-	found in higher mz's MsMs_18003; found in higher mz's MsMs_11860	0.333	True	5.69	301.217	C20H30O2	FA	JAZBEHYOTPTENJ-UHFFFAOYSA-N	O=C(O)CCCC=CCC=CCC=CCC=CCC=CCC	410	True	True	True		False	False			100	100	12.9	75	100	12.84	Yura_Mice_lung_2-_negx2_excl_08	301.21677:1602484 302.22012:0 303.22348:0	59.0123:5608 60.34802:1120 65.05277:1177 66.1291:1232 66.50016:1176 71.46591:1123 73.01951:1299 73.63287:1452 89.19569:1238 92.35635:2593 111.83239:1585 113.5667:1176 120.32048:1559 146.34068:1220 152.08176:1499 189.71729:1297 203.18073:5214 217.07199:2859 221.043:1833 257.22803:7407 260.97977:1639 260.99576:2018 270.17667:1364 281.00168:2036 285.13437:1938 301.01013:1571 301.1658:12373 301.21857…	0	0	0	108038	299886	60966	0	70864	78848	120040	20105	26608	0	0	0	9277958	9697801
16	23018	2.583	476.28	LPE 18:2	[M-H]-		0.81	True	6.13	476.278	C23H44NO7P	LPE	DBHKHNGBVGWQJE-UHFFFAOYSA-N	O=C(OCC(O)COP(=O)(O)OCCN)CCCCCCCC=CCC=CCCCCC	410	True	True	True		False	False			100	99.9	79.4	86.4	100	7798.15	Yura_Mice_kidney_2-_negx2_excl_11	476.2782:861353 477.28155:408051 478.28491:0	51.22593:1423 55.9099:1437 60.40341:1598 64.16283:1563 67.83289:1598 68.52348:1516 74.50372:1662 76.33414:1673 78.95712:5883 90.34433:1656 108.86713:1514 124.17913:1817 196.0369:2779 214.04652:1683 279.23203:147412 321.25104:1794 352.02567:1971 378.02847:1969 389.80173:2170 476.26233:7269	227707	401975	3368	18022078	12494319	13964556	14636080	11176936	11106838	4679442	4184985	3998852	6315106	6015375	5900433	734970	1056252
17	23449	2.586	483.273	LPG 16:0	[M-H]-		0.619	True	5.79	483.273	C22H45O9P	LPG	BVJSKAUUFXBDOB-UHFFFAOYSA-N	O=C(OCC(O)COP(=O)(O)OCC(O)CO)CCCCCCCCCCCCCCC	410	True	True	True		False	False			100	99.9	92.4	91.1	100	7409.13	Yura_Mice_heart_2-_negx2_excl_05	483.27298:2952118 484.27633:821191 485.27969:0	53.83091:1454 57.41267:1382 61.98684:1375 64.00009:1315 69.72417:1552 73.39376:1692 77.60698:1577 78.95746:4647 110.33566:1710 115.20023:1611 126.27764:1734 129.00317:1845 135.03999:1946 142.15228:2046 152.99484:45983 161.27338:1985 171.00558:4211 171.72789:2194 183.9324:1713 199.54819:1802 203.01192:1713 227.033:12386 245.04297:2292 255.2326:324810 268.65427:1850 278.08063:2064 322.32407:2323 32…	0	0	71045	0	0	0	16965842	12567916	15165740	3200866	1668527	2273687	230545	156266	255529	4943520	3606054
18	31868	2.605	626.348	LPC 22:6	[M+CH3COO]-		0.952	True	5.67	626.346	C30H50NO7P	LPC	LSOWKZULVQWMLY-UHFFFAOYSA-N	O=C(OCC(O)COP(=O)([O-])OCC[N+](C)(C)C)CCC=CCC=CCC=CCC=CCC=CCC=CCC	410	True	True	True		False	False			100	100	53.1	84.2	100	81672.5	Yura_Mice_spleen_2-_negx2_excl_17	626.34729:2654440 627.35064:1741530 628.354:0	50.8105:1765 59.01234:17833 62.14357:1793 64.02485:1767 78.95744:3904 85.33691:1821 88.72537:1988 92.35339:2245 92.79434:2147 119.97573:2061 130.71391:1849 131.26273:2037 135.11739:2085 152.99475:3614 161.1326:2091 168.04153:2693 224.06902:26226 229.19719:3170 242.07968:6116 254.23964:2058 283.24182:21658 327.23349:51844 359.84903:2077 552.30817:10303 616.36664:2337 622.80225:2204	11632645	11168586	11379716	1150119	1020399	1445166	133232520	111036360	123305432	16678639	14681358	15236015	21878356	18778170	19039866	3226495	3167348
19	24496	2.618	500.279	LPE 20:4	[M-H]-		0.952	True	5.83	500.278	C25H44NO7P	LPE	JPNPIRVRGLGTRE-UHFFFAOYSA-N	O=C(OCC(O)COP(=O)(O)OCCN)CCCCCCC=CCC=CCC=CCC=CCC	410	True	True	True		False	False			100	99.9	83.9	93.5	100	32507.7	Yura_Mice_fat_2-_negx2_incl2_19	500.27893:3489698 501.28228:834499 502.28564:0	61.29811:2267 73.16737:2081 73.44714:2704 84.26562:2073 89.25402:2510 118.70408:2623 125.0976:2342 136.79597:2395 196.03687:4688 214.04799:7674 236.94049:2829 246.36884:2836 259.24109:5809 303.23361:120959 485.71597:2813 500.2782:19735	14758546	11331013	12001036	16629333	13820117	14774146	31431366	35910808	26637440	41967424	33350400	36931328	30771942	25816642	26510948	5091939	4769636
20	25948	2.646	524.278	LPE 22:6	[M-H]-		1	True	5.69	524.278	C27H44NO7P	LPE	XEVRBOQZSXWGQO-UHFFFAOYSA-N	O=C(OCC(O)COP(=O)(O)OCCN)CCC=CCC=CCC=CCC=CCC=CCC=CCC	410	True	True	True		False	False			100	100	67.4	89.9	100	130299	Yura_Mice_heart_2-_negx2_incl2_04	524.27838:29028084 525.28173:9117759 526.28509:1394372	50.23951:5992 52.09412:6321 52.62737:6389 56.07183:5653 59.01231:6523 59.80572:5847 61.25128:5493 66.88318:5770 70.18196:5274 76.34871:6965 78.95714:9038 92.37321:6475 98.16114:6172 101.62901:6835 109.08456:6201 112.1291:6656 134.50804:6407 144.44695:6270 147.82603:5898 196.03683:61597 213.51741:6383 214.04807:18559 217.38326:6472 229.19398:7775 283.24194:96129 327.23111:195360 341.29355:6582 342…	42770700	36708912	36039160	19600382	14469404	14889482	159143584	66445804	126971728	31999826	25791250	27459252	24641964	21002036	21272610	4291456	3129672
21	30424	2.677	602.348	LPC 20:4	[M+CH3COO]-		0.952	True	5.86	602.346	C28H50NO7P	LPC	GOMVPVRDBLLHQC-UHFFFAOYSA-N	O=C(OCC(O)COP(=O)([O-])OCC[N+](C)(C)C)CCCCCCC=CCC=CCC=CCC=CCC	410	True	True	True		False	False			100	99.9	73.9	84	100	179889	Yura_Mice_liver_2-_negx2_excl_14	602.3479:10891718 603.35125:5166604 604.35461:1007182	57.0787:1729 59.01238:74134 60.71941:1795 63.50957:1615 65.34686:1627 72.38018:1754 78.95762:17897 82.4746:1801 87.09209:2372 89.57276:2070 91.63748:2253 107.96141:2060 117.97884:1948 118.3211:2177 122.86478:2206 132.13135:1957 152.99495:10350 168.04187:16820 205.19516:8827 224.06914:98767 242.0798:28363 259.2435:34563 285.22113:5700 291.47107:2490 296.63052:2095 303.2338:492163 397.83923:2026 40…	7472772	6797962	7853232	19703850	18244578	18497494	88687976	145519	86664624	41202528	35156036	33478292	60495460	60607608	59959936	14043807	12277386
22	5213	2.679	247.17	FA 16:4	[M-H]-	found in higher mz's MsMs_7928; similar chromatogram in higher mz_9826	0.952	True	4.33	247.17	C16H24O2	FA	IVTCJQZAGWTMBZ-UHFFFAOYSA-N	O=C(O)CCC=CCC=CCC=CCC=CCC	410	True	True	True		False	False			100	100	47.4	75	100	11.57	Yura_Mice_brain_2-_negx2_excl_23	247.17015:577758 248.1735:0 249.17686:0	51.04731:1027 56.39373:956 61.98682:1604 63.17511:1203 64.33057:1196 66.39329:1078 69.02598:1079 70.117:1129 73.03931:1227 80.75519:1127 87.74711:1184 89.02293:3000 133.28835:1179 140.99399:1338 167.21407:1277 178.99144:2718 193.28979:1269 198.99852:2171 205.0029:3148 206.98669:3038 219.17387:1396 226.9935:3687 247.00082:5365 247.15184:2864 247.17029:42956	3221120	2592711	3685630	5053810	3321048	4425418	5653709	224745	4870605	4382103	4912324	4291050	2549742	3090938	4307181	3935190	2671974
23	23017	2.717	476.279	LPE 18:2	[M-H]-	similar chromatogram in higher mz_27978	0.905	True	6.13	476.278	C23H44NO7P	LPE	DBHKHNGBVGWQJE-UHFFFAOYSA-N	O=C(OCC(O)COP(=O)(O)OCCN)CCCCCCCC=CCC=CCCCCC	410	True	True	True		False	False			100	99.9	91.2	91.7	100	22738.8	Yura_Mice_fat_2-_negx2_incl2_19	476.27927:11278136 477.28262:3578879 478.28598:424487	50.0966:4547 54.05936:4230 67.74475:4912 69.03959:4417 78.95711:6266 83.71156:4658 91.42818:5022 155.50375:5658 169.47824:5726 196.03714:65245 214.04797:11101 279.23422:642125 306.10861:6127 348.76917:6705 476.28183:253708	398596	404228	135336	59651216	46315752	47342068	39672816	32575304	33125226	16328165	12094284	12444353	15397653	11892239	10599566	2958740	2176167
24	24495	2.726	500.279	LPE 20:4	[M-H]-		1	True	5.83	500.278	C25H44NO7P	LPE	JPNPIRVRGLGTRE-UHFFFAOYSA-N	O=C(OCC(O)COP(=O)(O)OCCN)CCCCCCC=CCC=CCC=CCC=CCC	410	True	True	True		False	False			100	100	89	95	100	68724.9	Yura_Mice_heart_2-_negx2_incl2_04	500.27902:8149896 501.28237:2571989 502.28573:407711	63.41369:3133 78.95714:7250 89.72211:3613 91.16678:3578 140.01083:6146 151.85614:3738 152.9948:5053 194.3121:3659 196.03696:52506 205.19662:4269 214.04807:11391 259.24118:13971 300.94333:4236 303.23389:322327 362.95724:4241 500.27896:100266	12753078	10734944	10443441	46069020	35141568	34634648	45780428	25878726	34649080	82659168	65388168	63905968	47869024	36866416	35785900	8169816	5853207
25	3951	2.753	235.17	FA 15:3	[M-H]-		1	True	4.4	235.17	C15H24O2	FA	FNXANHXUVRZQAC-UHFFFAOYSA-N	O=C(O)CCCCC=CCC=CCC=CCC	410	True	True	True		False	False			100	100	55.4	75	100	17.5	Yura_Mice_brain_2-_negx2_excl_23	235.16971:1164668 236.17306:234835 237.17642:0	54.06991:1196 58.76947:1293 59.01234:66959 59.01443:1349 59.94718:1011 61.98682:1240 63.00402:1003 79.31596:1263 90.00119:1230 94.59665:1231 102.08719:1323 112.94424:1215 148.93761:2435 153.20132:1265 168.22552:1475 177.091:2150 190.12431:1433 190.98499:1304 194.98808:1486 205.15887:4800 207.13928:2244 207.57823:1194 207.95193:7230 214.99255:1986 217.15837:1352 222.39082:1403 233.1539:36125 234.8…	7233002	7075636	6668534	9889543	8576724	8319312	7792340	5769126	7460024	6334450	5911169	5463123	4057480	3567526	3296996	4229772	4092266
26	27702	2.807	554.345	LPC 16:0	[M+CH3COO]-	adduct linked to 31176_[M+Hac-H]-	0.905	True	6.21	554.346	C24H50NO7P	LPC	ASWBNKHCZGQVJV-UHFFFAOYSA-N	O=C(OCC(O)COP(=O)([O-])OCC[N+](C)(C)C)CCCCCCCCCCCCCCC	410	True	True	True		False	False			100	99.9	84.8	87.9	100	22188.4	Yura_Mice_heart_2-_negx2_incl1_03	554.34528:73183040 555.34863:21598922 556.35199:3679216	55.43735:11593 57.11555:11920 57.13192:11495 59.01252:114794 59.7483:12761 67.10941:13239 87.52036:16967 110.15672:13873 125.74106:15123 130.65021:14808 224.06891:82888 242.07977:17388 255.2308:931148 329.25015:21581 423.39981:14983 480.31021:955139	9123865	7543562	7585994	6829324	6231414	6011800	27969406	356559264	23393986	17249730	15526818	15295418	16655147	15363155	16417403	14449395	12710688
27	21415	2.88	452.279	LPE 16:0	[M-H]-		0.619	True	6.33	452.278	C21H44NO7P	LPE	YVYMBNSKXOXSKW-UHFFFAOYSA-N	O=C(OCC(O)COP(=O)(O)OCCN)CCCCCCCCCCCCCCC	410	True	True	True		False	False			100	99.9	89.6	81.5	100	4173.14	Yura_Mice_heart_2-_negx2_incl2_04	452.2782:597056 453.28155:139877 454.28491:0	51.85779:2178 80.39442:2255 90.94264:2271 101.4873:1964 210.731:2544 246.46432:2267 255.23091:60713 452.27795:15125	689531	430839	383466	1138962	835086	789092	2356613	24416762	1894697	1614368	1497359	1489785	2863539	2100961	2327695	973532	215682
28	1525	2.94	213.185	FA 13:0	[M-H]-		0.143	True	4.7	213.186	C13H26O2	FA	SZHOJFHSIKHZHA-UHFFFAOYSA-N	O=C(O)CCCCCCCCCCCC	410	True	True	True		False	False			100	100	55.6	75	100	12.83	Yura_Mice_brain_2-_negx2_excl_23	213.18539:600342 214.18874:0 215.1921:0	61.98693:17575 66.89507:1054 70.24358:1184 71.9259:1200 77.56579:1589 80.39848:1182 84.48355:1127 89.96638:1177 92.12107:1136 95.14438:1099 106.1654:1283 108.82294:1269 118.9233:1621 121.89599:4347 130.33698:1218 137.89044:2068 144.41888:1305 151.28883:1344 164.99599:1670 167.88873:2455 169.15956:1871 180.00867:1240 185.89977:3038 192.99066:4304 197.99071:18792 212.99747:3594 213.01364:10505 213.…	3797244	1815931	1152918	5093172	2206660	1809838	2281572	1205392	1867742	2880634	1810164	1020324	1569434	909036	1311406	1997283	1008750
29	18559	2.952	409.312	FA 28:7	[M-H]-		0.286	True	7.53	409.311	C28H42O2	FA	HVSUZLSWJNESIE-UHFFFAOYSA-N	O=C(O)CCCCCC=CCC=CCC=CCC=CCC=CCC=CCC=CCC	410	True	True	True		False	False			100	99.9	70.4	75	100	41.44	Yura_Mice_brain_2-_negx2_excl_23	409.31177:710689 410.31512:0 411.31848:0	69.62156:1363 92.16218:1604 99.26188:1660 104.10995:1576 113.48234:1496 120.04741:1590 137.6757:1618 193.35606:1538 201.65932:1508 217.45308:1469 238.22897:1546 311.16849:2094 409.30997:116217	3847190	3157726	3258097	29227514	27232024	26610172	0	0	165031	0	128576	161024	0	0	43274	151879	155688
30	27701	2.963	554.345	LPC 16:0	[M+CH3COO]-		0.952	True	6.21	554.346	C24H50NO7P	LPC	ASWBNKHCZGQVJV-UHFFFAOYSA-N	O=C(OCC(O)COP(=O)([O-])OCC[N+](C)(C)C)CCCCCCCCCCCCCCC	410	True	True	True		False	False			100	99.9	82.3	87.1	100	316856	Yura_Mice_spleen_2-_negx2_incl1_15	554.34509:36263944 555.34844:11620198 556.3518:2308544	50.31693:13575 57.26935:14358 59.01247:151220 64.61485:14055 96.37975:16141 127.01294:17350 131.53415:17148 141.34001:16535 185.63567:17474 196.29224:14937 224.07001:98854 242.0797:30290 255.23073:960584 371.24109:18209 480.30984:1182770 526.01062:17910 554.34851:25573	62415868	57163072	54942712	81684296	72663600	73736704	397993728	356559264	373424960	188091152	165610672	171125152	319486272	283553664	283417376	168150544	143235536
31	26061	3.001	526.294	LPE 22:5	[M-H]-		0.952	True	6.01	526.294	C27H46NO7P	LPE	OSRWIBSZJTWIKA-UHFFFAOYSA-N	O=C(OCC(O)COP(=O)(O)OCCN)CCCCCC=CCC=CCC=CCC=CCC=CCC	410	True	True	True		False	False			100	100	75.7	93.8	100	11184.7	Yura_Mice_liver_2-_negx2_incl2_13	526.29352:1318768 527.29687:543071 528.30023:0	56.13279:2335 60.29159:2159 63.31944:2461 72.21636:2683 78.26438:2612 82.59621:2412 95.52402:2861 195.93802:3012 196.0369:3066 214.04802:4504 231.21457:2974 285.25998:11608 329.24988:70992 333.51224:3095 499.19864:2773 526.2962:15650	405187	177943	179552	874852	963196	904783	36608160	50539180	27220844	1650839	1744695	2396272	5421937	4838948	4508572	819113	305944
32	2848	3.006	225.185	FA 14:1	[M-H]-		0.429	True	4.66	225.186	C14H26O2	FA	YWWVWXASSLXJHU-UHFFFAOYSA-N	O=C(O)CCCCCCCC=CCCCC	410	True	True	True		False	False			100	100	70.1	75	100	25.97	Yura_Mice_fat_2-_negx2_excl_20	225.18539:894268 226.18874:335117 227.1921:363145	58.36269:1144 59.01207:1284 61.98682:4488 72.08237:1254 73.83581:1067 82.52113:1037 84.61074:1045 99.56647:1202 101.4795:1107 107.16052:1260 112.3772:1147 121.09143:1295 130.91823:1262 167.42448:1351 204.989:4698 207.17465:1402 224.95103:1682 224.99744:2850 225.11272:2170 225.1864:172866	494966	180659	1069365	6168792	5281913	1737397	15469088	3629116	5448452	316610	1065102	363874	2989212	287851	1793936	4970329	1408030
33	21987	3.014	460.284	LPE O-18:3	[M-H]-		0.476	True	6.47	460.283	C23H44NO6P	EtherLPE	WGYJVKYUUAEBMJ-UHFFFAOYSA-N	O=P(O)(OCCN)OCC(O)COCCCCCCCCC=CCC=CCC=CCC	410	True	True	True		False	False			100	99.9	58.3	95.3	100	2851.93	Yura_Mice_spleen_2-_negx2_excl_17	460.28326:635090 461.28661:0 462.28997:0	55.3109:1486 57.97685:1505 58.65663:1457 61.98683:2864 62.00211:1486 65.72422:1273 65.80641:1538 78.95754:13130 92.35297:2064 96.8666:1570 115.50864:1745 127.80125:1813 140.0108:11557 154.09908:2123 155.14301:1710 169.15855:1709 182.4474:1965 196.03685:20702 197.06786:1640 263.23746:3818 399.23135:4062 460.28299:18476	0	0	0	0	220781	0	5484234	4825178	3874728	1022440	460645	721484	0	0	0	92371	44711
34	21414	3.025	452.279	LPE 16:0	[M-H]-		0.952	True	6.33	452.278	C21H44NO7P	LPE	YVYMBNSKXOXSKW-UHFFFAOYSA-N	O=C(OCC(O)COP(=O)(O)OCCN)CCCCCCCCCCCCCCC	410	True	True	True		False	False			100	99.9	85.7	86.5	100	54435.9	Yura_Mice_heart_2-_negx2_excl_05	452.27875:6385274 453.2821:2507196 454.28546:0	55.9865:1658 57.75644:1690 61.98684:3125 62.07349:1518 66.06896:1628 67.29357:1504 72.96629:1642 78.95755:9833 83.9613:1695 88.38279:1600 96.01155:1768 98.29593:1694 112.02557:1653 118.02811:1501 140.01082:6855 150.041:1746 152.99478:3245 179.60858:1715 190.36578:1626 193.66251:1873 196.03677:33713 214.04803:7053 255.23259:368776 326.43805:1693 341.52386:1915 398.10284:2036 452.27869:9285	3447538	2306026	2599190	8454713	6976120	7280196	35677188	24416762	26984700	17601678	13644901	14672594	51733000	36574548	35849540	9334100	6842583
35	7932	3.038	275.202	FA 18:4	[M-H]-		0.952	True	5.21	275.202	C18H28O2	FA	JIWBIWFOSCKQMA-UHFFFAOYSA-N	O=C(O)CCCCC=CCC=CCC=CCC=CCC	410	True	True	True		False	False			100	100	70.7	75	100	32.21	Yura_Mice_kidney_2-_negx2_excl_11	275.20166:930263 276.20501:291341 277.20837:0	50.49256:1167 51.80027:1016 59.01208:1636 60.202:1160 64.18013:1192 70.74938:1325 74.22395:1132 76.90597:1325 87.03394:1240 92.35635:1682 92.78799:1304 96.34386:1237 146.13437:1316 160.77145:1573 192.95769:1689 234.98283:1813 247.17033:1286 275.16614:3601 275.20081:121063	5916622	3941896	4466826	4362138	4562646	4549362	8395843	5326178	6250123	6256100	2529866	5770719	5566610	4847928	4369444	4210760	2856206
36	31986	3.049	628.363	LPC 22:5	[M+CH3COO]-		1	True	5.96	628.362	C30H52NO7P	LPC	BIEOSECQPGGZMF-UHFFFAOYSA-N	O=C(OCC(O)COP(=O)([O-])OCC[N+](C)(C)C)CCCCCC=CCC=CCC=CCC=CCC=CCC	410	True	True	True		False	False			100	100	63.6	84	100	19037.6	Yura_Mice_heart_2-_negx2_excl_05	628.36304:11196721 629.36639:6449047 630.36975:1850065	54.53654:1821 58.90668:1959 59.01237:51948 61.98684:1783 64.95759:1948 65.89715:1653 75.78839:1712 78.95766:14559 80.10806:1974 92.84822:1944 114.251:1830 124.50065:2511 151.81886:2259 152.99504:10831 163.14745:2599 168.04175:9794 184.60614:2163 187.3506:2289 190.48293:2029 224.06926:80691 231.21123:12752 242.08008:19203 275.15536:2111 285.25757:59949 316.96667:2326 320.83099:2594 329.24994:22335…	101631	69159	96473	507120	237888	389499	66353200	57781792	61110052	2564780	2249177	2136138	5953857	5834476	6196396	1215228	791213
37	2850	3.079	225.185	FA 14:1	[M-H]-		0.857	True	4.66	225.186	C14H26O2	FA	YWWVWXASSLXJHU-UHFFFAOYSA-N	O=C(O)CCCCCCCC=CCCCC	410	True	True	True		False	False			100	100	70.3	75	100	31.5	Yura_Mice_heart_2-_negx2_excl_05	225.18547:1480236 226.18882:230573 227.19218:454123	53.69314:1195 59.01235:8874 61.98684:2565 62.10852:925 63.60665:1243 69.84747:1170 76.75142:1090 92.55449:1257 120.38873:1270 158.01569:1177 173.91052:1293 176.99501:1335 180.76009:1321 204.98837:5998 207.17473:3365 213.13029:1397 224.84875:2098 224.99751:5352 225.18489:252251	2517126	1700651	1099006	3070884	1896325	2089418	15469087	4585676	6009415	3198372	1582560	2316905	2989212	1561256	1793936	4970328	3165358
38	26062	3.099	526.294	LPE 22:5	[M-H]-	similar chromatogram in higher mz_30783	1	True	6.01	526.294	C27H46NO7P	LPE	OSRWIBSZJTWIKA-UHFFFAOYSA-N	O=C(OCC(O)COP(=O)(O)OCCN)CCCCCC=CCC=CCC=CCC=CCC=CCC	410	True	True	True		False	False			100	100	77	92	100	23828.6	Yura_Mice_spleen_2-_negx2_incl2_16	526.29352:3503836 527.29687:1059023 528.30023:189022	56.31391:2235 57.53125:2060 59.00971:2335 65.21555:2017 66.37099:2037 66.84738:2210 69.36116:2235 72.05134:2369 78.99039:2219 88.54335:2223 91.31554:2446 101.76418:2914 106.82519:2740 124.3407:2739 190.52278:2528 196.03714:13082 214.04503:2773 285.25995:9064 294.87228:2554 329.25012:47578 526.29694:25327	772822	533798	707229	4685338	3510095	3506528	65130768	27657228	50775308	6232681	4386762	4543836	7582030	6450180	5901476	1782298	1139914
39	23131	3.124	478.294	LPE 18:1	[M-H]-		0.905	True	6.41	478.294	C23H46NO7P	LPE	PYVRVRFVLRNJLY-UHFFFAOYSA-N	O=C(OCC(O)COP(=O)(O)OCCN)CCCCCCCC=CCCCCCCCC	410	True	True	True		False	False			100	99.9	89.7	86.7	100	9626.07	Yura_Mice_fat_2-_negx2_incl2_19	478.29388:1395909 479.29723:386266 480.30059:0	52.18122:1990 55.41345:2785 56.36404:2304 58.09951:2121 75.8889:2834 75.8933:2535 80.13456:2238 100.95605:2291 135.97572:2285 214.04799:2814 227.77235:2473 281.24985:80909 478.29694:15778	7464418	6566523	6627053	7429350	5818932	5806428	153124	60903092	5133877	5546260	4228614	3688360	75899728	5019666	3965111	1388943	928787
40	1528	3.16	213.186	FA 13:0	[M-H]-		1	True	4.7	213.186	C13H26O2	FA	SZHOJFHSIKHZHA-UHFFFAOYSA-N	O=C(O)CCCCCCCCCCCC	410	True	True	True		False	False			100	100	70.7	75	100	89.8	Yura_Mice_brain_2-_negx2_excl_23	213.18532:3987720 214.18867:745221 215.19203:0	54.78833:1086 61.9869:14860 63.72924:1196 71.42321:1211 82.36742:1180 83.67741:1203 85.76051:1303 87.5673:1142 92.35336:1520 101.87718:1306 118.92268:2232 121.89598:2760 128.0338:3173 167.88872:1427 169.15851:1566 180.858:2298 185.89975:1938 192.99066:5013 193.00719:2179 197.99057:19267 206.1799:1318 212.99745:4300 213.01524:8892 213.1505:10477 213.18481:678709	27550556	23886676	22646830	21997572	18784030	21534480	38100400	23868760	26629878	25185516	22080014	20534896	19849896	16925064	17120104	19561696	15897947
41	30263	3.163	599.321	LPI 18:0	[M-H]-		0.952	True	6.19	599.32	C27H53O12P	LPI	MXAFDFDAIFZFET-UHFFFAOYSA-N	O=C(OCC(O)COP(=O)(O)OC1C(O)C(O)C(O)C(O)C1O)CCCCCCCCCCCCCCCCC	410	True	True	True		False	False			100	100	82.4	91.1	100	1493.92	Yura_Mice_liver_2-_negx2_excl_14	599.32007:3403262 600.32342:1657563 601.32678:353938	50.66261:1572 52.76049:2075 62.38938:1797 63.65502:1770 78.95746:14453 80.68781:1970 92.8813:1815 94.757:2086 96.96796:5002 104.05659:1765 122.43323:2349 152.99501:87537 158.29955:1970 177.64104:1905 179.5629:1785 183.7468:2053 223.00076:3669 241.01184:69295 259.02353:2660 283.2645:164686 315.04895:36716 400.6499:2173 417.86893:2061 419.2583:9515 481.41483:2104 524.43524:2158 599.3208:48866	425589	402271	342372	2378511	1493016	1476636	9768278	6713186	6703416	3747353	2823768	3518376	15761968	13479115	12942702	2973594	1801764
42	29156	3.177	580.361	LPC 18:1	[M+CH3COO]-		1	True	6.27	580.362	C26H52NO7P	LPC	YAMUFBLWGFFICM-UHFFFAOYSA-N	O=C(OCC(O)COP(=O)([O-])OCC[N+](C)(C)C)CCCCCCCC=CCCCCCCCC	410	True	True	True		False	False			100	100	82.7	85.4	100	131756	Yura_Mice_brain_2-_negx2_excl_23	580.36053:6870113 581.36388:2343396 582.36724:373063	50.56357:1706 59.01242:17470 62.15424:1651 64.43492:1764 67.94534:1642 76.28513:1773 78.95743:2881 99.90511:1957 118.66421:2134 152.99472:2737 153.82547:1900 161.20146:1904 165.10962:1939 182.70708:2066 212.5721:1998 224.06938:24423 242.07964:4696 281.24744:239848 324.3476:1809 339.87759:2265 387.49088:2631 506.32336:25351 572.70367:2197	44306324	38878144	40287332	35973124	31782088	33331938	138617024	40375196	126797808	56238700	44890532	46263752	89199048	78012936	76149136	24991846	20514016
43	26166	3.211	528.309	LPE 22:4	[M-H]-	similar chromatogram in higher mz_57812; similar chromatogram in higher mz_58208; similar chromatogram in higher mz_58885	0.952	True	6.32	528.31	C27H48NO7P	LPE	RSVFMXVZJZRSQQ-UHFFFAOYSA-N	O=C(OCC(O)COP(=O)(O)OCCN)CCCCCCCCC=CCC=CCC=CCC=CCC	410	True	True	True		False	False			100	100	75.5	92.2	100	11349.9	Yura_Mice_heart_2-_negx2_excl_05	528.30939:1193706 529.31274:880379 530.3161:0	50.88566:1533 52.70167:1316 58.69927:1696 60.18562:1725 68.27563:1776 70.05026:1947 70.82848:1835 78.95747:2934 79.35654:1888 81.15624:1732 83.17699:2025 85.69769:1847 86.29443:1595 97.4584:1673 108.50554:2027 115.01283:1948 140.01083:2869 147.78938:1909 177.38649:1886 177.55128:2571 196.03693:7982 200.60031:1735 207.61662:2116 287.27429:2767 331.26498:42261 528.30652:3625 528.3468:1949	5285864	5185976	5002485	3705459	2886826	2605435	6332218	3630289	2825782	2495663	1033182	1774279	1962857	1799922	1984734	1787628	1591250
44	26749	3.233	538.351	LPC O-16:1	[M+CH3COO]-		0.667	True	6.2	538.351	C24H50NO6P	EtherLPC	KPOMNOXBHDPKBF-UHFFFAOYSA-N	O=P([O-])(OCC[N+](C)(C)C)OCC(OCCCCCCCCC=CCCCCCC)CO	410	True	True	True		False	False			100	100	63.7	95.6	100	17004.7	Yura_Mice_lung_2-_negx2_excl_08	538.35132:481503 539.35467:0 540.35803:632514	53.35278:1638 59.0123:7463 59.9175:1462 78.95746:8067 119.00333:1736 119.41996:1557 126.28908:1852 128.53131:1917 168.04185:8306 186.71864:1922 208.98804:2395 224.06903:15672 239.23833:6564 256.54865:1942 375.23138:3979 464.31293:31542 510.34555:2273	0	45470	0	0	0	0	23119422	18981394	21086784	2437150	2392230	1520063	0	99028	133126	2247123	1140391
45	26876	3.248	540.368	LPC O-16:0	[M+CH3COO]-		0.714	True	6.46	540.367	C24H52NO6P	EtherLPC	RKKJZVVEVRCBJA-UHFFFAOYSA-N	O=P([O-])(OCC[N+](C)(C)C)OCC(OCCCCCCCCCCCCCCCC)CO	410	True	True	True		False	False			100	99.9	84.9	96.7	100	1311.44	Yura_Mice_spleen_2-_negx2_excl_17	540.36737:1162308 541.37072:387474 542.37408:0	50.87291:1397 59.01216:20990 61.41434:1882 61.9866:2462 63.38087:1851 68.0251:1795 72.44476:1770 78.94513:1697 78.95718:22012 89.99109:1756 92.35633:3044 93.78648:1657 134.2583:2283 138.40482:2069 140.60265:1924 165.4583:1793 168.04167:16585 175.62286:1975 269.17072:1911 318.65381:1914 377.24554:14903 390.65341:1937 395.25543:2860 416.16071:2113 465.3158:2141 466.33136:115594	0	0	0	581066	476570	434975	1888233	1478531	1235653	10677528	8503540	10003491	497979	447217	312136	2569380	2197630
46	23130	3.251	478.294	LPE 18:1	[M-H]-	similar chromatogram in higher mz_26749	0.952	True	6.41	478.294	C23H46NO7P	LPE	PYVRVRFVLRNJLY-UHFFFAOYSA-N	O=C(OCC(O)COP(=O)(O)OCCN)CCCCCCCC=CCCCCCCCC	410	True	True	True		False	False			100	99.9	83.2	87.4	100	80877.6	Yura_Mice_lung_2-_negx2_excl_08	478.29443:1472142 479.29778:607771 480.30114:0	57.46593:1303 61.98684:1834 65.10431:1543 78.95746:2731 83.86578:1826 101.40685:1553 103.48915:1620 105.98877:1566 107.37602:1618 112.06999:1499 119.75794:1620 123.86541:1684 125.61676:1483 140.01082:3137 196.03694:16429 214.04951:2048 281.24756:151148 288.18613:2064 478.29456:4591	12122480	7237122	8857170	30722298	26792860	24572750	93883208	60959312	62632876	48855248	37784188	38534776	76490320	53735436	50753496	6607864	4823408
47	32092	3.258	630.378	LPC 22:4	[M+CH3COO]-		0.762	True	6.25	630.378	C30H54NO7P	LPC	GXEIJYZRCDTJTE-UHFFFAOYSA-N	O=C(OCC(O)COP(=O)([O-])OCC[N+](C)(C)C)CCCCCCCCC=CCC=CCC=CCC=CCC	410	True	True	True		False	False			100	100	75	85.1	100	8801.55	Yura_Mice_heart_2-_negx2_excl_05	630.3772:1949234 631.38055:892932 632.38391:0	52.9164:1638 58.002:1661 59.01237:19586 61.59277:1824 62.94717:1892 72.07775:1926 78.95747:5988 85.16747:1741 86.64101:1792 117.48397:2017 152.89075:1900 168.04262:4861 168.87726:2259 186.98511:2152 216.31569:2150 224.06921:29242 227.46626:2088 242.07974:4828 250.95586:1925 287.27426:5355 303.15628:2381 328.21002:2461 331.26501:180247 367.69507:2161 370.67874:2030 556.33984:19183	287830	450016	362475	0	0	0	10993408	8790249	9142543	0	525195	692037	937469	761944	329655	1540125	1097328
48	22379	3.262	466.329	LPE O-18:0	[M-H]-	similar chromatogram in higher mz_26876; found in higher mz's MsMs_26876	0.476	True	7.29	466.33	C23H50NO6P	EtherLPE	JIJGULMDDZORPH-UHFFFAOYSA-N	O=P(O)(OCCN)OCC(O)COCCCCCCCCCCCCCCCCCC	410	True	True	True		False	False			100	99.9	54.5	76.4	100	3367.99	Yura_Mice_kidney_2-_negx2_excl_11	466.32861:741861 467.33196:0 468.33532:0	58.32043:1460 61.14162:1417 61.74156:1577 61.98684:1637 69.79601:1421 78.26865:1859 78.95754:8792 80.99664:1476 82.31714:1654 86.21578:2040 91.67952:1625 98.36297:1880 119.94522:1822 119.96578:1665 168.04156:6147 175.04271:1689 183.60043:2142 219.97626:1971 236.41736:1637 237.83896:1548 254.09172:1630 258.5813:1460 269.24826:2984 377.24548:6122 466.3317:22368	0	0	0	0	71725	0	0	128361	0	3506300	2859220	2862672	0	0	0	1005936	343575
49	5608	3.304	251.202	FA 16:2	[M-H]-		1	True	5.18	251.202	C16H28O2	FA	RVEKLXYYCHAMDF-UHFFFAOYSA-N	O=C(O)CCCCCCCC=CCC=CCCC	410	True	True	True		False	False			100	100	73.7	75	100	1551.68	Yura_Mice_heart_2-_negx2_excl_05	251.20096:6450830 252.20431:1309379 253.20767:343051	51.20369:1158 54.21956:1176 59.0123:2509 71.99339:1137 80.06013:1227 83.04872:1454 105.17902:1377 108.80092:1411 113.89338:1258 116.67:1294 119.62817:1426 138.14732:1493 167.69812:1632 233.19112:5675 250.99356:2241 251.09352:2448 251.20113:302561	661411	151473	140042	17592840	13524212	14885652	43134552	35431732	38851200	9820665	5670816	7468778	3308967	1970361	1228586	6291687	5334796
50	9480	3.319	291.233	FA 19:3	[M-H]-	found in higher mz's MsMs_14254	1	True	6.1	291.233	C19H32O2	FA	CNIDZCYLBMSLGW-UHFFFAOYSA-N	O=C(O)CCCCCCCCC=CCC=CCC=CCC	410	True	True	True		False	False			100	100	68.7	75	100	84.14	Yura_Mice_liver_2-_negx2_excl_14	291.23273:1213666 292.23608:523634 293.23944:0	52.37445:1064 54.49588:1248 56.4275:1198 61.40636:1241 63.71407:1291 66.98158:1143 68.77811:1229 100.89308:1275 101.1256:1339 103.94645:1370 115.44686:1282 127.00005:2335 214.7805:1373 222.87923:1331 234.09033:1316 268.93008:1525 291.19754:5300 291.23291:93999	11661344	10861871	11287903	9145818	8728786	9349884	14681258	10932301	11581570	8819933	10472143	9483147	7877070	8279401	8326296	5681200	5999171
51	26168	3.32	528.309	LPE 22:4	[M-H]-		0.905	True	6.32	528.31	C27H48NO7P	LPE	RSVFMXVZJZRSQQ-UHFFFAOYSA-N	O=C(OCC(O)COP(=O)(O)OCCN)CCCCCCCCC=CCC=CCC=CCC=CCC	410	True	True	True		False	False			100	100	74.4	88.3	100	14676.7	Yura_Mice_spleen_2-_negx2_excl_17	528.30902:2117007 529.31237:413832 530.31573:0	54.10293:1454 59.01207:4996 61.9866:2715 64.19329:1630 75.0347:1746 76.13622:1761 78.95711:4761 79.44543:1673 95.49656:1851 113.29112:1865 115.42215:1695 128.4415:1753 140.00999:7115 157.39113:1975 161.73271:1736 196.03685:26663 203.31671:1964 214.04799:6947 248.54329:1855 286.99731:2201 287.2742:2319 313.2561:2419 331.26489:116660 342.2402:1877 380.43076:1991 485.58401:2221 528.30634:2809	3859516	3446791	3044855	2768246	2478848	2336153	6332218	3630290	3539594	1329482	2173391	1536434	1859016	1425183	1182917	2257280	1646574
52	4355	3.324	239.201	FA 15:1	[M-H]-		0.619	True	5.35	239.202	C15H28O2	FA	DJCQJZKZUCHHAL-UHFFFAOYSA-N	O=C(O)CCCCCCCC=CCCCCC	410	True	True	True		False	False			100	100	49.4	75	100	11.32	Yura_Mice_fat_2-_negx2_excl_20	239.20126:501352 240.20461:0 241.20797:0	55.72163:1206 59.01228:5103 60.18139:1134 67.2543:1338 68.15218:1074 78.40343:1294 78.40573:1349 79.45819:1077 80.29638:1070 82.07893:1257 85.10783:1167 91.11475:1573 92.35674:1530 111.23192:1156 116.92751:6793 122.15808:1254 146.49017:1116 194.90541:7605 218.9863:1534 221.19106:1449 223.02757:3723 238.87019:3533 238.91222:1481 238.9928:3082 239.06639:1735 239.12071:33448 239.20143:123378	333610	104572	212443	5756696	120710	136275	229350	115089	429596	212421	1775574	134574	1686976	134329	85907	523937	1612065
53	28511	3.332	568.361	LPC 17:0	[M+CH3COO]-		0.857	True	6.4	568.362	C25H52NO7P	LPC	SRRQPVVYXBTRQK-UHFFFAOYSA-N	O=C(OCC(O)COP(=O)([O-])OCC[N+](C)(C)C)CCCCCCCCCCCCCCCC	410	True	True	True		False	False			100	100	75.4	86.7	100	11152.5	Yura_Mice_heart_2-_negx2_incl1_03	568.36108:1222586 569.36443:598654 570.36779:0	59.01231:3299 59.86806:2256 74.04116:2364 87.64007:2577 112.28918:2398 143.24274:2394 224.069:3156 228.72742:2964 269.24814:43278 276.56305:2643 296.43451:3092 352.73154:2793 443.8512:2938 494.32556:48675	0	0	0	1616005	708479	1183876	6417332	4475506	3891364	3721044	1628606	140616	5514597	4344732	1034096	1647236	993725
54	25231	3.333	511.303	LPG 18:0	[M-H]-		0.571	True	6.58	511.304	C24H49O9P	LPG	HFJVKBVEKQHVTO-UHFFFAOYSA-N	O=C(OCC(O)COP(=O)(O)OCC(O)CO)CCCCCCCCCCCCCCCCC	410	True	True	True		False	False			100	99.9	87.9	91.6	100	2615.99	Yura_Mice_heart_2-_negx2_excl_05	511.30231:905291 512.30566:0 513.30902:0	52.81688:1448 57.02313:1461 78.95779:1999 83.63718:1677 85.9605:1518 88.34734:1815 90.83949:1663 91.19031:1648 107.35282:1609 129.48883:1794 135.99231:1871 152.99501:29438 167.21004:1990 171.0056:3204 175.05811:1751 186.51436:2073 211.01559:1796 218.31485:1848 227.03273:12676 256.00198:1676 283.26468:164666 306.56381:2151 324.97186:1900 395.34128:1938 511.30334:19588	0	0	0	146848	0	0	4372602	3993097	4382836	387224	0	37766	230400	100204	84535	437249	0
55	20354	3.344	436.284	LPE O-16:1	[M-H]-		0.952	True	6.43	436.283	C21H44NO6P	EtherLPE	RRTPYUGIBQLEDN-UHFFFAOYSA-N	O=P(O)(OCCN)OCC(O)COCCCCCCCCC=CCCCCCC	410	True	True	True		False	False			100	100	55.3	93.9	100	35754.1	Yura_Mice_fat_2-_negx2_excl_20	436.28406:1847596 437.28741:318879 438.29077:0	50.08836:1405 50.58199:1439 54.57722:1841 55.89383:1256 61.98659:1626 68.35379:1448 78.95718:42721 95.60107:1592 103.52408:1657 122.00009:2126 137.29121:1581 137.60298:1863 140.01082:34327 148.71808:2172 152.99474:4500 173.07822:1844 195.11987:1920 196.0369:58983 207.10539:1892 237.67375:1853 239.23833:33345 283.91217:1829 319.24805:1690 329.98782:1910 375.23129:6729 436.28232:58750	753812	780615	674919	7621351	5529321	5344706	45488072	32627156	34660560	9913669	6856134	7951322	1381286	507577	764040	9925115	6201001
56	9314	3.404	289.217	FA 19:4	[M-H]-		1	True	5.58	289.217	C19H30O2	FA	WGHAFGFVXFHPLK-UHFFFAOYSA-N	O=C(O)CCCCCC=CCC=CCC=CCC=CCC	410	True	True	True		False	False			100	100	74	75	100	4709.5	Yura_Mice_lung_2-_negx2_excl_08	289.21756:872604 290.22091:744828 291.22427:0	50.79231:1108 51.92106:1010 57.9687:1288 58.28307:1069 59.01213:11361 60.01571:1500 62.51108:1215 72.42226:1186 79.91358:1313 100.02506:1151 108.22308:1330 111.26979:1307 141.90346:1559 146.96472:1652 147.19479:1493 178.84737:1367 179.22337:1426 186.14888:1680 188.4437:1553 194.29666:1558 212.26241:1383 244.76308:1370 257.71786:1385 289.10236:1405 289.21664:179520	10613899	8048484	9031618	9984432	9437446	9028983	10175923	8601481	7929661	7528068	5608899	6221300	5203933	4794567	5048561	4873602	4242728
57	4352	3.485	239.201	FA 15:1	[M-H]-	similar chromatogram in higher mz_58207; found in higher mz's MsMs_4355	0.952	True	5.35	239.202	C15H28O2	FA	DJCQJZKZUCHHAL-UHFFFAOYSA-N	O=C(O)CCCCCCCC=CCCCCC	410	True	True	True		False	False			100	100	57.8	75	100	25.68	Yura_Mice_lung_2-_negx2_excl_08	239.20132:1056663 240.20467:0 241.20803:0	54.98929:1202 56.68972:1071 57.74249:1153 59.01217:9048 61.98661:1938 68.86204:1139 116.72559:1197 116.92691:7544 128.05583:1276 130.72881:1215 142.92374:2672 154.06192:1304 166.81496:1383 177.59615:1460 178.9915:2612 194.90503:10834 198.99858:2120 220.90125:1740 223.02763:3456 238.87025:2125 239.06645:2776 239.12057:10606 239.20149:140910	3457935	1411831	749356	5756696	1223064	2676707	3939138	2210387	1917701	5323794	1395425	1454399	1686976	1204718	1078999	7087091	3315903
58	10359	3.493	301.217	FA 20:5	[M-H]-		0.857	True	5.69	301.217	C20H30O2	FA	JAZBEHYOTPTENJ-UHFFFAOYSA-N	O=C(O)CCCC=CCC=CCC=CCC=CCC=CCC	410	True	True	True		False	False			100	100	8.9	75	100	18.93	Yura_Mice_kidney_2-_negx2_excl_11	301.2168:372325 302.22015:0 303.22351:0	54.02885:1258 55.55103:1211 56.99536:1229 59.01208:5814 75.73647:1382 79.95831:1447 81.2593:1253 95.14661:1311 96.19605:1448 96.52934:1376 116.12986:1350 179.32581:1399 203.17934:1591 209.39119:1517 209.40268:1429 217.07219:34654 217.12051:1273 227.75771:1361 232.98352:1642 236.51909:1344 240.98854:1428 257.22845:6325 260.99774:1703 280.98602:1562 281.00165:2142 285.13428:18421 290.8844:1367 300.…	875177	1878494	1466804	2509022	3650669	2719095	4665890	2711317	2496540	2898791	2995038	2183154	1185472	2176209	1112048	208077	142744
59	12498	3.498	327.232	FA 22:6	[M-H]-	found in higher mz's MsMs_18974; found in higher mz's MsMs_15876; adduct linked to 11029_[M-H2O-H]-	0.429	True	5.95	327.233	C22H32O2	FA	MBMBGCFOFBJSGT-UHFFFAOYSA-N	O=C(O)CCC=CCC=CCC=CCC=CCC=CCC=CCC	410	True	True	True		False	False			100	100	12.2	75	100	9.51	Yura_Mice_lung_2-_negx2_excl_08	327.23355:567781 328.2369:0 329.24026:0	50.64262:1079 53.84308:1076 67.43909:1119 77.01354:1449 80.67509:1433 85.62325:1250 90.67999:1385 94.85769:1307 99.92422:7449 100.32936:1370 100.93395:1228 106.03847:1434 106.69809:1568 115.91888:3969 116.92702:10102 146.40785:1335 183.26704:1418 186.45758:1477 299.25949:5947 327.12714:5467 327.18045:6564 327.23511:6914 327.25061:1907 327.29034:12692 327.60742:1672	2159820	378222	182308	0	0	0	1167584	1593172	760006	0	0	104989	684342	0	0	3529936	976938
60	22129	3.534	462.299	LPE O-18:2	[M-H]-	similar chromatogram in higher mz_22676	0.571	True	6.6	462.299	C23H46NO6P	EtherLPE	DBVHWKABURKXNY-UHFFFAOYSA-N	O=P(O)(OCCN)OCC(O)COCCCCCCCCC=CCC=CCCCCC	410	True	True	True		False	False			100	100	56	94.3	100	10023.8	Yura_Mice_spleen_2-_negx2_excl_17	462.29868:1608857 463.30203:1476063 464.30539:0	50.33436:1312 50.65423:1190 52.56476:1275 54.27449:1256 55.71927:1362 57.50291:1433 59.01551:1411 66.72961:1406 72.98489:1824 77.37373:1507 78.95754:28191 80.87302:1525 93.22523:1620 96.72615:1827 98.33982:1690 140.01021:26062 152.99475:1855 180.98959:1665 186.47083:1842 196.03687:45317 265.25421:13952 348.02292:1839 379.5491:1961 399.74631:1772 401.24756:6163 438.0856:1992 462.29904:38639	1541166	2190432	694987	2100484	224330	276587	35730532	28074048	27720964	4072513	400561	1866161	0	0	375845	1572428	258032
61	3083	3.552	227.201	FA 14:0	[M-H]-		1	True	5.3	227.202	C14H28O2	FA	TUNFSRHWOTWDNC-UHFFFAOYSA-N	O=C(O)CCCCCCCCCCCCC	410	True	True	True		False	False			100	100	75	75	100	613.49	Yura_Mice_heart_2-_negx2_excl_05	227.2012:45049380 228.20455:9417546 229.20791:0	58.00388:1167 62.31188:1325 77.40636:1095 98.8356:1283 102.01781:1173 107.79088:1515 109.74993:1144 113.03655:1398 124.92331:1176 135.57812:1326 141.02898:1263 163.68932:1426 178.9915:1937 183.13887:1726 206.98819:2351 207.00513:1432 210.84416:1628 226.99358:3212 227.20132:759595	355548896	355026752	361341312	398782272	397333024	383937664	452080096	409162944	438712960	388883616	365832608	380713920	301808992	291189920	299407072	321917216	273712512
62	8143	3.557	277.217	FA 18:3	[M-H]-	adduct linked to 13299_[M+Hac-H]-	0.81	True	5.58	277.217	C18H30O2	FA	DTOSIQBPPRVQHS-UHFFFAOYSA-N	O=C(O)CCCCCCCC=CCC=CCC=CCC	410	True	True	True		False	False			100	100	71.4	75	100	57.31	Yura_Mice_fat_2-_negx2_excl_20	277.21701:19382604 278.22036:6771724 279.22372:1204752	51.40108:1299 51.73085:1386 56.50636:1338 58.68965:1535 59.0124:63121 69.36141:1219 71.01225:3478 71.40089:1465 73.81715:1414 74.41563:1261 83.04868:4064 93.06918:1626 105.01395:1454 106.29935:1325 117.08578:1427 121.02762:1720 127.00001:1951 132.31444:1391 183.13528:1981 187.36147:1544 194.92741:3394 198.99585:1682 205.15919:7297 205.1965:3096 232.85703:1562 233.19101:5727 233.22672:10130 245.14…	7495622	5950952	5007958	194398864	142852544	140054432	44959372	14098556	33257068	37306460	15554602	16454051	49883508	23702330	16018905	45573384	14560797
63	5992	3.619	255.232	FA 16:0	[M-H]-		0.095	True	6.14	255.233	C16H32O2	FA	IPCSVZSSVZVIGE-UHFFFAOYSA-N	O=C(O)CCCCCCCCCCCCCCC	410	True	True	True		False	False			100	100	75	75	100	7.35	Yura_Mice_spleen_2-_negx2_excl_17	255.23233:7033028 256.23568:1275772 257.23904:0	52.09213:1368 61.91399:1208 62.2939:1084 73.81956:1202 82.10397:1383 89.35205:1359 92.35716:2386 95.77729:1316 132.37004:1522 157.48853:1483 214.99257:3399 237.22263:1593 254.98711:2871 255.2325:1132330	31811388	35042176	9091503	88955408	19439214	48842584	65376960	14302390	27237242	104082224	31750748	18016430	149007120	16628790	33638216	138077856	11304689
64	23263	3.63	480.31	LPE 18:0	[M-H]-		0.429	True	6.82	480.31	C23H48NO7P	LPE	BBYWOYAFBUOUFP-UHFFFAOYSA-N	O=C(OCC(O)COP(=O)(O)OCCN)CCCCCCCCCCCCCCCCC	410	True	True	True		False	False			100	99.9	90.6	90.1	100	26.24	Yura_Mice_heart_2-_negx2_incl2_04	480.30957:4753548 481.31292:2392177 482.31628:0	53.56594:2737 82.52579:2659 87.60583:3005 89.31406:3108 121.36808:2678 140.00926:5665 147.09747:2985 164.8645:2874 196.03693:5880 214.04805:13329 222.53098:2841 248.92659:3115 283.26477:520028 480.31024:103782	0	0	0	1443588	1109230	0	298124928	11895369	12875216	3440855	1951198	517858	3621562	2468884	3404360	208415	9282469
65	11032	3.686	309.263	FA 20:1	[M-H]-		0.429	True	7.13	309.28	C20H38O2	FA	BITHHVVYSMSWAG-UHFFFAOYSA-N	O=C(O)CCCCCCCCCC=CCCCCCCCC	410	True	True	True		False	False			100	99.9	47.4	75	100	16.57	Yura_Mice_heart_2-_negx2_excl_05	309.27954:519536 310.28289:0 311.28625:0	51.84026:1063 52.10018:1070 52.20931:1334 53.78188:1066 54.57285:1147 59.62715:1095 60.89413:1316 62.07534:1236 62.29696:1321 74.1573:1233 75.41527:1413 79.77826:1446 81.57632:1510 85.07065:1236 98.57101:1239 101.09525:1240 108.55325:1435 109.34542:1302 111.61513:1204 113.98682:1554 130.52423:1197 143.39731:1419 144.97856:1215 144.98601:1580 149.24673:1206 163.58907:1408 179.10626:1559 209.15292:…	0	0	0	0	188410	0	3793780	2134463	626177	0	0	178508	691562	217467	483139	0	0
66	7015	3.707	265.217	FA 17:2	[M-H]-	adduct linked to 608_[M-H]-	0.524	True	5.59	265.217	C17H30O2	FA	LEIXEEFBKOMCEQ-UHFFFAOYSA-N	O=C(O)CCCCCCCC=CCC=CCCCC	410	True	True	True		False	False			100	100	42.7	75	100	14.91	Yura_Mice_fat_2-_negx2_excl_20	265.21692:296864 266.22027:0 267.22363:0	51.04385:1069 58.77097:1010 81.62314:1287 87.56693:1241 96.95847:19351 102.21498:1369 138.59804:1233 204.51802:1303 216.98854:2091 224.99744:1605 244.9847:5331 246.11961:1390 264.99026:6284 265.0881:1424 265.14746:48048 265.21707:99782	937709	279107	0	2168700	229754	723845	0	230785	933934	0	852814	414373	35436	334860	219415	17179	281398
67	29273	3.716	582.378	LPC 18:0	[M+CH3COO]-		1	True	6.73	582.378	C26H54NO7P	LPC	IHNKQIMGVNPMTC-UHFFFAOYSA-N	O=C(OCC(O)COP(=O)([O-])OCC[N+](C)(C)C)CCCCCCCCCCCCCCCCC	410	True	True	True		False	False			100	100	83.1	85.5	100	642.3	Yura_Mice_fat_2-_negx2_excl_20	582.37781:13468682 583.38116:9857799 584.38452:0	51.59473:1882 57.41182:1737 59.01239:143511 62.45672:1896 71.72961:1907 72.60025:1983 78.95747:21324 82.88312:1838 92.37399:2118 93.58994:2036 111.24525:2027 122.98366:2745 124.95438:2065 152.99484:19363 165.83534:2165 168.0421:17625 176.47574:2094 202.30179:2511 215.45819:1950 224.069:165771 230.1346:2334 242.07994:33970 283.26447:1655653 322.98352:2278 324.19528:2465 328.97531:2553 472.53345:26…	7037315	8580233	21250836	131189704	85014880	96435976	495804480	417282208	437765728	174399504	129064568	143752992	175585904	168975712	175565568	120347848	101487136
68	23265	3.779	480.31	LPE 18:0	[M-H]-		1	True	6.82	480.31	C23H48NO7P	LPE	BBYWOYAFBUOUFP-UHFFFAOYSA-N	O=C(OCC(O)COP(=O)(O)OCCN)CCCCCCCCCCCCCCCCC	410	True	True	True		False	False			100	100	88.4	88.3	100	222.04	Yura_Mice_spleen_2-_negx2_incl2_16	480.30951:9199906 481.31286:3255168 482.31622:0	52.43525:2104 53.75045:2394 64.85244:2347 71.15664:2075 78.95778:2568 83.49262:2808 92.86857:2629 94.77667:2588 103.39684:2230 109.10073:2679 123.56327:2392 133.7346:2752 140.01079:5346 196.03677:46035 214.04799:7931 225.14798:2683 283.26447:487673 480.30957:264944	7884427	5552124	6651152	30887424	24536222	25364798	298915712	193738112	203993744	54423940	35908884	40031668	76991536	57603208	57378708	11377502	9296130
69	5791	3.788	253.217	FA 16:1	[M-H]-		1	True	5.71	253.217	C16H30O2	FA	SECPZKHBENQXJG-UHFFFAOYSA-N	O=C(O)CCCCCCCC=CCCCCCC	410	True	True	True		False	False			100	100	75	75	100	449.95	Yura_Mice_lung_2-_negx2_excl_08	253.21706:18668322 254.22041:3849072 255.22377:6795271	50.56698:1211 56.49992:1277 57.43535:1168 60.74297:1241 62.80836:1305 63.39427:1425 63.72346:1391 64.11848:1322 67.22502:1293 71.0645:1551 76.3857:1466 76.71601:1355 90.10778:1366 91.53772:1326 92.35254:3663 114.70924:1357 121.28311:1723 124.78898:1498 214.27089:1654 232.98347:3550 235.20671:4364 253.07295:2310 253.21622:2526317	99529152	44049652	48701344	915368896	860511936	860396544	148936848	137660912	100082152	138819152	58349904	49816492	144446576	91295360	77128736	188398608	81234336
70	12499	3.793	327.234	FA 22:6	[M-H]-	found in higher mz's MsMs_18553; found in higher mz's MsMs_12501	1	True	5.95	327.233	C22H32O2	FA	MBMBGCFOFBJSGT-UHFFFAOYSA-N	O=C(O)CCC=CCC=CCC=CCC=CCC=CCC=CCC	410	True	True	True		False	False			100	100	22.8	75	100	2155.79	Yura_Mice_liver_2-_negx2_excl_14	327.23346:23653876 328.23681:12223084 329.24017:1631733	57.03312:6519 59.0123:238634 61.98683:1956 65.03809:4435 69.03307:15121 71.01228:11551 71.0486:6025 81.03294:3171 83.04618:2223 83.04869:10444 85.02822:2221 85.06429:3193 93.06956:12916 95.04897:4322 97.06446:4522 99.08018:2572 105.0696:2444 107.08532:19229 109.06452:3684 113.05932:2633 113.09582:3038 115.05375:2771 117.06959:11502 119.08546:9784 121.101:31928 123.0801:2398 127.07539:3640 127.111…	728475328	739457792	744449344	110442536	120117024	112961016	774949696	733742784	790644800	409140576	399301120	399341344	206766896	187826320	186920416	99490864	77136336
71	8549	3.836	281.248	FA 18:1	[M-H]-		0.762	True	6.41	281.249	C18H34O2	FA	ZQPPMHVWECSIRJ-UHFFFAOYSA-N	O=C(O)CCCCCCCC=CCCCCCCCC	410	True	True	True		False	False			100	100	74.1	75	100	34.26	Yura_Mice_brain_2-_negx2_excl_23	281.24835:8035283 282.2517:708069 283.25506:2488960	51.25339:1038 53.06033:1077 53.92014:1437 54.70516:1211 62.93412:1139 63.91154:1162 71.30001:1143 73.6943:1109 77.48098:1446 80.30354:1424 83.21402:1129 89.88348:1275 114.81417:1282 118.33878:1330 130.98999:1464 161.83026:1926 170.12665:1385 214.92529:1391 215.47321:1659 232.98514:2213 240.98846:4461 246.15256:1534 260.99567:2437 281.24747:323513	130979072	64315604	61901704	57138088	61854428	70002968	251187712	67724792	81983528	68722624	69881576	75362768	59630052	62180288	58443020	53081596	42432668
72	3747	3.849	233.155	FA 15:4	[M-H]-		0.143	True	4.33	233.155	C15H22O2	FA	VYNPFWKAZJBFBM-UHFFFAOYSA-N	O=C(O)CC=CCC=CCC=CCC=CCC	410	True	True	True		False	False			100	100	61.8	75	100	5.33	Yura_Mice_kidney_2-_negx2_excl_11	233.15459:828534 234.15794:0 235.1613:0	50.30017:1116 59.0123:2286 59.05316:929 61.48539:1084 62.86814:1019 83.04871:4985 85.22675:1157 86.05051:1100 87.35749:1273 102.39362:1057 111.39233:1217 116.99455:1485 144.04683:1284 159.19586:1212 190.98755:1277 192.99074:1526 202.48892:1476 212.99606:2237 214.37509:1247 232.98354:3279 233.00377:3606 233.15396:101613	7071698	2399197	725889	5265359	1820465	1616339	2486810	1765266	2401725	10288018	2136400	2542934	5615121	2025737	2481420	6036857	2420451
73	30787	3.853	608.393	LPC 20:1	[M+CH3COO]-		0.952	True	6.99	608.393	C28H56NO7P	LPC	YYSFWGQAKJTHRE-UHFFFAOYSA-N	O=C(OCC(O)COP(=O)([O-])OCC[N+](C)(C)C)CCCCCCCCCC=CCCCCCCCC	410	True	True	True		False	False			100	100	65	85.1	100	3829.66	Yura_Mice_heart_2-_negx2_excl_05	608.39392:236913 609.39727:1073068 610.40063:0	50.35639:1533 59.01231:5579 61.98685:1713 69.42779:1956 78.95713:2451 90.82841:1831 102.84765:1862 108.19907:2062 111.418:1788 111.49779:1776 111.63582:1750 118.05548:1895 118.46651:1939 121.45943:1857 131.70961:1915 136.05927:2094 144.76688:1928 176.16606:2000 216.29608:2008 221.1537:1960 224.06897:6420 255.34285:1986 309.27975:59554 380.53293:2351 534.35229:6008 591.62439:2276	3500366	2009176	417118	746896	395917	321756	1546420	3663721	3802384	1799906	1029756	1907276	3194874	1615474	1902386	0	261180
74	10518	3.92	303.232	FA 20:4	[M-H]-	found in higher mz's MsMs_30607; found in higher mz's MsMs_16876; found in higher mz's MsMs_32051	1	True	5.96	303.233	C20H32O2	FA	HQPCSDADVLFHHO-UHFFFAOYSA-N	O=C(O)CCCCCCC=CCC=CCC=CCC=CCC	410	True	True	True		False	False			100	100	63.4	75	100	10169.1	Yura_Mice_fat_2-_negx2_excl_20	303.2323:220160560 304.23565:72952376 305.23901:8678793	59.01238:50993 66.43923:1166 69.03305:2737 69.77525:1248 71.01225:3243 71.65305:1365 73.78889:1266 79.77349:1570 83.04868:4022 84.22125:1720 94.51207:1474 105.30851:1397 109.06397:2541 123.08009:1439 159.08348:1440 163.07527:2805 174.1031:1352 177.09102:2985 177.16368:2235 181.15942:1592 181.59843:1478 191.10646:2992 191.17914:2171 199.98593:1521 201.78432:1469 205.19528:10966 217.19481:1628 219.…	2757328128	2736738304	2785112064	1714763392	1275212160	1299967232	3767153152	3808642048	3936860928	2822547200	2329659392	2341923584	1485356800	1340227456	1331408256	530495104	469738016
75	4556	3.926	241.217	FA 15:0	[M-H]-	adduct linked to 6416_[M-H]-; similar chromatogram in higher mz_13368	1	True	5.96	241.217	C15H30O2	FA	WQEPLUUGTLDZJY-UHFFFAOYSA-N	O=C(O)CCCCCCCCCCCCCC	410	True	True	True		False	False			100	100	75	75	100	614.37	Yura_Mice_brain_2-_negx2_excl_23	241.21732:30957536 242.22067:7327605 243.22403:0	50.25519:1094 57.64148:1210 59.01233:6857 61.98658:3805 62.08946:1337 62.97367:1325 70.14011:1190 71.78351:1245 74.06921:1189 74.47899:1139 78.15447:1252 78.71346:1328 79.26875:1255 81.71516:1308 88.63822:1413 89.56027:1241 95.96022:1339 105.07877:1371 118.91653:3827 126.35904:1445 137.02307:1356 152.46841:1395 154.99188:1479 159.71426:1319 172.71596:1603 210.67285:1341 220.98369:1403 241.21744:7…	308731520	306885760	318293344	346756224	246714688	267530720	361597920	323056320	340151520	345035584	309879040	305121920	284402592	260566192	260823504	266788928	228881296
76	8340	3.973	279.233	FA 18:2	[M-H]-	found in higher mz's MsMs_25051; found in higher mz's MsMs_21612; found in higher mz's MsMs_15180; found in higher mz's MsMs_20835; found in higher mz's MsMs_33865; found in higher mz's MsMs_55369; found in higher mz's MsMs_13470; similar chromatogram in higher mz_22610	1	True	6.04	279.233	C18H32O2	FA	OYHQOLUKZRVURQ-UHFFFAOYSA-N	O=C(O)CCCCCCCC=CCC=CCCCCC	410	True	True	True		False	False			100	100	75	75	100	6928.88	Yura_Mice_heart_2-_negx2_excl_05	279.233:780733312 280.23635:369642368 281.23971:35834148	59.0123:142388 77.00072:54375 84.71014:59510 89.11066:61995 92.35298:158836 126.8204:53171 136.95242:54213 143.84619:60383 147.95906:57191 166.11629:65683 178.41603:57532 192.32248:66580 261.22186:176006 279.23209:29121748	503678816	475833152	482876384	16885658624	16123896832	15987372032	6946905600	7325868544	7352953856	2931414784	2829720576	2888081152	2231071744	2446253824	2414788352	1544718208	1734603136
77	12692	4.025	329.248	FA 22:5	[M-H]-		0.81	True	6.17	329.249	C22H34O2	FA	YUFFSWGQGVEMMI-UHFFFAOYSA-N	O=C(O)CCCCCC=CCC=CCC=CCC=CCC=CCC	410	True	True	True		False	False			100	100	44.2	75	100	246.97	Yura_Mice_brain_2-_negx2_excl_23	329.24835:1854193 330.2517:298204 331.25506:0	50.4339:1086 53.40343:1254 57.03311:3285 59.01228:2600 59.95973:1172 66.45773:1208 77.51754:1296 79.13105:1325 80.75072:1405 86.04708:1369 93.18553:1246 122.37091:1446 154.4935:1331 169.15956:1539 217.26768:1411 225.98651:1412 233.97311:1345 242.85486:1321 285.22134:9743 285.2576:3452 288.99039:2154 329.194:7464 329.24716:45236 329.30664:1401	12173020	9471932	9399743	3008616	16583031	16977444	806197312	124038960	131641920	17571238	17366370	17887102	11857515	10760715	12300111	16518144	13034227
78	22256	4.073	464.315	LPE O-18:1	[M-H]-	similar chromatogram in higher mz_30094	1	True	6.95	464.315	C23H48NO6P	EtherLPE	CDONWGCJDDHTLP-UHFFFAOYSA-N	O=P(O)(OCCN)OCC(O)COCCCCCCCCC=CCCCCCCCC	410	True	True	True		False	False			100	100	59.9	93.8	100	19069.6	Yura_Mice_heart_2-_negx2_excl_05	464.31522:3642835 465.31857:2487070 466.32193:0	50.24693:2000 54.29973:1703 55.96188:1645 57.86649:1466 61.98684:1870 65.23203:1604 68.57705:1732 70.15575:1637 73.81778:1711 78.95755:187350 86.72214:1997 89.03173:1569 90.40422:1708 92.35635:2648 96.42194:1885 96.42912:1794 96.96841:2832 104.97317:2067 122.00024:10813 125.44469:1907 134.02332:1911 134.98419:2075 137.00031:1890 140.01082:222182 152.99513:15519 166.02596:4377 192.58202:1927 196.0…	2668848	1799054	1811699	3065499	2053981	2546609	29020950	25977420	27938486	6831764	3709334	4383916	1836242	657260	717197	2927114	2184284
79	7212	4.097	267.232	FA 17:1	[M-H]-		0.429	True	5.96	267.233	C17H32O2	FA	QSBYPNXLFMSGKH-UHFFFAOYSA-N	O=C(O)CCCCCCCC=CCCCCCCC	410	True	True	True		False	False			100	100	75	75	100	209.27	Yura_Mice_heart_2-_negx2_excl_05	267.2326:7441430 268.23595:2814126 269.23931:775887	57.31851:1159 73.47581:1282 78.23451:1373 83.04871:1553 98.95405:1755 107.28954:1511 108.37593:1588 135.02966:6474 141.16568:1684 157.16106:1390 215.11824:1393 223.20621:1925 226.99358:2862 230.43463:1505 262.39294:1694 266.98737:4450 267.00806:1862 267.0722:1579 267.14465:3742 267.2337:1196371	78824304	21218858	18215210	82117152	71536784	65601360	121199296	32583596	33140360	97140736	19088770	13787798	72779176	24028788	22766670	78830672	23546624
80	3081	4.122	227.201	FA 14:0	[M-H]-	similar chromatogram in higher mz_27977	0.095	True	5.3	227.202	C14H28O2	FA	TUNFSRHWOTWDNC-UHFFFAOYSA-N	O=C(O)CCCCCCCCCCCCC	410	True	True	True		False	False			100	100	73.5	75	100	7.8	Yura_Mice_heart_2-_negx2_excl_05	227.20114:654878 228.20449:0 229.20785:0	55.08165:987 57.49631:1284 66.63924:1046 67.06433:1042 68.51677:1066 73.79403:1074 75.86855:976 106.56391:1140 111.75505:1197 141.02899:2476 142.99022:1249 147.80301:1431 155.19162:1154 167.89912:1190 170.21831:1369 183.13771:2406 186.99966:1202 227.16551:6328 227.20132:163312	13448792	1256734	1676005	7180956	935108	1593920	6839718	1615458	1932947	3705310	598565	2431979	3220741	763886	1110023	3599357	940791
81	11686	4.181	317.249	FA 21:4	[M-H]-	similar chromatogram in higher mz_20034	0.952	True	6.25	317.249	C21H34O2	FA	QDRLYNRYDGADBF-UHFFFAOYSA-N	O=C(O)CCCCCCCC=CCC=CCC=CCC=CCC	410	True	True	True		False	False			100	100	46.1	75	100	284.7	Yura_Mice_heart_2-_negx2_excl_05	317.24762:364495 318.25097:0 319.25433:0	59.01231:2003 60.03887:1064 60.20932:1179 64.56194:1159 65.07394:1132 71.7599:1251 73.06066:1248 78.00631:1246 78.93851:1295 103.57359:1299 104.20274:1471 116.92715:6088 143.02022:1413 156.84483:1390 188.63277:1378 194.90428:1833 231.06296:1442 256.98373:3304 274.18613:1399 276.99097:2632 317.21301:2536 317.24762:23234	481593	147322	170242	1140141	1568880	1171256	3602220	1514346	1270511	211486	150636	209682	867992	598554	493197	226392	121363
82	12691	4.191	329.248	FA 22:5	[M-H]-		1	True	6.17	329.249	C22H34O2	FA	YUFFSWGQGVEMMI-UHFFFAOYSA-N	O=C(O)CCCCCC=CCC=CCC=CCC=CCC=CCC	410	True	True	True		False	False			100	100	57.4	75	100	1734.74	Yura_Mice_heart_2-_negx2_excl_05	329.24844:81842136 330.25179:34307960 331.25515:3465412	54.72572:1568 57.03313:3973 59.01237:26371 62.21822:1305 69.03308:2414 71.01228:3604 78.99107:1292 90.03161:1381 92.35341:1972 95.04855:1864 121.10094:1759 121.2306:1528 127.07475:1770 135.11668:2232 155.10548:1397 167.66106:1879 169.15858:2565 177.09108:1613 181.1225:3394 191.10779:1514 195.13803:2049 196.31966:1471 209.64145:1556 217.07199:1478 219.13858:1444 221.15215:1580 231.13791:1581 231.2…	45806744	33544620	33061648	127636256	97264728	103220128	822988096	622485056	623022784	153062640	124038104	123081800	141213520	119086864	110740792	67926024	49589816
83	10699	4.206	305.248	FA 20:3	[M-H]-		1	True	6.41	305.249	C20H34O2	FA	AHANXAKGNAKFSK-UHFFFAOYSA-N	O=C(O)CCCCCCCCCC=CCC=CCC=CCC	410	True	True	True		False	False			100	100	74.7	75	100	89893.6	Yura_Mice_heart_2-_negx2_excl_05	305.24811:44826972 306.25146:21122604 307.25482:1985332	51.48053:1316 53.62138:1595 54.90875:1606 57.81664:1185 59.01242:19585 61.98684:1685 65.28153:1423 67.14513:1317 71.01228:2569 75.94663:1408 76.39269:1415 83.04871:3628 92.35677:1795 107.88221:1473 113.13634:1362 191.11028:3339 205.55527:1547 216.9886:1837 219.17549:4351 233.22656:2344 261.25787:5685 264.98996:2024 287.23712:7987 301.50354:1569 303.23135:5410 305.21918:3035 305.24948:925577	72858176	53953720	56469092	332237664	213233056	217382256	437410400	331579456	319264992	169686800	133580832	144290640	213721424	143575296	135984048	128280984	91931728
84	7211	4.274	267.232	FA 17:1	[M-H]-		0.857	True	5.96	267.233	C17H32O2	FA	QSBYPNXLFMSGKH-UHFFFAOYSA-N	O=C(O)CCCCCCCC=CCCCCCCC	410	True	True	True		False	False			100	100	75	75	100	240.08	Yura_Mice_brain_2-_negx2_excl_23	267.23337:5289946 268.23672:0 269.24008:0	57.87043:1191 59.01228:1417 71.0571:1558 71.05909:1495 71.09319:1102 75.87164:1601 77.55056:1363 80.06927:1330 88.01:1160 89.69587:1553 98.95448:1926 101.06628:1271 113.79828:1354 139.72366:1431 140.67696:1298 141.97878:1379 150.29573:1432 206.98668:2164 249.22095:2361 250.68259:1491 263.89886:1563 266.9852:3330 267.11557:2234 267.23358:817798	78824304	34555196	28135736	57581852	31976542	28801202	121199296	39336212	40663132	97140736	29978076	63928556	72779176	28308616	36498608	78830664	33432002
85	5991	4.278	255.232	FA 16:0	[M-H]-	adduct linked to 4174_[M-H2O-H]-; found in higher mz's MsMs_61285; found in higher mz's MsMs_60657; found in higher mz's MsMs_58822; found in higher mz's MsMs_46310; found in higher mz's MsMs_26476; found in higher mz's MsMs_25244; found in higher mz's MsMs_19263; found in higher mz's MsMs_13302; found in higher mz's MsMs_39041; found in higher mz's MsMs_56104; found in higher mz's MsMs_48659; fo…	1	True	6.14	255.233	C16H32O2	FA	IPCSVZSSVZVIGE-UHFFFAOYSA-N	O=C(O)CCCCCCCCCCCCCCC	410	True	True	True		False	False			100	100	75	75	100	5723.68	Yura_Mice_fat_2-_negx2_excl_20	255.23325:2586414080 256.2366:851874176 257.23996:81409504	51.10009:16470 52.00505:17020 54.20496:17232 68.95478:18304 72.10036:18782 91.13:20385 92.35589:27878 99.6282:21820 120.90081:20699 124.69316:21962 127.02851:18722 141.78883:19492 163.24326:22075 183.13879:39520 237.2226:50794 251.64145:23058 255.23248:23448154	18918514688	20558489600	20770097152	21136769024	22020040704	22047608832	26375538688	24403531776	25066373120	23603832832	22571249664	22187466752	19187849216	19701993472	19612856320	16080335872	17750603776
86	10362	4.349	301.217	FA 20:5	[M-H]-	adduct linked to 15183_[M+Hac-H]-	0.905	True	5.69	301.217	C20H30O2	FA	JAZBEHYOTPTENJ-UHFFFAOYSA-N	O=C(O)CCCC=CCC=CCC=CCC=CCC=CCC	410	True	True	True		False	False			100	100	19.4	75	100	7.8	Yura_Mice_kidney_2-_negx2_excl_11	301.21677:282971 302.22012:0 303.22348:529079	56.78679:1174 62.93106:1183 65.13147:1205 71.88603:1221 80.62357:1421 92.31763:1326 110.18685:1286 146.9343:1716 150.75468:1344 155.14394:1303 158.49429:1350 217.0706:12671 232.98354:1601 256.10687:1422 260.99576:2438 280.9838:2372 281.00388:1897 285.13409:8314 301.16614:39829 301.21863:24660	1196186	732279	504509	1770792	528200	1055410	2723694	1434947	2128229	2108736	854779	1295660	0	463630	444035	0	850381
87	8346	4.381	279.233	FA 18:2	[M-H]-		0.143	True	6.04	279.233	C18H32O2	FA	OYHQOLUKZRVURQ-UHFFFAOYSA-N	O=C(O)CCCCCCCC=CCC=CCCCCC	410	True	True	True		False	False			100	100	66.8	75	100	21.69	Yura_Mice_heart_2-_negx2_excl_05	279.23297:2908374 280.23632:0 281.23968:757324992	50.16411:1041 54.95103:1113 61.05466:1230 71.07845:1395 72.92256:1252 77.11909:1460 87.77248:1537 90.62924:1278 96.9585:8433 101.19412:1255 102.35188:1441 105.244:1229 111.47323:1285 112.21867:1344 124.31969:1518 131.47911:1476 138.27754:1406 152.59355:1348 162.78835:1569 179.86797:1296 194.38145:1383 198.30554:1430 231.00465:1742 238.99287:3493 258.99985:2931 261.22186:1810 278.9866:1643 279.006…	2811985	3708528	3954010	30195956	14360942	12246137	51646852	3095309	4987747	5317464	3990497	5375658	6284578	7341938	5007492	4135574	1984435
88	12864	4.424	331.265	FA 22:4	[M-H]-	found in higher mz's MsMs_28133	1	True	6.57	331.264	C22H36O2	FA	IGFLWIHPPADNDL-UHFFFAOYSA-N	O=C(O)CCCCCCCCC=CCC=CCC=CCC=CCC	410	True	True	True		False	False			100	100	71.6	75	100	237824	Yura_Mice_fat_2-_negx2_excl_20	331.26456:29052918 332.26791:16040632 333.27127:0	52.3482:1182 53.48793:1257 59.01245:13985 59.11625:1227 60.18228:1381 79.13473:1317 92.91908:1276 96.9082:1497 133.14326:1528 148.42781:1517 171.23163:1452 177.09102:1729 203.51894:1578 205.12268:1649 246.62941:1513 287.2742:11783 290.98788:2167 301.78418:1699 310.9942:1827 313.25345:2624 329.24997:1787 331.26492:268694	209932864	224786416	224666560	260809312	245833888	259104464	994535488	933605632	980000640	200926368	173711856	185463984	168346992	148057904	144026208	263251120	267678240
89	8529	4.438	281.248	FA 18:1	[M-H]-	found in higher mz's MsMs_26117; found in higher mz's MsMs_15321; found in higher mz's MsMs_20982	1	True	6.41	281.249	C18H34O2	FA	ZQPPMHVWECSIRJ-UHFFFAOYSA-N	O=C(O)CCCCCCCC=CCCCCCCCC	410	True	True	True		False	False			100	100	75	75	100	2986.39	Yura_Mice_heart_2-_negx2_excl_05	281.24847:490557440 282.25182:196242704 283.25518:24482398	51.25114:1630 53.93462:1854 55.90137:1749 56.9291:1721 59.01208:4254 65.4316:1823 67.02084:1830 67.60246:1899 70.71497:1981 75.36062:1830 78.32515:2888 86.65247:2124 88.97677:2183 119.59899:2446 141.75926:2135 222.96443:2174 240.98853:2657 244.71947:2591 260.99573:3226 263.23746:3358 276.89911:2139 281.00162:2960 281.23187:17765 281.24753:2950242	2851334912	2440535296	2478048512	16078028800	16348730368	16824771584	4890160128	3996993792	4075030528	3871859968	2981371136	3008664576	3530466816	2912713984	2840013568	2732440832	2763545856
90	9834	4.487	295.264	FA 19:1	[M-H]-		0.429	True	6.87	295.264	C19H36O2	FA	YOKHLRHWEXTWJR-UHFFFAOYSA-N	O=C(O)CCCCCCCC=CCCCCCCCCC	410	True	True	True		False	False			100	100	69.5	75	100	16.65	Yura_Mice_brain_2-_negx2_excl_23	295.26373:667292 296.26708:0 297.27044:0	53.58842:1054 55.93903:1102 56.96903:1178 58.23919:1243 62.53919:1164 65.78059:1201 70.7615:1400 81.67876:1228 85.48287:1450 88.15623:1269 91.51446:1273 92.62331:1227 113.12204:1360 114.6609:1731 146.13684:1477 191.55447:1742 204.07352:1660 228.10358:1484 238.1087:1814 255.15709:1287 256.73181:1394 282.46811:1317 295.13892:1818 295.22943:10097 295.26401:122689	5467900	2819428	2716786	65577	2209722	2184644	3267920	1942696	5542757	2558590	3552559	3200708	1726407	3766468	1588962	5191862	1955402
91	3742	4.505	233.155	FA 15:4	[M-H]-	similar chromatogram in higher mz_51052; similar chromatogram in higher mz_57758; similar chromatogram in higher mz_52910; similar chromatogram in higher mz_56415; similar chromatogram in higher mz_15826; similar chromatogram in higher mz_46370; similar chromatogram in higher mz_8971; similar chromatogram in higher mz_15387; similar chromatogram in higher mz_33542; similar chromatogram in higher …	0.286	True	4.33	233.155	C15H22O2	FA	VYNPFWKAZJBFBM-UHFFFAOYSA-N	O=C(O)CC=CCC=CCC=CCC=CCC	410	True	True	True		False	False			100	100	61.2	75	100	7.59	Yura_Mice_liver_2-_negx2_excl_14	233.15459:882199 234.15794:0 235.1613:0	51.3873:1173 52.33205:1035 55.99961:998 57.48597:1036 58.02734:985 59.01229:1403 62.48624:1040 70.2182:1044 72.20094:1066 78.072:1188 80.70224:1214 83.034:1224 83.04871:5255 83.66473:1114 91.11889:1159 94.23689:1184 113.75746:1205 123.64539:1260 141.64009:1195 147.10843:1220 155.73944:1290 158.70076:1238 164.99704:1450 166.99081:1579 173.00162:1486 192.99072:1417 204.98904:1765 212.99753:1921 232…	7660122	2757274	1863482	2688422	1548604	1736474	10271219	3317908	1220404	2377373	4838836	2374367	15947325	1778984	1690368	3054237	1174813
92	9661	4.513	293.249	FA 19:2	[M-H]-	adduct linked to 14571_[M+Hac-H]-	0.714	True	6.43	293.249	C19H34O2	FA	BFXHARLBAGKNRH-UHFFFAOYSA-N	O=C(O)CCCCCCCC=CCC=CCCCCCC	410	True	True	True		False	False			100	100	4.9	75	100	6.11	Yura_Mice_liver_2-_negx2_excl_14	293.24872:228933 294.25207:0 295.25543:0	50.20557:1123 57.84499:1389 60.09029:1101 71.01206:12287 77.1631:1377 96.95851:6308 98.78156:1471 104.64497:1543 109.46478:1456 113.43938:1344 125.34213:1383 127.07484:8505 151.07481:6398 166.92227:1277 192.11394:2628 204.78044:1573 207.1378:17451 220.14679:54871 221.15396:75576 221.49716:1402 226.00912:1337 233.00206:1545 234.01222:1674 235.13376:12534 235.68987:1695 236.10577:109129 248.99916:1…	905680	548474	328543	0	240913	313443	699358	358654	429738	0	116326	380246	1574857	242660	196918	0	626613
93	16745	4.563	383.295	FA 26:6	[M-H]-	similar chromatogram in higher mz_59636; found in higher mz's MsMs_19813; found in higher mz's MsMs_16751; adduct linked to 12167_[M-H]-	1	True	7.09	383.296	C26H40O2	FA	GLEIIPZRQAMQLG-UHFFFAOYSA-N	O=C(O)CCCCCCC=CCC=CCC=CCC=CCC=CCC=CCC	410	True	True	True		False	False			100	100	41.4	75	100	119.3	Yura_Mice_fat_2-_negx2_excl_20	383.29501:1988252 384.29836:1365109 385.30172:0	56.93317:1357 58.11883:1362 60.73691:1489 61.98659:1480 65.69214:1623 67.1086:1357 72.16893:1486 78.09718:1501 80.68263:1298 84.58639:1864 92.35296:3087 109.12612:1500 116.92675:2608 119.32654:1376 134.47395:1478 165.09656:1563 168.09422:1379 179.77071:1618 230.25554:1611 269.15393:3051 286.74615:1459 291.16217:1458 295.09326:2159 298.15533:2925 302.98856:1921 306.89996:1545 321.3165:2076 325.152…	17789760	14307980	16185390	15674213	12681278	14477532	28380868	21283810	18133122	17664532	15388803	17260792	11845309	13743703	13884960	9986895	11224134
94	10881	4.574	307.265	FA 20:2	[M-H]-	found in higher mz's MsMs_17183; similar chromatogram in higher mz_19813	1	True	6.9	307.264	C20H36O2	FA	XSXIVVZCUAHUJO-UHFFFAOYSA-N	O=C(O)CCCCCCCCCC=CCC=CCCCCC	410	True	True	True		False	False			100	100	73.2	75	100	7802.79	Yura_Mice_spleen_2-_negx2_excl_17	307.26459:27309292 308.26794:12334623 309.2713:927360	59.01229:3407 59.34582:1421 77.96709:1314 82.72057:1338 97.08759:1500 97.65439:1632 101.21631:1377 121.58962:1473 149.20605:1321 172.03453:1438 242.45876:1571 246.99902:2073 247.23297:1980 253.97647:1420 259.16391:1319 262.53003:1308 266.98734:1886 289.25388:1764 295.35547:1481 307.10403:5287 307.26483:246907	56994504	55136376	56554876	297210016	270549024	265884480	333665504	327757888	329495520	139011360	118059112	124935896	141446688	134957936	133064048	115166312	108426680
95	8339	4.588	279.233	FA 18:2	[M-H]-		0.048	True	6.04	279.233	C18H32O2	FA	OYHQOLUKZRVURQ-UHFFFAOYSA-N	O=C(O)CCCCCCCC=CCC=CCCCCC	410	True	True	True		False	False			100	100	69	75	100	9.28	Yura_Mice_fat_2-_negx2_excl_20	279.23267:3234408 280.23602:733431 281.23938:50711436	54.23867:1237 56.22183:1456 59.01228:1764 68.81706:1138 70.32489:1169 73.6976:1401 74.11791:1254 76.05406:1203 87.76465:1188 92.35632:1425 96.95843:5740 103.82743:1345 138.10339:1526 153.56436:1307 170.33521:1659 196.37308:1728 203.7256:1550 232.08388:1666 238.99278:5566 258.99976:3342 261.22177:2510 279.00641:1801 279.1637:29484 279.23199:420280	4727584	1750138	1705823	41729944	14033329	5897921	11149469	5436899	5418984	5317464	1211892	1339215	9258478	1736112	2078111	6872138	897806
96	7377	4.599	269.249	FA 17:0	[M-H]-	found in higher mz's MsMs_20165; found in higher mz's MsMs_26237	1	True	6.45	269.249	C17H34O2	FA	KEMQGTRYUADPNZ-UHFFFAOYSA-N	O=C(O)CCCCCCCCCCCCCCCC	410	True	True	True		False	False			100	100	75	75	100	2279.72	Yura_Mice_brain_2-_negx2_excl_23	269.24899:208838224 270.25234:70745528 271.2557:7796570	51.90756:1035 59.01228:1817 64.27115:1162 72.44064:1239 72.61022:1108 81.57244:1137 82.23712:1190 83.51359:1084 87.35901:1145 88.98272:1262 90.65376:1192 92.35337:2746 93.39447:1367 97.12343:1275 101.12894:1337 112.32636:1544 114.23126:1324 116.14288:1359 152.02036:1262 225.22163:2101 228.98996:3087 242.22078:1598 248.99538:4102 267.6235:1525 269.0032:2117 269.21292:31703 269.24817:402394	1801758848	1643606272	1674245376	1695110144	1543316224	1498983296	2178480128	2014258816	2065945600	1720926592	1696104448	1728830592	1488684160	1562403200	1468546560	1243053312	1208657920
97	8735	4.638	283.264	FA 18:0	[M-H]-		1	True	6.93	283.264	C18H36O2	FA	QIQXTHQIDYTFRH-UHFFFAOYSA-N	O=C(O)CCCCCCCCCCCCCCCCC	410	True	True	True		False	False			100	100	59.5	75	100	36.98	Yura_Mice_kidney_2-_negx2_excl_11	283.26434:38238748 284.26769:7692305 285.27105:679059	51.62217:1097 57.50705:1250 59.01237:10714 61.6857:1181 61.88052:1149 62.38728:1126 64.98441:1213 70.34813:1247 73.33207:1374 77.15507:1242 80.32574:1405 83.80281:1213 84.09643:1188 102.39459:1178 106.02707:1382 130.38925:1322 152.8961:1666 200.94391:24629 201.02399:1850 209.72925:1420 222.99919:1400 233.44627:1561 263.0108:2282 283.11063:29365 283.138:5606 283.15381:2123 283.19223:3497 283.22839…	495478016	436861504	448964928	424320832	346737696	378759712	547584768	250501040	451676640	509539840	434120960	430887008	471574080	418725536	367383136	432421056	315957888
98	14874	4.642	357.28	FA 24:5	[M-H]-	adduct linked to 19134_[M+Hac-H]-	1	True	6.69	357.28	C24H38O2	FA	NPTIBOCVSPURCS-UHFFFAOYSA-N	O=C(O)CCCCCCCC=CCC=CCC=CCC=CCC=CCC	410	True	True	True		False	False			100	100	57.1	75	100	1079.72	Yura_Mice_fat_2-_negx2_excl_20	357.27936:2032204 358.28271:1033933 359.28607:0	54.22561:1299 57.03291:2121 59.01235:11991 67.95731:1345 75.32185:1296 75.81841:1382 99.07971:1635 105.30902:1435 141.32643:1497 165.87184:1759 186.1127:2781 203.45287:1525 229.35356:1455 249.08113:1605 269.00534:1654 274.32388:1605 279.23196:1883 297.24194:1731 313.21664:1747 313.29022:11981 316.98532:1860 317.00137:2059 331.69998:1657 339.26935:2626 357.23169:4247 357.27969:107550	3044670	3307087	3395880	14826085	16872872	16852006	32050480	30214816	29088312	5810734	6516752	6480635	11456154	12084707	12685380	7684635	8499380
99	24004	4.705	492.346	LPE O-20:1	[M-H]-	adduct linked to 18923_[M-H2O-H]-; similar chromatogram in higher mz_55225	0.524	True	7.48	492.346	C25H52NO6P	EtherLPE	AVEWHMSFODPPIG-UHFFFAOYSA-N	O=P(O)(OCCN)OCC(O)COCCCCCCCCCCC=CCCCCCCCC	410	True	True	True		False	False			100	100	56.8	93.7	100	2298.03	Yura_Mice_heart_2-_negx2_excl_05	492.3465:661925 493.34985:590038 494.35321:0	52.07593:1383 55.67651:1458 58.42089:1413 60.11152:1564 61.98685:1655 66.93923:1432 69.06682:1629 78.95756:32091 81.16352:1795 85.35712:1614 85.48516:1654 100.42236:1953 100.68821:1667 106.32175:1605 107.47476:1685 140.0108:39238 152.99478:3218 196.03683:61069 199.48671:1787 295.30017:36697 352.01633:1825 384.10257:1862 431.29141:7283 492.34677:61223	0	0	0	268931	197084	228427	4470130	3487643	3810958	0	0	71147	133568	60550	93022	262862	0
100	13013	4.753	333.28	FA 22:3	[M-H]-		1	True	6.94	333.28	C22H38O2	FA	RILVNGKQIULBOQ-UHFFFAOYSA-N	O=C(O)CCCCCCCCC=CCC=CCC=CCCCCC	410	True	True	True		False	False			100	100	73.4	75	100	11175.9	Yura_Mice_heart_2-_negx2_excl_05	333.27966:3958131 334.28301:810856 335.28637:215456	56.48504:1390 59.0123:2084 71.54047:1304 73.20984:1310 74.50739:1848 74.50951:1556 75.31599:1255 77.62708:1444 204.04872:1380 219.17555:7751 274.82236:1665 285.21661:1495 294.00293:1462 308.71567:1493 312.99081:2526 325.4335:1431 331.26508:1784 333.28128:276192	4248618	1438121	1682856	15576666	5585742	5043294	33791864	19967178	10528189	7199166	3610673	3882261	8199003	4053573	4137215	6623737	5705569
101	9832	4.784	295.264	FA 19:1	[M-H]-		1	True	6.87	295.264	C19H36O2	FA	YOKHLRHWEXTWJR-UHFFFAOYSA-N	O=C(O)CCCCCCCC=CCCCCCCCCC	410	True	True	True		False	False			100	100	75	75	100	106.27	Yura_Mice_heart_2-_negx2_excl_05	295.26385:6204254 296.2672:3861971 297.27056:1876621	60.02894:1395 62.96564:1230 69.78716:1261 70.57222:1356 70.78496:1214 79.3485:1339 98.3121:1402 112.73454:1487 122.18053:1626 148.89545:1544 162.90559:1572 168.00026:1578 254.98718:2194 295.26407:974815	44146672	25115800	24432604	81814416	74431728	74990008	66996324	27790478	32058106	55674008	26766504	41672852	41773480	23834448	26136214	35814436	32885738
102	7366	4.842	269.248	FA 17:0	[M-H]-		0.905	True	6.45	269.249	C17H34O2	FA	KEMQGTRYUADPNZ-UHFFFAOYSA-N	O=C(O)CCCCCCCCCCCCCCCC	410	True	True	True		False	False			100	100	74.2	75	100	35.86	Yura_Mice_spleen_2-_negx2_excl_17	269.24841:3002903 270.25176:714668 271.25512:0	52.40177:1173 53.31675:1159 55.05237:1165 56.32753:1581 57.1059:1150 59.01207:1346 67.74686:1246 71.10202:1260 77.67573:1197 84.87785:1222 108.48943:1368 108.9706:1332 109.59632:1309 139.57344:1195 156.74237:1250 193.08609:1292 225.22168:2063 228.99001:1940 248.99728:2792 269.00534:1448 269.21268:23264 269.2482:232044	18140278	18075552	15348239	29372138	20187698	18216310	26187594	19949960	21568722	32352992	21464604	14983484	19951724	17263010	14944894	33938508	10674886
103	18558	4.868	409.31	FA 28:7	[M-H]-	adduct linked to 14260_[M-H]-	0.905	True	7.53	409.311	C28H42O2	FA	HVSUZLSWJNESIE-UHFFFAOYSA-N	O=C(O)CCCCCC=CCC=CCC=CCC=CCC=CCC=CCC=CCC	410	True	True	True		False	False			100	100	73.8	75	100	174.7	Yura_Mice_brain_2-_negx2_excl_23	409.31146:2185412 410.31481:5999691 411.31817:0	50.75249:1367 53.41657:1374 54.88192:1336 60.61453:1296 66.12729:1509 67.83658:1467 69.39429:1503 79.56172:1642 81.92293:1567 85.78311:1744 107.12685:1612 117.80096:1558 119.15549:1776 135.68817:1791 169.55879:1594 194.72495:1609 267.11557:3916 276.65228:1719 280.92786:1873 304.7518:1792 311.16846:1965 323.19003:1851 325.43057:1750 351.22824:1743 351.26883:4602 352.20728:2293 352.23862:1750 353.2…	15769710	28434992	24840320	167918704	184633344	174055712	10764741	4391685	9083115	35882088	20992254	35269756	20605096	19687008	12661202	3586084	1121398
104	10004	4.873	297.279	FA 19:0	[M-H]-		0.81	True	7.13	297.28	C19H38O2	FA	ISYWECDDZWTKFF-UHFFFAOYSA-N	O=C(O)CCCCCCCCCCCCCCCCCC	410	True	True	True		False	False			100	100	68.9	75	100	86.01	Yura_Mice_heart_2-_negx2_excl_05	297.27945:10023673 298.2828:0 299.28616:0	58.67923:1237 60.33468:1290 64.37343:1470 69.07607:1382 72.87327:1576 83.79626:1326 85.32459:1258 85.68866:1360 92.35298:1421 94.73776:1540 99.10686:1413 99.11015:1425 99.39758:1582 113.09527:1516 124.44071:1380 127.63496:1358 128.26843:1372 149.34013:1465 175.29997:1342 180.20818:1312 183.01085:4383 193.00728:1494 202.39197:1404 218.58737:1591 225.32434:1385 228.99005:1767 256.9837:4650 270.2525…	51896064	43808896	34721740	83742696	37845724	36942248	97355680	27693590	32936618	71643736	30399842	41241724	72064736	35252340	26309028	23537852	18964844
105	8727	4.898	283.264	FA 18:0	[M-H]-	adduct linked to 7016_[M-H2O-H]-; found in higher mz's MsMs_28482; found in higher mz's MsMs_29693; found in higher mz's MsMs_42136; found in higher mz's MsMs_48243; found in higher mz's MsMs_46099; found in higher mz's MsMs_59193; found in higher mz's MsMs_60624; found in higher mz's MsMs_60564; found in higher mz's MsMs_59142; found in higher mz's MsMs_59896	1	True	6.93	283.264	C18H36O2	FA	QIQXTHQIDYTFRH-UHFFFAOYSA-N	O=C(O)CCCCCCCCCCCCCCCCC	410	True	True	True		False	False			100	100	68	75	100	8658.31	Yura_Mice_lung_2-_negx2_incl1_06	283.26407:8200891904 284.26742:1726181376 285.27078:173741456	81.27737:83919 95.6357:84184 283.26468:510196	35717099520	37311221760	37720252416	35361177600	38102675456	36411600896	46529761280	43411222528	44163272704	37812391936	39722684416	39701733376	35421409280	36198621184	36801794048	28983033856	31286872064
106	15058	4.899	359.296	FA 24:4	[M-H]-		0.857	True	7.18	359.296	C24H40O2	FA	IWSADGAQVYYXMM-UHFFFAOYSA-N	O=C(O)CCCCCCCCCCC=CCC=CCC=CCC=CCC	410	True	True	True		False	False			100	100	74.8	75	100	58500.6	Yura_Mice_spleen_2-_negx2_excl_17	359.29572:5476086 360.29907:0 361.30243:0	54.64383:1352 55.54749:1500 59.01237:10727 61.3038:1538 70.8587:1521 71.01198:2776 93.44886:1441 98.40737:1322 103.35247:1488 105.73566:1472 112.53612:1601 113.05191:1570 116.99273:1576 119.9072:1407 127.07539:3029 139.8138:1490 141.09091:1780 145.21803:1367 172.70523:1599 182.06819:1515 183.13647:2004 184.38148:1518 194.92744:2171 212.93854:2108 215.75699:1588 221.1552:2239 261.25983:1617 290.55…	9484728	1488295	0	0	3751112	1855566	10862596	16001237	24913330	11125067	5116530	5216576	13000101	11906909	12177996	0	6009050
107	11036	4.992	309.28	FA 20:1	[M-H]-	found in higher mz's MsMs_17302	1	True	7.13	309.28	C20H38O2	FA	BITHHVVYSMSWAG-UHFFFAOYSA-N	O=C(O)CCCCCCCCCC=CCCCCCCCC	410	True	True	True		False	False			100	100	75	75	100	1834.1	Yura_Mice_heart_2-_negx2_excl_05	309.2796:56965120 310.28295:32023272 311.28631:3679718	56.19686:4187 60.39628:3899 65.56684:5243 67.63806:5157 69.76089:5999 72.69775:5494 89.85846:4894 89.94779:4658 107.77388:5092 115.18964:4888 118.02383:5776 134.19194:4823 137.0269:5233 149.78767:5278 196.82932:5110 221.11311:5405 241.87798:4992 266.58441:4958 291.26822:11609 309.27966:8633682	177836240	153644000	148967344	517642784	477446752	501304544	511947392	418846112	449648480	174768800	136476048	132927416	161424304	116530048	119948520	135644912	106498648
108	16882	5.062	385.312	FA 26:5	[M-H]-		0.81	True	7.3	385.311	C26H42O2	FA	HIFHGEKXHBBCMU-UHFFFAOYSA-N	O=C(O)CCCCCCCCCC=CCC=CCC=CCC=CCC=CCC	410	True	True	True		False	False			100	100	23.8	75	100	1405.75	Yura_Mice_spleen_2-_negx2_excl_17	385.31122:434039 386.31457:401039 387.31793:0	52.65995:1109 53.74429:1240 54.16809:1078 54.18757:1166 54.5182:1118 57.03312:4034 57.07379:1166 57.07522:1331 57.07992:1168 59.01229:2415 60.50459:1519 64.2548:1266 67.79634:1332 69.63369:1147 71.53643:1520 75.36217:1461 84.03027:1355 84.67131:1227 85.30066:1968 94.49379:1463 104.68:1307 142.20853:1519 146.49103:1622 191.91458:1512 194.51514:1611 225.22168:1542 258.38617:1502 305.14078:1719 305.…	508161	0	0	106754	469944	416877	2664292	1901363	1849920	0	308533	614783	1084628	252734	698166	1075801	353140
109	12174	5.074	323.296	FA 21:1	[M-H]-	adduct linked to 5007_[M-H2O-H]-	0.81	True	7.31	323.296	C21H40O2	FA	HMQNHJJIYIZSOU-UHFFFAOYSA-N	O=C(O)CCCCCCCCCC=CCCCCCCCCC	410	True	True	True		False	False			100	100	68	75	100	24.27	Yura_Mice_heart_2-_negx2_excl_05	323.29587:768140 324.29922:0 325.30258:0	52.86314:1324 58.45691:1246 60.91713:1201 62.46471:1157 64.47765:1181 65.87508:1263 70.04776:1178 75.16959:1400 90.05025:1222 105.58479:1526 217.81705:1688 279.26968:2126 282.98224:1425 303.00366:1685 323.16818:2119 323.29495:104920	7354968	3504914	3503479	2492850	1471182	2602844	6863526	2887324	3838293	7491750	2881307	2413875	5841180	1987765	2179440	6548230	2639980
110	9833	5.093	295.264	FA 19:1	[M-H]-	similar chromatogram in higher mz_18924; similar chromatogram in higher mz_24332	0.81	True	6.87	295.264	C19H36O2	FA	YOKHLRHWEXTWJR-UHFFFAOYSA-N	O=C(O)CCCCCCCC=CCCCCCCCCC	410	True	True	True		False	False			100	100	72	75	100	16.87	Yura_Mice_heart_2-_negx2_excl_05	295.26385:691154 296.2672:290876 297.27056:10829208	50.07426:1002 56.40681:1091 59.01209:1415 70.0675:1141 72.5692:1425 74.51775:1354 85.74925:1157 97.48806:1162 98.83654:1481 106.14522:1479 108.03595:1365 112.71526:1374 151.89429:1405 183.21884:1365 206.98679:1339 216.54216:1241 238.11055:2027 245.5914:1592 251.23698:1602 254.98721:1990 255.00459:1503 255.49771:1565 259.42136:1311 274.99527:1639 275.01257:1784 276.33414:1579 295.22906:14631 295.2…	5617974	4486106	4143590	4364740	4061206	3900814	6240210	5623741	5936884	4465298	3684084	4502733	7634517	3690146	3456442	3949226	2898455
111	13154	5.136	335.295	FA 22:2	[M-H]-	found in higher mz's MsMs_13156; adduct linked to 17589_[M+Hac-H]-	1	True	7.13	335.296	C22H40O2	FA	HVGRZDASOHMCSK-UHFFFAOYSA-N	O=C(O)CCCCCCCCCCCC=CCC=CCCCCC	410	True	True	True		False	False			100	100	75	75	100	13755.7	Yura_Mice_heart_2-_negx2_excl_05	335.29541:2577488 336.29876:1265054 337.30212:0	51.60143:1146 55.5373:1182 59.34237:1153 69.3004:1192 69.36829:1281 70.19729:1191 73.63317:1321 76.02579:1324 80.59819:1372 88.22028:1322 91.82248:1350 188.58118:1411 222.81773:1449 310.80713:1390 314.18634:1674 315.02515:1449 335.29562:295746	8740152	1634122	2027759	17370288	9605062	3288460	23340982	4981265	5469595	9573890	5671978	7173934	5152062	3389900	2753350	19158140	10760932
112	11204	5.163	311.305	FA 20:0	[M-H]-		0.333	True	7.58	311.296	C20H40O2	FA	VKOBVWXKNCXXDE-UHFFFAOYSA-N	O=C(O)CCCCCCCCCCCCCCCCCCC	410	True	True	True		False	False			100	100	62.7	75	100	73159	Yura_Mice_kidney_2-_negx2_excl_11	311.30499:8146551 312.30834:5975933 313.3117:510288	51.55083:1271 54.90758:1510 55.04385:1344 56.07499:1314 63.93482:1271 81.80003:1406 123.82291:1410 138.72272:1831 168.46275:1627 173.3485:1486 183.01083:10650 185.72925:1568 199.70998:1575 218.62411:1519 227.07951:1510 250.9935:1671 269.13092:2208 290.98557:1677 311.16855:185378 311.26489:3670 311.29614:972675	97978584	19099228	3202468	81349808	8471526	15484865	113656840	109035080	8687273	91146064	9935437	10497717	87033496	12239908	7940576	74255120	1393604
113	5998	5.188	255.232	FA 16:0	[M-H]-		0.238	True	6.14	255.233	C16H32O2	FA	IPCSVZSSVZVIGE-UHFFFAOYSA-N	O=C(O)CCCCCCCCCCCCCCC	410	True	True	True		False	False			100	100	75	75	100	8.04	Yura_Mice_kidney_2-_negx2_excl_11	255.23242:13667999 256.23577:3353127 257.23913:0	50.82355:1189 55.33529:1236 61.60971:1269 63.5026:1268 72.60114:1406 95.16727:1584 103.72566:1497 131.41188:1512 133.50607:1519 189.1485:1542 190.46042:1575 196.69841:1411 198.44989:1445 199.94705:1453 210.50479:1587 212.98274:1472 214.99406:2353 234.99986:1778 237.2209:3707 254.98518:3409 255.23253:2349041	257325600	187982224	92436168	221144992	125936312	162858704	180212240	93818632	99606784	209671744	103969528	150473728	224333120	145005920	72127696	141417632	42824988
114	8736	5.194	283.264	FA 18:0	[M-H]-		0.667	True	6.93	283.264	C18H36O2	FA	QIQXTHQIDYTFRH-UHFFFAOYSA-N	O=C(O)CCCCCCCCCCCCCCCCC	410	True	True	True		False	False			100	100	55.8	75	100	36.42	Yura_Mice_liver_2-_negx2_incl1_12	283.26431:50355408 284.26766:9899734 285.27102:0	53.96751:34606 56.86826:38165 67.40391:37547 76.53632:37920 117.60542:43865 283.26459:150325	393041216	505279552	482175552	354822976	322596672	453044544	347789792	423173856	478446848	348881856	431050944	445750208	279518304	528891264	497266720	215142464	452593664
115	10005	5.197	297.279	FA 19:0	[M-H]-	similar chromatogram in higher mz_47577; similar chromatogram in higher mz_50457	1	True	7.13	297.28	C19H38O2	FA	ISYWECDDZWTKFF-UHFFFAOYSA-N	O=C(O)CCCCCCCCCCCCCCCCCC	410	True	True	True		False	False			100	100	72.4	75	100	823.3	Yura_Mice_liver_2-_negx2_excl_14	297.27948:48712760 298.28283:28198022 299.28619:2735321	51.99509:1966 59.52921:1989 63.86674:2164 66.79193:2058 69.00286:2278 85.33502:1901 99.16018:2651 105.82799:2492 105.83109:2798 111.72363:2719 113.9014:2162 116.01714:2240 143.21988:2180 183.0108:11144 217.12953:2384 256.98361:2865 258.74887:2776 279.26953:5516 297.15198:162749 297.26129:22603 297.28073:4539027	396908256	327381280	325159040	416141536	349713696	327552832	558176576	436546368	450265344	461880640	340653792	354165952	408095680	317332192	319557376	303210400	245014992
116	13156	5.222	335.3	FA 22:2	[M-H]-		0.095	True	7.13	335.296	C22H40O2	FA	HVGRZDASOHMCSK-UHFFFAOYSA-N	O=C(O)CCCCCCCCCCCC=CCC=CCCCCC	410	True	True	True		False	False			100	100	64.4	75	100	9039.72	Yura_Mice_brain_2-_negx2_excl_23	335.29984:833907 336.30319:0 337.30655:0	53.60107:1246 57.03107:1077 60.07438:1170 70.03133:1302 71.07159:1281 71.60188:1303 72.2804:1561 79.21022:1535 81.27248:1323 93.28201:1501 99.48077:1230 101.6761:1352 106.79271:1510 150.07581:1660 156.41995:1422 204.47363:1540 218.57809:1507 262.62482:1857 266.9873:1685 278.33578:1593 287.88699:1702 335.29547:79357	8740152	108205	297816	17324796	1407807	3288460	23145054	809158	682134	9521167	223813	515398	5125123	460763	171599	19039374	251093
117	15059	5.235	359.296	FA 24:4	[M-H]-	similar chromatogram in higher mz_23707; similar chromatogram in higher mz_44183	0.952	True	7.18	359.296	C24H40O2	FA	IWSADGAQVYYXMM-UHFFFAOYSA-N	O=C(O)CCCCCCCCCCC=CCC=CCC=CCC=CCC	410	True	True	True		False	False			100	100	55.6	75	100	7067.1	Yura_Mice_heart_2-_negx2_excl_05	359.29599:517075 360.29934:0 361.3027:0	52.63804:1162 68.96378:1428 70.84459:1435 83.15074:1447 92.48191:1395 106.06333:1396 111.6375:1542 119.50728:1496 121.68636:1329 126.59248:1383 228.74379:1549 251.67188:1495 298.99457:1909 299.16382:1894 348.19858:1366 359.15433:9008 359.2962:55124	4277961	3305292	2948989	2007573	2152916	1588528	3970146	3455781	2450292	1944401	2528801	2032168	1935990	2453109	2883160	2175479	1670548
118	11199	5.269	311.296	FA 20:0	[M-H]-	found in higher mz's MsMs_11204; similar chromatogram in higher mz_22977	1	True	7.58	311.296	C20H40O2	FA	VKOBVWXKNCXXDE-UHFFFAOYSA-N	O=C(O)CCCCCCCCCCCCCCCCCCC	410	True	True	True		False	False			100	100	65.4	75	100	264.86	Yura_Mice_lung_2-_negx2_excl_08	311.29596:15685222 312.29931:4940842 313.30267:795679	50.32166:1233 56.29928:1408 60.7924:1304 71.87678:1420 75.96326:1363 92.35634:2896 104.46247:1500 114.96661:1518 124.28352:1564 129.63986:1525 147.05092:2028 161.00853:1636 164.33372:1555 165.31105:1680 183.01059:7920 197.0377:1619 269.13095:3195 270.99979:2305 279.71719:2037 291.54895:1835 311.01245:2197 311.13214:1879 311.16855:150706 311.29608:1034238	171711664	134443280	132458624	150092640	136051312	102162472	222547408	192902448	200286096	182690624	130629560	131277072	149415488	115682952	119321904	129574944	109778456
119	13312	5.277	337.312	FA 22:1	[M-H]-	adduct linked to 18989_[M+Hac-H]-	1	True	7.69	337.311	C22H42O2	FA	DPUOLQHDNGRHBS-UHFFFAOYSA-N	O=C(O)CCCCCCCCCCCC=CCCCCCCCC	410	True	True	True		False	False			100	100	69.8	75	100	4069.58	Yura_Mice_heart_2-_negx2_excl_05	337.31201:1188472 338.31536:424386 339.31872:0	50.88308:1234 51.6264:1169 56.20066:1354 62.66441:1242 68.91763:1234 70.51659:1335 72.09894:1507 75.86479:1370 77.59012:1300 92.35635:2016 109.5088:1465 116.36761:1349 123.74522:1324 127.88628:1393 150.10378:1339 155.01025:1475 159.82256:1516 175.52252:1515 182.82901:1566 213.01378:1558 255.23303:7810 256.98373:1600 316.98541:2016 337.18436:2310 337.2049:3348 337.31067:189562	9172497	6017244	6708678	7637365	4586198	5434133	11820701	9879236	5533316	7481842	6229298	6142772	6811224	5415638	5232498	6596404	3014900
120	15190	5.278	361.311	FA 24:3	[M-H]-	similar chromatogram in higher mz_24566	0.952	True	7.4	361.311	C24H42O2	FA	GHUOUTZAMXXQQP-UHFFFAOYSA-N	O=C(O)CCCCCCCCC=CCC=CCC=CCCCCCCC	410	True	True	True		False	False			100	100	60.3	75	100	2504.91	Yura_Mice_spleen_2-_negx2_excl_17	361.31152:448810 362.31487:167124 363.31823:70741	56.53277:1208 58.92339:1397 63.97047:1388 65.50394:1360 67.1073:1554 75.78399:1293 89.41899:1373 93.45358:1461 130.87564:1559 136.30263:1496 154.69315:1528 204.04176:1552 236.10562:1969 243.48245:1741 300.99026:2494 354.81708:1647 361.27429:2016 361.30997:43032	728974	83673	134903	564121	580196	394012	945408	782238	828657	536183	316543	752112	614156	211784	531840	1899991	1774555
121	12173	5.33	323.296	FA 21:1	[M-H]-		0.905	True	7.31	323.296	C21H40O2	FA	HMQNHJJIYIZSOU-UHFFFAOYSA-N	O=C(O)CCCCCCCCCC=CCCCCCCCCC	410	True	True	True		False	False			100	100	74.3	75	100	3408.07	Yura_Mice_heart_2-_negx2_excl_05	323.29614:1961929 324.29949:413724 325.30285:315140	55.79728:1173 59.99301:1296 61.68984:1358 61.71788:1180 63.12302:1242 65.25703:1270 70.38844:1327 72.52467:1553 74.64512:1417 92.35635:1752 93.5638:1415 102.33911:1550 103.81142:1394 118.94611:1431 129.21117:1554 147.53581:1559 154.88953:1549 199.54417:1441 220.14656:1922 283.00027:2869 303.00616:1797 303.97141:1537 323.29495:283480	12132963	12301595	8126802	23020884	10076955	6829294	23311964	18855554	17334636	14206899	4505344	7948244	8114832	2818364	8899470	8018893	4167777
122	44185	5.349	865.501	PG 44:12|PG 22:6_22:6	[M-H]-		0.714	True	7.84	865.503	C50H75O10P	PG	XACKZSRNTPEYBU-UHFFFAOYSA-N	O=C(OCC(OC(=O)CCC=CCC=CCC=CCC=CCC=CCC=CCC)COP(=O)(O)OCC(O)CO)CCC=CCC=CCC=CCC=CCC=CCC=CCC	410	True	True	True		False	False			97.5	100	43.5	41.2	100	8924.56	Yura_Mice_brain_2-_negx2_excl_23	865.50128:4752562 866.50463:4587254 867.50799:1197280	89.09109:2314 109.60828:2320 112.15157:2446 112.42975:2836 117.06956:3194 121.1009:3645 124.55331:2738 130.19597:2487 133.101:2221 149.74332:2205 152.53719:2713 152.99503:25256 154.06006:2675 163.14836:2828 166.79958:2642 175.14812:2616 177.16367:4605 198.26044:2690 209.02092:2793 209.15282:2752 229.19563:13520 235.29395:3002 249.18553:3179 251.70584:2943 255.21123:2784 279.08154:2474 283.24408:7…	43832480	33279298	33852400	1325467	1319052	1020038	0	0	0	10998599	8684582	6589728	312741	132286	71265	197400	42348
123	18569	5.424	409.312	FA 28:7	[M-H]-		0.524	True	7.53	409.311	C28H42O2	FA	HVSUZLSWJNESIE-UHFFFAOYSA-N	O=C(O)CCCCCC=CCC=CCC=CCC=CCC=CCC=CCC=CCC	410	True	True	True		False	False			100	100	11.3	75	100	38.38	Yura_Mice_brain_2-_negx2_incl1_21	409.31158:1620824 410.31493:798695 411.31829:0	50.20506:1678 50.59701:1697 59.01229:2524 75.76741:2007 90.06156:1951 106.53049:2228 128.62045:2707 149.09549:4460 205.16055:15222 272.7984:2171 409.30997:2427	11428522	6503092	10929717	15536241	3445882	6756476	14844288	7921094	16345359	14781935	4388205	4313876	9708664	6765989	3169605	8121074	5258738
124	17041	5.427	387.328	FA 26:4	[M-H]-		0.952	True	7.47	387.327	C26H44O2	FA	QTHRQKVBXAEHTC-UHFFFAOYSA-N	O=C(O)CCCCCCCCCCCCC=CCC=CCC=CCC=CCC	410	True	True	True		False	False			100	100	66.3	75	100	1523.32	Yura_Mice_spleen_2-_negx2_excl_17	387.32788:801082 388.33123:192225 389.33459:0	51.35272:1201 51.49314:1222 54.4625:1196 55.79015:1294 57.32426:1255 59.01207:1508 60.31467:1415 92.35297:1829 93.14632:1955 102.60865:1923 108.87897:1443 109.66055:1625 117.03716:1573 117.88835:1332 141.01546:2622 148.70433:1424 152.78319:1518 184.45988:1515 217.07042:1452 227.97136:1421 344.62747:1842 387.32819:80808	805830	575022	504012	1053974	249819	681094	1658680	924603	768071	986567	913380	500820	1902885	1291799	1403001	1262851	1027446
125	12356	5.497	325.311	FA 21:0	[M-H]-		1	True	7.9	325.311	C21H42O2	FA	CKDDRHZIAZRDBW-UHFFFAOYSA-N	O=C(O)CCCCCCCCCCCCCCCCCCCC	410	True	True	True		False	False			100	100	68.8	75	100	202.47	Yura_Mice_heart_2-_negx2_excl_05	325.31079:10595182 326.31414:2348969 327.3175:459826	50.95319:1353 61.32157:1624 65.48384:1308 67.82866:1521 70.40356:1408 70.9598:1335 75.53808:1590 80.41526:1463 90.54746:1561 92.81979:1576 100.45289:1680 101.36957:1818 102.00021:1604 102.20618:1496 103.65058:1403 113.51849:1731 134.40672:1389 137.49591:1657 150.15259:1647 164.8755:1690 177.19504:1896 183.01047:9039 202.33052:1684 248.57677:1857 269.04095:1841 284.97687:1676 298.28238:3527 301.49…	92180416	75703648	74893168	82384200	68550744	70880272	104733616	94703848	95566280	95353024	79429248	80089840	78861440	67200088	43169692	66409904	55648252
126	41925	5.511	817.502	PG 40:8|PG 18:2_22:6	[M-H]-		0.81	True	8.07	817.503	C46H75O10P	PG	GMXYXYLCBAOPHA-UHFFFAOYSA-N	O=C(OCC(OC(=O)CCC=CCC=CCC=CCC=CCC=CCC=CCC)COP(=O)(O)OCC(O)CO)CCCCCCCC=CCC=CCCCCC	410	True	True	True		False	False			91.1	100	46.4	40.5	100	4910.67	Yura_Mice_kidney_2-_negx2_excl_11	817.50409:1751097 818.50744:970898 819.5108:286443	58.99274:2114 59.0123:3215 59.55668:2291 61.98661:2516 62.43545:2093 64.40282:2087 76.32497:2105 86.81181:2387 116.479:2212 127.79305:2259 131.13661:2360 131.23636:2307 152.99477:3935 175.68802:2421 203.71463:2567 227.69415:2592 279.23206:73150 283.24197:7980 303.23386:14638 327.23376:10244 537.09222:2802 553.70581:2644 636.0177:2792 782.36865:2744	2470250	1330225	1996146	131972	234339	110580	860350	236354	110098	15849300	12074461	6643833	3903335	3054811	1831432	1753939	1433540
127	11200	5.537	311.296	FA 20:0	[M-H]-	found in higher mz's MsMs_22562; found in higher mz's MsMs_17434; adduct linked to 15891_[M+Hac-H]-; similar chromatogram in higher mz_11290; similar chromatogram in higher mz_17434	1	True	7.58	311.296	C20H40O2	FA	VKOBVWXKNCXXDE-UHFFFAOYSA-N	O=C(O)CCCCCCCCCCCCCCCCCCC	410	True	True	True		False	False			100	100	71.6	75	100	3115.05	Yura_Mice_heart_2-_negx2_excl_05	311.29602:256712048 312.29937:96259664 313.30273:10276841	53.10344:1376 57.02087:1506 57.55568:1537 58.00407:1533 64.13966:1462 72.2213:1522 74.29494:1615 95.85291:1826 100.94836:1429 103.22404:1494 107.24053:1519 127.67734:1692 138.69946:1477 183.0108:4430 189.96532:1829 202.97072:1778 213.5351:2069 246.26251:1683 289.00909:1664 293.28464:3531 311.16858:134867 311.29608:2852080	1017268416	1037878272	1000239744	1051960640	1027734528	1017838400	1430335872	1378294528	1419234304	1266783744	1169622400	1192530688	1043918912	1021294720	1066433984	833134400	839750656
128	18562	5.596	409.312	FA 28:7	[M-H]-		0.952	True	7.53	409.311	C28H42O2	FA	HVSUZLSWJNESIE-UHFFFAOYSA-N	O=C(O)CCCCCC=CCC=CCC=CCC=CCC=CCC=CCC=CCC	410	True	True	True		False	False			100	100	66	75	100	52.12	Yura_Mice_kidney_2-_negx2_excl_11	409.31158:3875068 410.31493:1753563 411.31829:517955	51.71904:1524 53.06969:1615 59.05488:1270 61.98661:2072 70.62453:1578 72.038:1516 79.3056:1679 93.46687:1527 96.37302:1523 101.35602:1530 131.81789:1591 132.42136:2009 147.26933:1545 168.63086:1549 192.67709:1689 311.29669:11803 324.73306:1688 329.09711:1767 352.23883:10114 361.4209:1874 409.31003:242319 409.3678:15196	30895408	16603890	17360104	17908266	15044647	16836190	38207752	19094726	19290944	37867992	18217456	20339566	28240782	16789408	15151143	18860104	12522987
129	34056	5.604	666.471	LPC 24:0	[M+CH3COO]-		0.81	True	8.2	666.471	C32H66NO7P	LPC	SKJMUADLQLZAGH-UHFFFAOYSA-N	O=C(OCC(O)COP(=O)([O-])OCC[N+](C)(C)C)CCCCCCCCCCCCCCCCCCCCCCC	410	True	True	True		False	False			100	100	72.7	85.8	100	3137.17	Yura_Mice_lung_2-_negx2_excl_08	666.47034:771048 667.47369:311284 668.47705:158446	51.05528:1815 52.42229:1733 59.0123:6561 60.97217:1880 61.98684:3467 72.91016:2015 73.98981:1844 78.95746:3880 80.37424:2271 85.80688:1859 88.13939:2059 94.04718:2517 96.58828:2186 118.16077:1842 141.1132:2260 169.09912:2098 177.95584:1967 179.19266:2016 188.59467:2119 193.31279:2023 212.38124:1946 224.06892:14936 264.04745:2390 288.09103:2062 367.35751:131641 475.91263:2042 511.90176:2046 559.99…	150246	167304	112057	290801	130733	358921	371807	195594	84079	1203076	896162	757084	871438	1151447	846988	3429756	2855592
130	41926	5.608	817.504	PG 40:8|PG 18:2_22:6	[M-H]-	adduct linked to 38043_[M-H2O-H]-	0.619	True	8.07	817.503	C46H75O10P	PG	GMXYXYLCBAOPHA-UHFFFAOYSA-N	O=C(OCC(OC(=O)CCC=CCC=CCC=CCC=CCC=CCC=CCC)COP(=O)(O)OCC(O)CO)CCCCCCCC=CCC=CCCCCC	410	True	True	True		False	False			88.8	100	17.2	43.9	100	8912.6	Yura_Mice_spleen_2-_negx2_excl_17	817.50446:2398722 818.50781:1847034 819.51117:483453	56.68364:1778 59.01229:2217 61.95352:2221 66.96623:2215 72.14946:2037 88.26271:2176 92.35591:3731 118.17475:2221 120.77863:3437 122.51614:2659 129.18954:2330 130.23756:2208 140.84012:2638 152.99475:6910 153.33002:2638 259.24307:5857 279.23221:25995 283.24191:5597 303.23367:61716 327.2337:6080 384.33459:2574 486.03085:2752 619.71088:2646 641.28314:2822 647.69946:2914 768.06049:2706 801.68872:2834	1933115	908682	1221982	185966	165550	307596	331881	82703	100430	15647991	3015219	1162676	1928772	1370191	1478750	2931802	898688
131	13313	5.611	337.312	FA 22:1	[M-H]-	similar chromatogram in higher mz_18715; similar chromatogram in higher mz_51969	1	True	7.69	337.311	C22H42O2	FA	DPUOLQHDNGRHBS-UHFFFAOYSA-N	O=C(O)CCCCCCCCCCCC=CCCCCCCCC	410	True	True	True		False	False			100	100	74.4	75	100	42189.5	Yura_Mice_brain_2-_negx2_excl_23	337.31165:8526769 338.315:2481196 339.31836:546396	52.14994:1360 60.4212:1393 61.81845:1284 63.6697:1277 63.97749:1259 70.43324:1246 74.04292:1344 74.6772:1334 84.7926:1406 85.61382:1263 98.94935:1473 99.59944:1403 120.25224:1544 144.84117:1504 166.1142:1462 175.33513:1555 207.96025:1444 225.99295:1511 238.23071:1462 255.23248:4573 278.46353:1467 316.9826:2009 337.20767:2937 337.31052:412928	59245728	43992008	47943804	62016252	46195620	48003160	116407512	89779952	102408680	59027512	40972088	41006192	40205988	32817760	30935130	46157772	36841620
132	40875	5.651	793.501	PG 38:6|PG 18:2_20:4	[M-H]-		0.857	True	8.14	793.503	C44H75O10P	PG	IOSMTWQOMVSNAG-UHFFFAOYSA-N	O=C(OCC(OC(=O)CCCCCCC=CCC=CCC=CCC=CCC)COP(=O)(O)OCC(O)CO)CCCCCCCC=CCC=CCCCCC	410	True	True	True		False	False			95.6	100	75.9	48	100	12691.7	Yura_Mice_liver_2-_negx2_excl_14	793.50092:1229868 794.50427:933954 795.50763:0	57.32241:1930 58.37877:2065 142.1145:2237 152.99477:8714 154.60104:2603 183.06485:2394 192.9348:2199 199.93369:3163 252.98901:2428 259.2431:2937 279.23209:81383 303.23376:42754 424.28934:2466 441.42661:2658 505.3801:2803 509.07407:2674	580009	49479	342561	1547112	166431	143575	2532253	1341032	1103544	11791244	8323634	8312339	9395767	5140118	3837530	10565028	11342495
133	39720	5.671	769.501	PG 36:4|PG 18:2_18:2	[M-H]-		0.857	True	8	769.503	C42H75O10P	PG	AKWGRDPPGYFWIW-UHFFFAOYSA-N	O=C(OCC(OC(=O)CCCCCCCC=CCC=CCCCCC)COP(=O)(O)OCC(O)CO)CCCCCCCC=CCC=CCCCCC	410	True	True	True		False	False			100	100	58.4	51.7	100	2876.57	Yura_Mice_liver_2-_negx2_excl_14	769.50055:1457444 770.5039:841518 771.50726:0	56.26264:2558 63.0541:2142 72.46172:1985 77.91196:2407 85.08663:2202 89.4218:2251 90.9492:2230 111.8868:2366 121.95795:2330 145.46983:2571 148.65277:2241 152.99477:9898 153.11238:2003 156.5676:2842 172.66006:2340 189.60085:2396 191.29706:2331 240.00343:2764 267.62567:2400 279.23206:297667 281.24976:2612 397.38055:2455 656.53583:2804 680.88477:2681 763.32831:2888 769.50604:4151	0	0	0	4085411	1923387	2000072	4945070	925754	1448936	22183352	20835112	7021475	13136071	9130371	8334978	19587216	6669042
134	44281	5.714	867.516	PG 44:11|PG 22:5_22:6	[M-H]-		0.524	True	8.05	867.518	C50H77O10P	PG	XLPVYDBPWNWRKK-UHFFFAOYSA-N	O=C(OCC(OC(=O)CCC=CCC=CCC=CCC=CCC=CCC=CCC)COP(=O)(O)OCC(O)CO)CCCCCC=CCC=CCC=CCC=CCC=CCC	410	True	True	True		False	False			91.2	100	33.3	48.6	100	2378.96	Yura_Mice_kidney_2-_negx2_excl_11	867.5155:742411 868.51885:459861 869.52221:0	61.98661:2209 63.70177:2229 67.8883:2004 70.72766:2254 71.82566:2627 85.29993:2411 108.63857:2354 109.19753:2474 110.06464:2316 117.19585:2484 142.26003:2410 145.99625:2665 152.99477:5817 153.6619:2932 169.97108:2297 184.3839:2420 198.14009:2512 201.3325:2827 283.24197:7102 285.25769:8548 327.23096:8490 329.24744:17293 437.66422:2629 456.96283:2537 503.03931:2758 670.06335:3018	2339536	2133426	3276968	0	0	6350	173385	82856	79993	5410732	3783677	3181273	763227	67312	695739	187159	123783
135	36827	5.758	717.47	PG 32:2|PG 14:0_18:2	[M-H]-		0.286	True	8.21	717.471	C38H71O10P	PG	BCWWDWIJORDPRN-UHFFFAOYSA-N	O=C(OCC(OC(=O)CCCCCCCC=CCC=CCCCCC)COP(=O)(O)OCC(O)CO)CCCCCCCCCCCCC	410	True	True	True		False	False			91	100	34.8	45.4	100	3963.23	Yura_Mice_lung_2-_negx2_excl_08	717.46997:565501 718.47332:207123 719.47668:79204	52.27914:1607 55.28576:1845 60.33557:1740 61.98684:2327 72.72217:2079 76.7999:2060 90.66935:2306 91.8592:2079 92.35593:3007 101.29266:2071 117.92358:2088 123.59261:2178 134.01523:2339 152.99478:4876 181.84477:2055 227.20157:11269 233.90364:2355 251.20108:3025 253.21671:19932 279.23233:30829 317.48376:2234 329.8089:2505 346.73044:2116 385.25098:2160 400.03458:2034 417.27011:2492 442.89484:2591 565…	0	0	0	0	93795	35796	90758	0	0	0	110558	0	0	0	0	2996972	1782759
136	45948	5.761	905.517	PI 40:8|PI 20:4_20:4	[M-H]-		0.905	True	8.09	905.519	C49H79O13P	PI	YBEMGRPVONAHOT-UHFFFAOYSA-N	O=C(OCC(OC(=O)CCCCCCC=CCC=CCC=CCC=CCC)COP(=O)(O)OC1C(O)C(O)C(O)C(O)C1O)CCCCCCC=CCC=CCC=CCC=CCC	410	True	True	True		False	False			86	100	42	8.9	100	1343.14	Yura_Mice_brain_2-_negx2_excl_23	905.51819:299272 906.52154:518253 907.5249:0	63.04317:2219 63.0548:2059 65.08163:2406 66.67612:2426 78.08736:2459 80.33596:2342 94.1454:2260 106.67558:2608 112.82481:2617 146.96466:3046 165.93871:2799 241.01154:4786 245.72093:2966 303.23376:9673 662.87524:2974	1468536	1876120	1921867	747622	468556	699521	123266	145068	147906	1045284	628032	452927	778298	546243	521818	343663	267814
137	15327	5.774	363.328	FA 24:2	[M-H]-		1	True	7.63	363.327	C24H44O2	FA	SVGHINSTYCDBLY-UHFFFAOYSA-N	O=C(O)CCCCCCCCCCCC=CCC=CCCCCCCC	410	True	True	True		False	False			100	100	72.8	75	100	1234.65	Yura_Mice_lung_2-_negx2_excl_08	363.3277:1675702 364.33105:470090 365.33441:0	55.31676:1683 61.98684:1445 68.1386:1339 69.00289:1270 70.16494:1334 82.56312:1354 84.85525:1622 115.81598:1391 131.00995:1460 135.78047:1603 190.35083:1491 205.14084:1535 222.23372:1578 254.03796:1696 281.24753:2349 322.99466:1761 363.32794:163105	1477451	882254	892617	4448926	2833423	3321848	5211774	4165558	4463767	3422798	2801170	2862048	1350507	1108951	1174437	7891174	6910680
138	13483	5.791	339.327	FA 22:0	[M-H]-		0.81	True	8.13	339.327	C22H44O2	FA	UKMSUNONTOPOIO-UHFFFAOYSA-N	O=C(O)CCCCCCCCCCCCCCCCCCCCC	410	True	True	True		False	False			100	100	66.1	75	100	63.27	Yura_Mice_heart_2-_negx2_excl_05	339.32697:6402724 340.33032:1646998 341.33368:176546	52.11159:1183 58.68285:1250 67.02345:1566 97.31529:1299 99.68391:1414 105.30547:1491 119.32595:1454 125.59206:1479 130.03275:1513 131.94933:1611 138.13499:1511 139.76447:1585 163.11186:3770 183.01085:4577 191.00883:1536 199.5562:1489 250.32172:1506 278.62234:1748 281.15585:1547 291.37204:1585 298.9921:2329 308.9679:1532 339.20129:86118 339.32578:641986	52892384	23979170	30830046	53762728	19952272	29610304	106503856	33480820	40792132	61945788	25176076	26120886	47716080	24084464	34173776	41737248	17097524
139	44918	5.823	881.52	PI 38:6|PI 18:2_20:4	[M-H]-		0.905	True	8.1	881.519	C47H79O13P	PI	IDBHHLONPONREV-UHFFFAOYSA-N	O=C(OCC(OC(=O)CCCCCCC=CCC=CCC=CCC=CCC)COP(=O)(O)OC1C(O)C(O)C(O)C(O)C1O)CCCCCCCC=CCC=CCCCCC	410	True	True	True		False	False			98.4	100	34	46.4	100	2583.31	Yura_Mice_kidney_2-_negx2_excl_11	881.51477:627500 882.51812:539295 883.52148:0	75.62346:2299 78.36363:2208 78.95745:4458 92.78333:2234 95.42271:2228 126.44737:2372 127.2386:2627 152.99477:9712 176.01645:2585 223.00078:4997 241.01147:24922 255.23257:4706 259.24112:3994 261.74515:3133 279.23181:25428 303.23123:17956 310.86948:2685 379.32837:2670 415.22433:3391 496.80081:2944 577.28052:3094 618.1994:2756 632.20898:2623 881.50812:4230	1205793	1263458	1177692	2990980	2147307	2303432	2237518	2690567	2263321	2909796	2334021	2017227	2729417	2049175	2173373	1892335	467964
140	18560	5.887	409.312	FA 28:7	[M-H]-		1	True	7.53	409.311	C28H42O2	FA	HVSUZLSWJNESIE-UHFFFAOYSA-N	O=C(O)CCCCCC=CCC=CCC=CCC=CCC=CCC=CCC=CCC	410	True	True	True		False	False			100	100	73.8	75	100	67111.1	Yura_Mice_fat_2-_negx2_excl_20	409.31152:2488579328 410.31487:1862423936 411.31823:301525792	50.40504:1227 53.68268:1265 58.48021:1557 63.85174:1454 66.57607:1588 67.30428:1399 90.98621:1470 92.35338:2107 95.16992:1544 96.32411:1656 96.83721:1439 99.09795:1879 101.92354:1741 108.04124:1360 120.29166:1503 123.51833:1547 155.73112:1720 176.98714:1665 220.14616:7488 291.00671:1806 297.15204:2353 327.19156:1867 342.41437:1807 409.31:256963	24642576384	25599801344	25343893504	19964043264	21274277888	20790450176	25313464320	26815959040	27259222016	22179055616	23690954752	24533966848	18214891520	20836632576	21266333696	17074451456	18809239552
141	8725	5.896	283.264	FA 18:0	[M-H]-		0.333	True	6.93	283.264	C18H36O2	FA	QIQXTHQIDYTFRH-UHFFFAOYSA-N	O=C(O)CCCCCCCCCCCCCCCCC	410	True	True	True		False	False			100	100	75	75	100	5.36	Yura_Mice_lung_2-_negx2_excl_08	283.26431:11673006 284.26766:0 285.27102:0	52.81541:1200 59.01229:1481 61.51352:1242 70.17692:1367 95.64543:1385 96.08965:1341 97.78265:1514 99.52316:1426 102.32927:1698 123.32005:1387 126.06793:1453 129.59506:1564 145.67638:1777 146.70398:1278 156.68378:1396 158.17683:1334 188.07986:1477 193.08611:1558 200.94426:4070 204.86661:1549 217.07196:1612 222.98181:2338 225.60846:1657 229.39807:1537 275.80984:1491 282.98215:1726 283.00247:2189 28…	324144704	37291720	46283724	286475776	45936568	28003902	225746000	22351308	63553596	108181080	48756876	25135916	66279208	107646808	22142158	174465616	19944984
142	15462	5.925	365.342	FA 24:1	[M-H]-	ion correlated with 15459	0.143	True	8.13	365.342	C24H46O2	FA	AVPORSRTKOSBPH-UHFFFAOYSA-N	O=C(O)CCCCCCCCCCCC=CCCCCCCCCCC	410	True	True	True		False	False			100	100	59.2	75	100	27.23	Yura_Mice_brain_2-_negx2_excl_23	365.34055:1252039 366.3439:0 367.34726:0	51.57418:1305 53.43343:1289 54.91606:1245 59.01228:4238 61.63654:1426 66.49319:1284 71.22356:1656 90.89984:1728 92.35632:2214 115.7669:1576 146.83971:1545 169.86284:1648 200.94421:2959 204.25197:1443 220.14647:1654 259.30835:1600 268.68338:1605 283.2644:10820 305.00427:1722 347.20773:11005 365.34247:115512	12739811	3742751	10362456	7316308	1125664	2525316	6213954	6008272	4110328	8931608	2595019	5484761	5385090	1854860	414848	5207121	1820716
143	17042	5.927	387.328	FA 26:4	[M-H]-		1	True	7.47	387.327	C26H44O2	FA	QTHRQKVBXAEHTC-UHFFFAOYSA-N	O=C(O)CCCCCCCCCCCCC=CCC=CCC=CCC=CCC	410	True	True	True		False	False			100	100	75	75	100	8267.2	Yura_Mice_heart_2-_negx2_excl_05	387.3262:2312000 388.32955:0 389.33291:0	57.82331:1528 61.06122:1510 62.89699:1236 68.22857:1294 69.81011:1338 74.17001:1567 76.60209:1569 84.58604:1593 84.60708:1461 92.35719:3376 105.68827:1951 107.5218:1548 121.02831:1522 149.48564:1757 180.02707:1697 206.01443:1528 225.53941:1534 263.01083:1772 282.36472:1895 354.19995:1761 359.32852:2587 387.32828:549028	3076556	14356421	7264238	17129342	9404692	4742002	18765152	16393140	8815027	24158604	11969020	10821012	10411016	16262707	15583813	3132037	4315402
144	38254	5.95	743.487	PG 34:3|PG 16:1_18:2	[M-H]-		0.238	True	8.15	743.487	C40H73O10P	PG	PTJBFPPEYDFAAQ-UHFFFAOYSA-N	O=C(OCC(OC(=O)CCCCCCCC=CCC=CCCCCC)COP(=O)(O)OCC(O)CO)CCCCCCCC=CCCCCCC	410	True	True	True		False	False			100	100	64.2	67.3	100	153.67	Yura_Mice_lung_2-_negx2_excl_08	743.48688:1405329 744.49023:1221523 745.49359:804726	59.0734:2027 63.27693:1997 65.1564:1897 74.20789:2252 75.3628:2040 78.95746:1962 80.79929:1915 87.86301:2335 90.50826:2259 126.88611:2011 139.71275:2359 144.7487:2039 149.96085:2429 152.99475:18836 163.35217:2214 171.00452:7979 227.0325:2456 253.21658:79793 255.23257:9504 277.21664:23170 279.23203:227854 341.24268:2488 389.21121:2525 463.24796:3879 590.54761:2386 606.97717:2505 743.48297:7574	0	0	0	286443	0	0	100860	0	0	0	139610	337544	0	0	0	10108004	11096026
145	8527	5.953	281.248	FA 18:1	[M-H]-		0.714	True	6.41	281.249	C18H34O2	FA	ZQPPMHVWECSIRJ-UHFFFAOYSA-N	O=C(O)CCCCCCCC=CCCCCCCCC	410	True	True	True		False	False			100	100	74.1	75	100	6.84	Yura_Mice_fat_2-_negx2_excl_20	281.24829:3077039 282.25164:697405 283.255:11532262	55.60721:1257 63.32922:1412 65.06445:1300 67.92809:1231 76.86631:1237 87.23409:1373 91.25018:1249 93.29184:1332 98.186:1207 116.11678:1340 116.97112:1381 118.88027:1310 127.4123:1326 130.17203:1323 169.41861:1533 174.28954:1398 224.46385:1428 240.98848:2318 260.99768:3952 280.98593:2559 281.00159:2960 281.24747:438838	37756428	5341666	3247148	27281944	5467264	13089176	28339818	10071526	8115320	16743936	7251738	7184038	9228772	5045211	7892745	29021184	8919938
146	42026	5.955	819.52	PG 40:7|PG 18:2_22:5	[M-H]-		0.952	True	8.14	819.518	C46H77O10P	PG	LOQVZAVLOYOOSB-UHFFFAOYSA-N	O=C(OCC(OC(=O)CCCCCC=CCC=CCC=CCC=CCC=CCC)COP(=O)(O)OCC(O)CO)CCCCCCCC=CCC=CCCCCC	410	True	True	True		False	False			91.6	100	42.5	48	100	837.95	Yura_Mice_kidney_2-_negx2_excl_11	819.51483:1550021 820.51818:0 821.52154:0	57.10693:2162 57.14174:1749 61.98661:2293 99.82092:2288 106.05814:2662 108.78369:2774 109.86997:2467 120.16978:2353 121.34524:2152 128.94899:2142 152.99477:8941 157.72971:2190 159.29306:2237 169.92905:2220 171.67239:2428 276.60876:2604 279.23209:52265 281.24747:39688 285.25769:7911 327.23096:4029 329.24738:25367 331.39948:2980 349.31964:2433 364.95212:2358 367.54462:2607 397.68127:2600 400.008:24…	3017437	3638047	2948805	71159	0	83938	817335	341390	371727	13984356	4650748	4290854	6695076	552862	2428656	2556162	1127598
147	15459	5.978	365.342	FA 24:1	[M-H]-	ion correlated with 15462; found in higher mz's MsMs_15462	1	True	8.13	365.342	C24H46O2	FA	AVPORSRTKOSBPH-UHFFFAOYSA-N	O=C(O)CCCCCCCCCCCC=CCCCCCCCCCC	410	True	True	True		False	False			100	100	65.5	75	100	4508.61	Yura_Mice_kidney_2-_negx2_excl_11	365.34229:949959 366.34564:0 367.349:0	53.55293:1239 55.45887:1268 56.59874:1259 59.01208:3270 61.98661:1338 67.3208:1376 71.99685:1429 84.00471:1511 95.35336:1688 98.34539:1596 102.24931:1452 119.72066:1583 241.00984:1879 241.0471:1944 275.84464:1999 283.26474:6624 304.65607:1541 347.20853:6188 365.3425:135064	12739811	4318662	10362455	7316308	1125664	2525316	6213954	6008272	4110328	8931608	5450950	5484760	5385090	1854859	1622748	5207121	1820716
148	14410	5.998	351.326	FA 23:1	[M-H]-		0.952	True	7.86	351.327	C23H44O2	FA	FDQDIODRWMXTEH-UHFFFAOYSA-N	O=C(O)CCCCCCCCCCC=CCCCCCCCCCC	410	True	True	True		False	False			100	100	57.8	75	100	1160.85	Yura_Mice_heart_2-_negx2_excl_05	351.32663:732124 352.32998:191374 353.33334:2474837	57.50582:1130 59.09343:1191 61.50781:1164 61.79152:1179 66.61784:1220 68.34899:1217 69.37843:1191 72.92315:1458 88.67786:1246 107.29272:1445 119.24873:1550 156.63824:1720 350.98819:1684 351.23163:38611 351.3252:142163	12241308	10184909	7979238	4561916	3942851	3393456	8521126	7651176	5190996	7665583	2433429	1272149	2427278	1139056	1401995	3017626	2785208
149	12354	6.005	325.311	FA 21:0	[M-H]-		1	True	7.9	325.311	C21H42O2	FA	CKDDRHZIAZRDBW-UHFFFAOYSA-N	O=C(O)CCCCCCCCCCCCCCCCCCCC	410	True	True	True		False	False			100	100	51.5	75	100	90.22	Yura_Mice_heart_2-_negx2_excl_05	325.31073:3589090 326.31408:555598 327.31744:0	52.98071:1291 53.88676:1119 53.98368:1104 58.5998:1223 62.49937:1342 70.43664:1141 77.22872:1455 89.1873:1265 92.35635:2963 95.59711:1362 100.7769:1341 101.55762:1415 122.82671:1560 126.53104:1406 129.62308:1487 141.7681:1705 183.01085:6305 217.83533:1664 219.75211:1513 228.99007:1692 265.01044:1674 284.99518:2155 325.18314:132522 325.311:298852 325.57275:1521	47536564	26646716	25042236	23118518	14384445	15779156	43477112	20981204	22106998	38082712	20184842	17908166	29948574	15040094	13992376	17088726	13002504
150	40873	6.011	793.501	PG 38:6|PG 18:2_20:4	[M-H]-		0.333	True	8.14	793.503	C44H75O10P	PG	IOSMTWQOMVSNAG-UHFFFAOYSA-N	O=C(OCC(OC(=O)CCCCCCC=CCC=CCC=CCC=CCC)COP(=O)(O)OCC(O)CO)CCCCCCCC=CCC=CCCCCC	410	True	True	True		False	False			92.5	100	46.2	47.9	100	4263.51	Yura_Mice_fat_2-_negx2_incl1_18	793.50079:469914 794.50414:0 795.5075:293350	56.22903:2590 56.37246:2899 58.26113:2668 58.52944:2830 59.01229:3765 60.66628:2767 61.9866:2931 84.75635:3003 90.89903:3507 114.84629:3346 152.99475:4116 169.84293:3255 279.23419:9860 303.23383:5041 377.99356:3674	0	620387	575396	2248615	1589284	1457183	0	63489	294102	1530415	659989	804442	533374	206727	71886	5301259	3370786
151	44917	6.026	881.52	PI 38:6|PI 16:0_22:6	[M-H]-		1	True	8.1	881.519	C47H79O13P	PI	FPHAZHKZJQOPBU-UHFFFAOYSA-N	O=C(OCC(OC(=O)CCC=CCC=CCC=CCC=CCC=CCC=CCC)COP(=O)(O)OC1C(O)C(O)C(O)C(O)C1O)CCCCCCCCCCCCCCC	410	True	True	True		False	False			100	100	38.4	51.8	100	5753.98	Yura_Mice_brain_2-_negx2_excl_23	881.51874:1230330 882.52209:2723634 883.52545:1430568	64.20987:2406 71.84758:2331 76.39045:2335 76.67555:2547 78.95753:12083 96.96838:6040 112.42184:2695 130.34615:2631 133.54265:2620 137.76691:2306 145.618:2787 152.995:15393 153.74046:2639 184.05896:2557 185.32896:2352 209.85887:2557 223.00047:11843 229.1955:4328 233.94597:2687 235.88553:2654 241.01163:53535 255.23268:68712 259.02148:4446 283.24353:14082 295.70477:2508 297.03787:5467 299.36008:2716…	9222793	9481346	9366729	4784057	3472384	3928885	4412923	3691036	4088978	24952500	23556448	23751688	3505927	2742392	2623105	9149986	6429130
152	3743	6.027	233.155	FA 15:4	[M-H]-		0.19	True	4.33	233.155	C15H22O2	FA	VYNPFWKAZJBFBM-UHFFFAOYSA-N	O=C(O)CC=CCC=CCC=CCC=CCC	410	True	True	True		False	False			100	100	62.3	75	100	5.01	Yura_Mice_kidney_2-_negx2_excl_11	233.1537:696480 234.15705:0 235.16041:220188	53.04642:1030 54.49607:934 56.76874:1134 59.35667:988 61.84867:1057 83.04835:5375 89.02257:1242 92.35298:2398 96.46236:1343 107.21317:1149 116.09604:1350 134.40746:1147 156.95944:1177 165.2063:1232 188.71507:1201 194.03107:1211 204.98904:1580 212.99754:1625 232.98354:3552 233.00377:3723 233.15395:99468	7567407	1794478	2325177	3650637	2703106	630591	6796852	948201	2527890	9680068	2289858	1289272	3324421	3161646	1455400	6215869	848230
153	37701	6.032	733.552	SM 32:1;O2	[M+CH3COO]-	similar chromatogram in higher mz_48491	0.81	True	8.43	733.55	C37H75N2O6P	SM	WVZYDPLIGWKWEU-UHFFFAOYSA-N	O=C(NC(COP(=O)([O-])OCC[N+](C)(C)C)C(O)C=CCCCCCCC)CCCCCCCCCCCCCCCCCCC	420	True	True	True		False	False			94.5	100	70.6	73.7	100	1252.03	Yura_Mice_kidney_2-_negx2_excl_11	733.54822:550754 734.55157:827945 735.55493:0	54.86902:1742 59.01208:7832 61.98661:2374 70.21513:2053 72.42342:2038 72.86028:1940 73.11488:2054 74.21243:2160 78.80894:2031 78.9572:47060 105.46655:2181 119.11545:2251 140.49205:2353 144.45268:2291 168.0419:65131 170.68683:2160 194.73534:2120 196.39793:2422 197.90092:1982 302.04297:2104 435.90674:2439 560.28802:2384 659.51373:48638	0	202325	0	1526344	537324	1002409	0	181787	356570	3903709	4829738	3554107	759627	916562	686664	2020019	1255712
154	14575	6.036	353.343	FA 23:0	[M-H]-	found in higher mz's MsMs_14581	0.905	True	8.31	353.342	C23H46O2	FA	XEZVDURJDFGERA-UHFFFAOYSA-N	O=C(O)CCCCCCCCCCCCCCCCCCCCCC	410	True	True	True		False	False			100	100	74.1	75	100	28.95	Yura_Mice_heart_2-_negx2_excl_05	353.34286:2038250 354.34621:256084 355.34957:0	50.88996:1298 50.95199:1100 52.60094:1179 53.70042:1157 61.061:1312 68.20052:1423 68.32407:1209 70.9193:1414 71.24155:1344 71.66573:1293 74.41141:1225 75.48643:1357 76.97511:1280 85.88988:1308 88.54495:1387 95.58427:1278 123.87196:1992 185.41281:1535 202.98723:2567 235.14864:1733 285.14581:1582 344.23654:1589 353.20001:3324 353.34174:286704	22090566	19194622	19876362	14906520	6968658	8521715	17047712	5040447	11438062	14913380	12604134	11381618	5139887	7037654	6636342	7838894	6080868
155	43810	6.046	857.521	PI 36:4|PI 16:0_20:4	[M-H]-		0.524	True	8.13	857.519	C45H79O13P	PI	VWRYMIZQLPXULA-UHFFFAOYSA-N	O=C(OCC(OC(=O)CCCCCCC=CCC=CCC=CCC=CCC)COP(=O)(O)OC1C(O)C(O)C(O)C(O)C1O)CCCCCCCCCCCCCCC	410	True	True	True		False	False			86.6	100	48.2	11.5	100	4360.14	Yura_Mice_liver_2-_negx2_incl1_12	857.52142:949944 858.52477:708358 859.52813:0	61.98661:6699 62.35108:3035 73.26304:3282 78.95712:4194 84.45524:3619 114.39822:3347 115.04968:3402 115.87451:3209 128.65092:3339 152.99477:5079 209.35672:3627 238.47336:3520 241.01163:9443 255.235:19460 263.54559:3929 303.23386:6120 558.06836:3976	536466	225186	0	849986	470409	130928	1854136	967474	312455	737364	178503	346834	6067976	2770947	3309360	2773413	1367212
156	39716	6.057	769.5	PG 36:4|PG 18:2_18:2	[M-H]-	similar chromatogram in higher mz_43247	0.81	True	8	769.503	C42H75O10P	PG	AKWGRDPPGYFWIW-UHFFFAOYSA-N	O=C(OCC(OC(=O)CCCCCCCC=CCC=CCCCCC)COP(=O)(O)OCC(O)CO)CCCCCCCC=CCC=CCCCCC	410	True	True	True		False	False			100	100	72.6	41.5	100	5306.27	Yura_Mice_heart_2-_negx2_incl1_03	769.50049:3084914 770.50384:1806255 771.5072:514829	54.26087:2414 55.91209:2506 59.01231:4541 70.85818:2955 101.52611:3016 111.11803:3129 118.77776:2955 152.99661:3900 185.09241:3512 222.66014:3405 279.23434:49222 337.95792:4014 489.26859:3482	0	28342	0	9507763	7020788	7569029	15204759	12328308	12957857	12288279	10082435	12053566	5095608	5836722	5461472	12804014	10723737
157	43247	6.061	845.532	PG 42:8|PG 20:4_22:4	[M-H]-	ion correlated with 42120	0.476	True	8.25	845.534	C48H79O10P	PG	VPSNROSTZAMHMK-UHFFFAOYSA-N	O=C(OCC(OC(=O)CCCCCCCCC=CCC=CCC=CCC=CCC)COP(=O)(O)OCC(O)CO)CCCCCCC=CCC=CCC=CCC=CCC	410	True	True	True		False	False			94.5	100	61.5	49.5	100	4500.91	Yura_Mice_spleen_2-_negx2_excl_17	845.53235:1770003 846.5357:884643 847.53906:387053	59.72332:2364 60.09824:1831 60.3936:1857 62.67239:2091 74.77463:2507 77.19074:2830 79.87767:2641 80.48608:2054 82.80197:2478 92.35675:4962 93.23163:2690 95.17081:2516 109.60013:2868 128.68343:2521 129.72739:2214 148.82823:2310 152.99385:4173 170.91016:2394 178.94151:2423 197.65161:2435 303.2337:32198 305.24695:4440 307.26489:3086 331.26486:44784 405.55838:2719 429.33148:3029 507.38971:2602 556.80…	0	0	0	0	56552	0	0	0	82327	807389	284906	437236	2230206	1705306	1233049	317425	59608
158	38372	6.063	745.501	PG 34:2|PG 16:0_18:2	[M-H]-	adduct linked to 37377_[M-H2O-H]-	0.333	True	8.39	745.503	C40H75O10P	PG	ATBOMIWRCZXYSZ-UHFFFAOYSA-N	O=C(OCC(OC(=O)CCCCCCCC=CCC=CCCCCC)COP(=O)(O)OCC(O)CO)CCCCCCCCCCCCCCC	410	True	True	True		False	False			100	100	51.3	64.3	100	9893.72	Yura_Mice_lung_2-_negx2_excl_08	745.505:3179620 746.50835:1643258 747.51171:583306	59.97891:1979 61.98684:3113 63.45537:1904 67.14487:2510 78.95757:18059 82.72522:2007 85.50352:1864 92.35635:6318 109.78538:2226 122.95461:2095 131.80426:2176 152.99495:12326 153.00554:1822 165.62801:2273 168.04182:31827 169.06784:2296 209.021:2779 227.43858:2294 253.21817:6928 255.2327:123708 258.22675:2460 277.21625:4290 278.21921:3182 279.23203:148972 281.24976:6031 347.47253:2496 551.80157:268…	0	32299	80231	0	0	163452	1128027	167515	156076	0	0	113328	657756	83823	195247	24644212	12116603
159	42120	6.114	821.533	PG 40:6|PG 18:2_22:4	[M-H]-	ion correlated with 43247	0.143	True	8.25	821.534	C46H79O10P	PG	CQUYJUBJYGZBBD-UHFFFAOYSA-N	O=C(OCC(OC(=O)CCCCCCCCC=CCC=CCC=CCC=CCC)COP(=O)(O)OCC(O)CO)CCCCCCCC=CCC=CCCCCC	410	True	True	True		False	False			93.2	100	49.7	49.3	100	10898.1	Yura_Mice_spleen_2-_negx2_excl_17	821.53217:1631453 822.53552:1212828 823.53888:0	58.30354:1819 62.49186:1882 65.8738:2211 66.44514:1952 67.83076:2250 71.01226:2773 72.08557:2900 83.71483:2069 91.19606:2196 94.31805:2574 99.00732:181225 115.91946:3157 117.3518:2180 128.07231:2237 131.3512:2276 152.99474:10452 198.328:2670 224.55798:2676 235.73103:2942 275.25031:2335 279.23218:65850 280.09915:2464 281.24973:9316 303.23129:3345 307.26489:6955 331.26505:49017 532.02264:2517 739.0…	82468	31713	84306	162031	79969	67511	230858	131190	0	1068754	121659	959595	2670800	553822	784982	956219	110120
160	44379	6.142	869.536	PG 44:10|PG 22:5_22:5	[M-H]-		0.476	True	8.17	869.534	C50H79O10P	PG	CSHJHZDRNJSEJU-UHFFFAOYSA-N	O=C(OCC(OC(=O)CCCCCC=CCC=CCC=CCC=CCC=CCC)COP(=O)(O)OCC(O)CO)CCCCCC=CCC=CCC=CCC=CCC=CCC	410	True	True	True		False	False			87.3	100	27.3	36.5	100	2479.68	Yura_Mice_spleen_2-_negx2_excl_17	869.53564:528716 870.53899:233247 871.54235:208283	62.61573:2453 89.27161:2274 92.35339:4547 107.06065:2571 126.90575:2385 142.20612:2422 147.46698:3144 183.18822:2367 234.38611:2488 283.69455:2420 285.25766:4008 287.03885:2380 313.57974:2367 329.25003:18831 344.46066:2863 544.92084:2720 589.44659:2807 644.9024:2543 653.02399:2672 731.76056:2622	0	38939	0	0	30436	0	179108	318433	237367	1823054	1525377	2894250	2863244	3103722	1770573	521191	33967
161	14581	6.142	353.343	FA 23:0	[M-H]-		0.286	True	8.31	353.342	C23H46O2	FA	XEZVDURJDFGERA-UHFFFAOYSA-N	O=C(O)CCCCCCCCCCCCCCCCCCCCCC	410	True	True	True		False	False			100	100	75	75	100	73.32	Yura_Mice_kidney_2-_negx2_excl_11	353.34448:2913155 354.34783:650833 355.35119:0	55.60958:1114 56.78862:1144 59.68133:1211 61.28765:1282 62.42679:1198 64.16696:1295 66.10947:1399 67.23444:1186 67.49138:1308 68.07568:1261 80.75762:1576 83.83447:1416 85.45293:1598 89.25843:1301 94.33544:1758 103.14553:1503 126.16869:1455 132.95335:1552 135.81047:1413 144.96115:1614 155.96088:1584 159.90688:1618 188.97104:2661 202.98582:3155 296.41263:1989 343.52585:1755 353.19998:3003 353.34164…	14482442	12615914	3878522	14862732	7609116	2431461	17047712	15180484	9199989	48423472	6024833	6222197	5730418	4871386	3557478	10350439	5427754
162	40975	6.148	795.518	PG 38:5|PG 18:1_20:4	[M-H]-		0.762	True	8.39	795.518	C44H77O10P	PG	ODHQFFNXKQCMPG-UHFFFAOYSA-N	O=C(OCC(OC(=O)CCCCCCC=CCC=CCC=CCC=CCC)COP(=O)(O)OCC(O)CO)CCCCCCCC=CCCCCCCCC	410	True	True	True		False	False			92.7	100	53.6	43.8	100	2130.21	Yura_Mice_liver_2-_negx2_incl1_12	795.51807:1269735 796.52142:389205 797.52478:503791	57.28909:2688 59.01187:2944 63.83096:2927 70.06332:3392 165.23853:3348 190.75247:3031 281.24893:18454 303.23386:4293 650.87701:3681	1675970	1093238	1165933	1180072	466999	272463	1081256	504592	548733	4121978	872366	1692092	10275261	9441259	7132724	7025708	1692716
163	39122	6.152	759.567	SM 34:2;O2|SM 18:2;O2/16:0	[M+CH3COO]-		1	True	8.49	759.566	C39H77N2O6P	SM	RYPRHPLEPBYJJE-UHFFFAOYSA-N	O=C(NC(COP(=O)([O-])OCC[N+](C)(C)C)C(O)C=CCCC=CCCCCCCCCC)CCCCCCCCCCCCCCC	410	True	True	True		False	False			100	100	77	70.9	100	53159.9	Yura_Mice_kidney_2-_negx2_excl_11	759.56641:45170688 760.56976:37714020 761.57312:9004698	58.45287:2290 59.01225:34868 62.96208:2934 78.95747:291569 85.0167:2071 87.42993:2451 88.83604:2913 89.25122:2103 96.96841:8189 121.69078:2354 122.26958:2377 122.98357:21168 128.52231:2378 129.59857:2169 131.71317:2290 133.90639:2523 136.54671:2265 168.04156:689366 206.85971:2342 227.4711:2584 271.69925:2257 292.2774:2512 312.77292:2427 317.17007:2509 329.09991:2565 342.73312:2367 355.83664:2348 …	1582886	1301888	1369523	19854528	15546146	15845821	5898968	5302697	6014430	327943136	263966848	286385952	4441298	4102071	4130256	31683522	34749236
164	39832	6.163	771.519	PG 36:3|PG 18:1_18:2	[M-H]-		0.905	True	8.24	771.518	C42H77O10P	PG	FSVTVWTVWNNIQX-UHFFFAOYSA-N	O=C(OCC(OC(=O)CCCCCCCC=CCC=CCCCCC)COP(=O)(O)OCC(O)CO)CCCCCCCC=CCCCCCCCC	410	True	True	True		False	False			96.7	100	83.5	48.9	100	10789	Yura_Mice_spleen_2-_negx2_excl_17	771.51849:2992213 772.52184:2027038 773.5252:532124	54.61702:1890 57.00352:1955 59.47938:2190 60.05055:1822 61.98683:3775 62.21355:2443 62.8556:1976 69.14716:2301 105.06961:2486 119.27526:2262 137.09615:2423 140.27985:2425 152.99475:6901 155.10544:2190 257.89447:2598 279.23196:107502 281.2475:107491 332.08994:2689 337.46042:2314 424.40533:2328 439.78195:2662 626.77161:2816 671.9342:2888	555421	304404	331584	5936432	3853544	3664080	2376996	1408581	1507279	13797501	5518328	5295369	15680938	13687916	16163631	27295054	8325579
165	46045	6.167	907.536	PI 40:7|PI 18:1_22:6	[M-H]-		0.762	True	8.15	907.534	C49H81O13P	PI	QHPDGSFYNQHVMI-UHFFFAOYSA-N	O=C(OCC(OC(=O)CCC=CCC=CCC=CCC=CCC=CCC=CCC)COP(=O)(O)OC1C(O)C(O)C(O)C(O)C1O)CCCCCCCC=CCCCCCCCC	410	True	True	True		False	False			86.1	100	38.6	11.5	100	1903.35	Yura_Mice_brain_2-_negx2_excl_23	907.53534:447654 908.53869:338272 909.54205:185301	65.50745:2179 73.82557:2528 76.76031:2587 78.95743:2674 79.91288:2173 109.14233:2449 114.38716:2391 122.97332:2654 127.07334:2597 144.75609:2334 150.68443:3036 152.99472:4702 155.86943:2693 185.94064:3045 210.34122:2510 241.01154:11481 281.24768:18765 283.24188:3341 327.23364:5080 335.56351:3120 347.23297:3004 466.80432:3268 518.77484:2668 799.62592:3312	2113737	1807426	1854382	428832	483124	412389	727378	815920	615010	2276135	1106536	1408562	518461	578355	209739	105177	100888
166	35538	6.198	693.471	PG 30:0|PG 14:0_16:0	[M-H]-	ion correlated with 37881; adduct linked to 34530_[M-H2O-H]-	0.286	True	8.42	693.471	C36H71O10P	PG	ZAXBYLHGBBMAAY-UHFFFAOYSA-N	O=C(OCC(OC(=O)CCCCCCCCCCCCCCC)COP(=O)(O)OCC(O)CO)CCCCCCCCCCCCC	410	True	True	True		False	False			100	100	78.8	49.6	100	10443.3	Yura_Mice_lung_2-_negx2_excl_08	693.47058:2303890 694.47393:1081976 695.47729:265246	53.30809:1757 53.87232:1853 58.34706:1749 61.98684:3617 64.72633:2105 67.34674:1901 69.0875:1931 78.95746:2713 79.31633:2011 86.37431:2008 89.95023:2124 92.35635:3083 94.65299:2007 103.56158:2065 107.9258:1856 112.22825:1888 123.56004:2361 126.7757:2112 152.99477:11333 160.51173:2071 162.52371:2107 167.83826:2136 171.00558:2594 227.2016:139601 235.14349:2618 255.23276:70181 258.84769:2040 391.225…	0	54762	0	0	0	0	0	0	0	445114	494300	447040	0	0	0	11037826	11118802
167	40432	6.203	784.495	PE 40:9|PE 18:3_22:6	[M-H]-		0.619	True	8.41	784.492	C45H72NO8P	PE	UCWMHVFXQNTJNR-UHFFFAOYSA-N	O=C(OCC(OC(=O)CCC=CCC=CCC=CCC=CCC=CCC=CCC)COP(=O)(O)OCCN)CCCCCCCC=CCC=CCC=CCC	410	True	True	True		False	False			100	100	28.3	79.5	100	1560.36	Yura_Mice_kidney_2-_negx2_incl1_09	784.49445:169277 785.4978:146290 786.50116:0	60.88963:3119 62.64536:2637 81.50788:2844 89.38454:3386 89.39014:3150 100.66617:3026 110.17425:3329 116.88183:2748 122.25934:3439 135.58861:2919 139.7112:3214 152.4649:3472 199.17442:3249 231.95995:3368 277.21405:5332 283.24197:3849 327.23096:5866 328.19873:4319 341.30548:3424 347.33438:4646 474.26761:3854 523.86621:3588 553.96509:3732 624.41962:3651 784.47955:3939	282951	367797	327580	0	0	0	639300	115642	316152	308999	500435	698108	0	65578	40266	64331	0
168	37881	6.206	736.514	PC 28:0|PC 14:0_14:0	[M+CH3COO]-	ion correlated with 35538; similar chromatogram in higher mz_39215	0.476	True	8.26	736.513	C36H72NO8P	PC	CITHEXJVPOWHKC-UHFFFAOYSA-N	O=C(OCC(OC(=O)CCCCCCCCCCCCC)COP(=O)([O-])OCC[N+](C)(C)C)CCCCCCCCCCCCC	410	True	True	True		False	False			100	100	67.4	65.9	100	3373.51	Yura_Mice_lung_2-_negx2_incl2_07	736.51489:2218450 737.51824:1473968 738.5216:396814	59.0123:8721 69.46264:2993 99.78216:3380 106.78543:2852 207.02634:3359 218.67783:3317 227.20001:87050 248.49506:3381 267.5676:3876 391.50433:3292 452.27902:4764 549.56494:3299 662.47772:23737	157060	290626	267827	370334	0	176248	0	0	0	1737495	1832981	752398	6610	0	404252	9491661	9803454
169	40733	6.217	790.504	PE 39:7;O|PE 22:6_17:1;O	[M-H]-		0.667	True	8.19	790.503	C44H74NO9P	OxPE	MPBHCCOYRBLVCY-UHFFFAOYSA-N	O=C(OCC(OC(=O)CCCCCCC(O)C=CCCCCCCC)COP(=O)(O)OCCN)CCC=CCC=CCC=CCC=CCC=CCC=CCC	410	True	True	True		False	False			90.9	100	25.7	32.3	100	506.99	Yura_Mice_brain_2-_negx2_excl_23	790.50427:542791 791.50762:447036 792.51098:0	61.98682:3093 76.31104:2325 78.95743:3469 96.36267:2298 99.2797:2583 101.15934:2034 102.71962:2941 122.53348:2249 140.48648:2664 155.49362:2360 155.80394:2168 159.16724:2325 168.00536:3134 206.88789:2262 207.64917:2366 234.0529:2734 255.23245:23620 283.24188:7871 327.23389:11457 332.09564:2579 347.48471:2351 385.57736:2790	2631817	2905840	3003048	254524	186193	270098	2763178	2450346	2558018	648385	669124	611574	3320073	3410297	3883901	169030	119911
170	40874	6.222	793.501	PG 38:6|PG 16:0_22:6	[M-H]-	similar chromatogram in higher mz_44670	0.762	True	8.26	793.503	C44H75O10P	PG	HUFCXYMYEWLLHT-UHFFFAOYSA-N	O=C(OCC(OC(=O)CCC=CCC=CCC=CCC=CCC=CCC=CCC)COP(=O)(O)OCC(O)CO)CCCCCCCCCCCCCCC	410	True	True	True		False	False			98.7	100	55	52.1	100	17265.5	Yura_Mice_lung_2-_negx2_excl_08	793.50122:5554626 794.50457:4220918 795.50793:1433421	56.08994:2192 58.26599:2023 59.0123:5670 59.14494:2100 61.09744:1950 62.96351:2555 70.27125:2050 77.76933:2160 78.54883:2115 78.95746:4002 79.25975:2202 96.63241:2029 102.42458:2382 113.26599:2368 113.82712:2591 119.21662:2696 124.51183:2076 139.29007:2254 145.18405:2319 150.40944:2230 152.99486:18584 171.00558:8507 215.31288:2554 216.92949:2354 220.68034:2284 223.10663:2278 227.0325:5538 229.195…	5415694	5963224	6004724	792603	531214	627019	1293854	1214576	1408124	4435474	4315930	4048649	453690	393982	480576	26174488	24459156
171	43809	6.241	857.516	SHexCer 36:1;O3	[M-H]-		1	True	8.13	857.519	C42H81NO12S	SHexCer	UOAOBCSIKPWVFI-UHFFFAOYSA-N	O=C(NC(COC1OC(CO)C(O)C(OS(=O)(=O)O)C1O)C(O)C=CCCCCCCC)C(O)CCCCCCCCCCCCCCCCCCCCCC	410	True	True	True		False	False			88.3	100	65.1	11.2	100	80672.4	Yura_Mice_heart_2-_negx2_incl1_03	857.51611:4780404 858.51946:3594878 859.52282:897402	61.98616:8820 78.95753:77871 82.04514:7724 96.96844:27533 152.99576:45521 223.00084:19451 241.01189:97828 255.23077:192958 259.02359:14774 259.23724:8467 303.23221:46945 455.43356:9113 542.98993:8587	52767112	44179680	44818572	66932532	58282416	59826592	23312736	19251922	20676454	62070276	52132596	55554956	117191904	115457352	112711040	43258788	37745556
172	42170	6.241	822.545	PI 36:4|PI 16:0_20:4	[M-H]-		0.19	True	8.54	822.541	C45H79O13P	PI	VWRYMIZQLPXULA-UHFFFAOYSA-N	O=C(OCC(OC(=O)CCCCCCC=CCC=CCC=CCC=CCC)COP(=O)(O)OC1C(O)C(O)C(O)C(O)C1O)CCCCCCCCCCCCCCC	420	True	True	True		False	False			100	100	30.4	75	100	3996.47	Yura_Mice_brain_2-_negx2_excl_23	822.54456:798004 823.54791:691344 824.55127:212335	59.43328:2300 61.98682:3674 62.2643:2158 71.01231:17868 72.8187:2160 87.02351:2436 92.35337:2777 96.95842:10515 99.00725:547118 100.01028:36008 102.74677:2413 128.92395:3344 148.54706:2408 161.4288:2588 181.52187:2448 192.8674:2516 217.38466:2486 278.87604:2652 302.75354:2542 308.21201:2215 319.95517:3645 385.71381:2752 396.85132:2551 406.4855:2768 437.60327:2532 822.53638:49298	6023515	3163912	3425686	59164	32916	74939	49477	159675	36775	34886	31053	39642	309619	59632	158469	78154	61331
173	39717	6.254	769.5	PG 36:4|PG 16:0_20:4	[M-H]-		0.333	True	8.32	769.503	C42H75O10P	PG	OSLKKANICVMRGE-UHFFFAOYSA-N	O=C(OCC(OC(=O)CCCCCCC=CCC=CCC=CCC=CCC)COP(=O)(O)OCC(O)CO)CCCCCCCCCCCCCCC	410	True	True	True		False	False			100	100	60.5	72.5	100	11056.3	Yura_Mice_lung_2-_negx2_excl_08	769.50049:3204488 770.50384:2137750 771.5072:2100863	59.0123:2327 61.98684:2079 69.6552:1983 85.83667:2400 96.66711:2226 105.25987:2350 115.91888:2159 152.99478:6671 167.89085:2374 171.00452:3858 196.63177:2266 205.46307:2445 255.23283:36358 259.2431:6359 303.2338:58892 307.08878:2553 358.2489:2756 415.44513:2883 483.27353:4526 583.40625:2663 603.07465:2459 769.5061:2838	3593296	2337404	2262441	1717299	868114	1077697	504990	105961	22434	292004	39882	0	459600	33605	69951	15558007	8984674
174	36921	6.264	719.489	PG 32:1|PG 16:0_16:1	[M-H]-		0.143	True	8.43	719.487	C38H73O10P	PG	NOFOTAHTYLXZNV-UHFFFAOYSA-N	O=C(OCC(OC(=O)CCCCCCCC=CCCCCCC)COP(=O)(O)OCC(O)CO)CCCCCCCCCCCCCCC	410	True	True	True		False	False			100	100	63.4	65.3	100	7148	Yura_Mice_lung_2-_negx2_excl_08	719.48944:1118825 720.49279:849904 721.49615:303670	57.26134:1945 61.77332:2165 63.99475:1930 69.20448:2270 71.79594:1880 75.50136:2132 78.95746:3011 88.21517:2080 92.35635:4188 119.25984:2415 124.18964:2322 152.99477:8948 171.00558:3507 193.3893:2191 202.4261:2264 253.21645:154401 255.23293:57576 279.13251:2161 281.24753:2343 382.9201:2225 385.98709:2278 391.22528:3167 485.31021:2482 509.10678:2579 661.43726:4585 719.48914:6113	678118	608773	1096500	480056	259037	375602	0	37621	51580	3700915	3939569	993585	122783	74484	61643	5704648	2503723
175	42693	6.274	833.52	PI 34:2|PI 16:0_18:2	[M-H]-		0.905	True	8.18	833.519	C43H79O13P	PI	BSNJSZUDOMPYIR-UHFFFAOYSA-N	O=C(OCC(OC(=O)CCCCCCCC=CCC=CCCCCC)COP(=O)(O)OC1C(O)C(O)C(O)C(O)C1O)CCCCCCCCCCCCCCC	410	True	True	True		False	False			100	100	35.7	50.4	100	2325.98	Yura_Mice_liver_2-_negx2_excl_14	833.5199:4866560 834.52325:4783776 835.52661:1143752	61.07095:2054 61.32749:2248 61.8519:1937 61.98684:4548 67.32656:2161 70.90258:2268 74.26581:2428 76.70806:2208 77.64101:1912 78.95745:7593 87.17812:2238 95.76797:2420 102.52197:2299 116.5983:2379 141.297:2388 146.09082:2395 147.43558:2269 152.99489:13108 157.25266:2324 201.72456:2587 223.00076:6557 241.01166:32693 251.05763:2622 255.23293:56945 256.39862:3136 279.23218:53886 284.12787:2741 297.03…	87184	132616	111304	2972711	3242370	3300284	7937130	7099398	7396702	11349290	10861889	10689733	24143232	23033672	22914246	15212042	11552779
176	16471	6.296	379.358	FA 25:1	[M-H]-		0.905	True	8.4	379.358	C25H48O2	FA	DZLXTCFDFPGICK-UHFFFAOYSA-N	O=C(O)CCCCCCCCCCCCC=CCCCCCCCCCC	410	True	True	True		False	False			100	100	65.8	75	100	4054.33	Yura_Mice_heart_2-_negx2_excl_05	379.35788:837427 380.36123:222601 381.36459:0	64.78985:1437 67.81436:1340 76.73452:1420 82.5137:1224 87.44197:1893 88.02101:1522 93.45103:1614 93.57067:1459 99.24082:1550 105.0584:1555 116.79859:1390 133.786:1749 148.65451:1386 151.19365:1418 165.46136:1621 206.94443:1620 290.98566:2382 328.58252:1505 338.9881:1515 378.9993:1877 379.35992:97122	4791158	4657940	4662638	2993676	3871415	3295033	8001878	5025787	5251579	6856905	4771563	3794836	5876493	3565074	4155050	3350409	1556614
177	38373	6.305	745.505	PG 34:2|PG 16:0_18:2	[M-H]-		0.476	True	8.39	745.503	C40H75O10P	PG	ATBOMIWRCZXYSZ-UHFFFAOYSA-N	O=C(OCC(OC(=O)CCCCCCCC=CCC=CCCCCC)COP(=O)(O)OCC(O)CO)CCCCCCCCCCCCCCC	410	True	True	True		False	False			91.1	100	37.1	47.4	100	31463.9	Yura_Mice_heart_2-_negx2_incl1_03	745.50525:1105649 746.5086:633030 747.51196:115587	52.64222:2645 54.4631:2727 59.1441:2682 60.43884:2460 61.98709:3702 62.2676:2925 72.59971:2683 78.95781:3251 132.60078:3598 151.0448:3168 152.99481:3813 184.32104:4136 255.23071:6891 279.23431:12891 319.3754:3186 323.2316:3149 396.2861:3190 498.96613:3407	0	23473	50133	1517504	488228	641725	13452905	5200768	2186296	1672702	0	31346	3046260	1327744	1386613	60231040	26562330
178	42726	6.307	834.508	PE 44:12|PE 22:6_22:6	[M-H]-	adduct linked to 41874_[M-H2O-H]-	0.19	True	8.51	834.508	C49H74NO8P	PE	RBDNSJMXMWTPCS-UHFFFAOYSA-N	O=C(OCC(OC(=O)CCC=CCC=CCC=CCC=CCC=CCC=CCC)COP(=O)(O)OCCN)CCC=CCC=CCC=CCC=CCC=CCC=CCC	410	True	True	True		False	False			90.9	100	25.9	31.4	100	169.03	Yura_Mice_brain_2-_negx2_excl_23	834.50763:15208681 835.51098:14715994 836.51434:5336804	59.01228:4304 61.98682:3365 66.50245:2160 68.62579:2090 78.95743:8374 79.47767:2170 85.2271:1911 88.63863:2533 89.21723:2323 91.05868:2467 100.94065:2176 107.72931:2488 128.74712:2402 140.01076:6680 150.93121:2497 181.21608:2485 196.03683:8130 212.98274:2457 216.62218:2579 229.19551:4145 283.24136:15104 297.24432:3230 327.23312:18558 334.40347:2440 349.68515:3048 367.92236:2620 558.24951:2774 632…	79855824	77640216	78205808	6953698	7034872	6537246	1912905	1715609	1632317	2584670	1810019	1860322	4154982	3869276	4164632	2466630	2031106
179	39291	6.316	762.528	PC 30:1|PC 14:0_16:1	[M+CH3COO]-	ion correlated with 36920	0.333	True	8.38	762.529	C38H74NO8P	PC	XGGMHQYOVYWRLV-UHFFFAOYSA-N	O=C(OCC(OC(=O)CCCCCCCC=CCCCCCC)COP(=O)([O-])OCC[N+](C)(C)C)CCCCCCCCCCCCC	410	True	True	True		False	False			100	100	73.4	76.9	100	46.58	Yura_Mice_lung_2-_negx2_incl2_07	762.52844:5170943 763.53179:2747620 764.53515:390275	54.37894:3206 59.0123:7524 82.63467:3129 98.49217:3046 100.9734:3162 126.72293:3170 135.10178:3200 136.49152:2960 164.94884:3388 189.49445:3394 220.9402:4191 225.18344:16409 227.20064:24537 253.21638:54448 255.23067:5604 309.51459:3398 452.28815:4035 636.21558:3656 688.49323:33292	121134	58360	166764	617234	27871	797566	41493	27913	36294	904146	140371	217613	52040	57255	47307	40884956	25900396
180	14579	6.323	353.343	FA 23:0	[M-H]-		0.81	True	8.31	353.342	C23H46O2	FA	XEZVDURJDFGERA-UHFFFAOYSA-N	O=C(O)CCCCCCCCCCCCCCCCCCCCCC	410	True	True	True		False	False			100	100	75	75	100	26.98	Yura_Mice_lung_2-_negx2_excl_08	353.3429:1840297 354.34625:466826 355.34961:0	53.42048:1358 58.13671:1167 58.61044:1445 61.71581:1486 69.95638:1342 79.60485:1442 99.28536:1335 101.18687:1346 115.13282:1383 118.0938:1296 159.58138:1458 201.3325:1556 202.98584:2049 220.14499:1619 224.92549:1534 225.04391:1638 235.98013:1597 268.89871:1662 299.95544:1622 324.47238:1604 353.19684:2467 353.34171:260537	24060876	10215043	18821624	18117932	12618858	17578212	27257196	11371824	17547260	26070136	8734878	18811552	15796196	17430310	13665870	14311646	14312880
181	44490	6.334	871.552	PG 44:9|PG 22:4_22:5	[M-H]-		0.286	True	8.31	871.549	C50H81O10P	PG	BCTKSOAYEOXOCZ-UHFFFAOYSA-N	O=C(OCC(OC(=O)CCCCCC=CCC=CCC=CCC=CCC=CCC)COP(=O)(O)OCC(O)CO)CCCCCCCCC=CCC=CCC=CCC=CCC	410	True	True	True		False	False			93.8	100	60.1	48.1	100	971.52	Yura_Mice_spleen_2-_negx2_excl_17	871.55188:556228 872.55523:464767 873.55859:154400	60.40496:2205 61.98683:2915 65.78971:2124 78.87932:2202 80.15191:2331 108.94202:2367 128.44011:2341 152.99475:3788 187.79886:2267 193.36885:2318 224.52768:2694 233.60701:3007 235.99384:2882 238.05301:2838 329.2475:14669 331.26483:34227 379.42993:2777 403.11017:2608 694.86285:2920	13403	36274	0	95353	31737	0	30969	31593	85062	446287	333117	223479	351908	263926	219291	222923	177767
182	36920	6.343	719.489	PG 32:1|PG 16:0_16:1	[M-H]-		0.714	True	8.43	719.487	C38H73O10P	PG	NOFOTAHTYLXZNV-UHFFFAOYSA-N	O=C(OCC(OC(=O)CCCCCCCC=CCCCCCC)COP(=O)(O)OCC(O)CO)CCCCCCCCCCCCCCC	410	True	True	True		False	False			100	100	66.3	68.2	100	15944.9	Yura_Mice_lung_2-_negx2_excl_08	719.48853:11956498 720.49188:6562651 721.49524:1439063	53.56482:1867 61.98684:2688 67.60959:1879 76.97606:1966 78.95746:5247 87.11485:2379 92.35635:4601 123.93996:2137 133.5222:2387 152.49704:2425 152.99506:22638 171.0054:10213 196.77437:2209 227.0325:3307 227.20129:4910 253.2164:237970 255.23274:139109 281.24753:8476 299.47318:2495 362.17474:2502 391.22528:4567 461.86102:2653 483.27353:3825 662.87543:2586 672.93488:2606 719.48914:7680	1343133	891009	1302653	562588	313622	441107	0	40648	44730	3855481	3153248	3202611	148863	200128	150133	63899272	65681148
183	13487	6.357	339.327	FA 22:0	[M-H]-	similar chromatogram in higher mz_19984; similar chromatogram in higher mz_40588; similar chromatogram in higher mz_40541; similar chromatogram in higher mz_28691; similar chromatogram in higher mz_27005	1	True	8.13	339.327	C22H44O2	FA	UKMSUNONTOPOIO-UHFFFAOYSA-N	O=C(O)CCCCCCCCCCCCCCCCCCCCC	410	True	True	True		False	False			100	100	72.6	75	100	315.54	Yura_Mice_kidney_2-_negx2_excl_11	339.3269:20500438 340.33025:6298433 341.33361:648066	63.53524:1755 92.59923:1773 98.66804:1660 142.30103:2006 163.11182:6174 167.26535:2122 169.69081:1869 183.01079:3831 298.992:1577 321.31647:2100 339.1983:95257 339.32562:2919534	110854016	98776240	105332304	106686288	104929232	96831736	158211088	139421920	150704944	139069280	125848128	130911560	110838392	111931360	109743160	103805664	98324296
184	44038	6.357	862.563	PC 38:7|PC 16:1_22:6	[M+CH3COO]-		0.857	True	8.68	862.56	C46H78NO8P	PC	DLRNZUPJXRVWRW-UHFFFAOYSA-N	O=C(OCC(OC(=O)CCC=CCC=CCC=CCC=CCC=CCC=CCC)COP(=O)([O-])OCC[N+](C)(C)C)CCCCCCCC=CCCCCCC	410	True	True	True		False	False			100	100	75.3	78.2	100	2504.15	Yura_Mice_lung_2-_negx2_incl2_07	862.56299:425374 863.56634:388512 864.5697:0	60.98256:2933 67.12088:2728 183.39418:3432 190.65259:3620 253.21628:7939 306.974:3986 314.62253:3898 327.23099:10855 788.51691:9967	8709448	7563086	7852447	631222	288547	507953	17478208	10755429	4567628	12451892	5459587	5494482	13744832	11739930	11812487	4546538	1155226
185	18564	6.374	409.312	FA 28:7	[M-H]-		1	True	7.53	409.311	C28H42O2	FA	HVSUZLSWJNESIE-UHFFFAOYSA-N	O=C(O)CCCCCC=CCC=CCC=CCC=CCC=CCC=CCC=CCC	410	True	True	True		False	False			100	100	75	75	100	117.52	Yura_Mice_fat_2-_negx2_excl_20	409.31155:8427554 410.3149:2859356 411.31826:433612	51.37593:1665 53.12289:1312 55.22517:1435 61.88974:1366 63.90694:1389 69.19326:1312 76.61002:1434 80.12128:1642 85.25472:1736 92.11731:1566 92.8728:1403 95.41429:2060 102.87086:1513 122.04548:1892 125.28025:2091 154.57094:1684 167.01125:1809 195.02556:1519 332.96405:1693 409.31:230673	96640424	70125472	71337552	71707976	62336500	61474144	112243480	102898080	81912504	95192608	69142648	69747200	76623520	65320888	60740864	59939216	49842340
186	45007	6.394	883.534	PI 38:5|PI 18:1_20:4	[M-H]-		1	True	8.2	883.534	C47H81O13P	PI	XGZVRASBCZTHNO-UHFFFAOYSA-N	O=C(OCC(OC(=O)CCCCCCC=CCC=CCC=CCC=CCC)COP(=O)(O)OC1C(O)C(O)C(O)C(O)C1O)CCCCCCCC=CCCCCCCCC	410	True	True	True		False	False			88.9	100	66.6	11.4	100	51811.7	Yura_Mice_heart_2-_negx2_incl1_03	883.53412:7261417 884.53747:5208026 885.54083:1750080	70.0322:9735 77.00202:11717 78.95752:125089 83.21622:9874 84.33834:9268 96.96844:39778 109.28907:10660 119.13213:9640 152.99544:66914 223.00084:20503 241.01157:139719 259.02359:22868 281.24963:295251 303.23355:82812 377.38806:11553 399.58356:11105 638.30585:11896	64060904	57312636	57098432	83795640	79718904	80755984	48227340	38004676	35140932	37496068	34982700	34997928	134416912	136281824	137733808	32033614	24268310
187	46230	6.397	912.575	PC 38:6;O3|PC 20:4_18:2;O3	[M+CH3COO]-		1	True	7.49	912.561	C46H80NO11P	OxPC	KULMGAYGNIPSHN-UHFFFAOYSA-N	O=C(OCC(OC(=O)CCCCCCCC(O)C=CC(O)C(O)CC=CCC)COP(=O)([O-])OCC[N+](C)(C)C)CCCCCCC=CCC=CCC=CCC=CCC	410	True	True	True		False	False			85.4	100	42.2	46.7	100	15911.8	Yura_Mice_liver_2-_negx2_excl_14	912.57544:1605466 913.57879:1499092 914.58215:505169	157.19002:1596 165.59363:1540 168.04259:3489 174.20123:1966 229.19557:2191 259.2431:5676 270.88138:2018 283.24445:11991 302.72116:2359 303.23373:96264 327.23337:23771 360.82538:2285 372.55386:2877 414.92358:2357 528.31219:2739 552.31207:8089 838.54071:8045	33128836	32516878	33165900	2791838	2716891	2665598	11411354	9584415	9977678	23383462	20454130	20467388	8574009	8553899	8785937	3428025	2738886
188	15460	6.408	365.342	FA 24:1	[M-H]-	similar chromatogram in higher mz_18921; similar chromatogram in higher mz_23026; similar chromatogram in higher mz_41723; similar chromatogram in higher mz_46230; similar chromatogram in higher mz_46271; similar chromatogram in higher mz_25532	1	True	8.13	365.342	C24H46O2	FA	AVPORSRTKOSBPH-UHFFFAOYSA-N	O=C(O)CCCCCCCCCCCC=CCCCCCCCCCC	410	True	True	True		False	False			100	100	65.5	75	100	17248.3	Yura_Mice_lung_2-_negx2_excl_08	365.34225:3539508 366.3456:962571 367.34896:615074	51.28143:1188 53.53138:1230 53.5797:1193 59.0123:2030 61.2979:1404 61.70408:1197 64.57178:1275 67.07422:1467 73.57447:1247 74.99712:1273 76.23431:1333 80.54708:1342 83.56975:1475 88.08723:1477 94.36283:1496 98.0929:1700 99.47328:1421 105.44653:1445 123.44289:1630 124.00739:1408 232.89755:1819 245.90195:1621 283.26459:4209 287.32504:1686 303.02863:1720 347.20853:4214 357.97253:1770 365.34259:13907…	24043240	19690700	18547746	14848717	13747426	13547333	27545190	24303784	19536426	19186996	17848504	15941133	15189572	11726721	9424494	28543150	20049044
189	38501	6.412	747.566	SM 33:1;O2	[M+CH3COO]-		0.857	True	8.73	747.566	C38H77N2O6P	SM	REEYJRIAQSUMNO-UHFFFAOYSA-N	O=C(NC(COP(=O)([O-])OCC[N+](C)(C)C)C(O)C=CCCCCCCC)CCCCCCCCCCCCCCCCCCCC	420	True	True	True		False	False			94.3	100	65.9	73.5	100	1070.55	Yura_Mice_kidney_2-_negx2_excl_11	747.56561:3869548 748.56896:2824627 749.57232:520779	57.72231:2295 59.0123:4767 60.22327:1932 78.9576:38486 97.79871:2137 113.81042:2205 131.9673:2069 133.00571:2216 135.95244:2360 168.04184:75170 213.36063:2642 270.26089:3720 279.23203:4537 280.23706:3824 299.09262:2346 421.66986:2575 441.42224:2470 520.5614:2676 561.49115:2888 673.53107:49546	0	0	0	5026524	4159500	4521385	4667850	3511982	3929880	21058146	19148678	19272488	7545422	7177397	7935015	9838424	8106904
190	41723	6.419	812.545	PC 34:4|PC 14:0_20:4	[M+CH3COO]-		1	True	8.66	812.545	C42H76NO8P	PC	BXZPYXMUABUWBT-UHFFFAOYSA-N	O=C(OCC(OC(=O)CCCCCCC=CCC=CCC=CCC=CCC)COP(=O)([O-])OCC[N+](C)(C)C)CCCCCCCCCCCCC	410	True	True	True		False	False			100	100	76.1	72.5	100	1082.54	Yura_Mice_spleen_2-_negx2_incl2_16	812.54523:1780944 813.54858:1098659 814.55194:311861	58.43655:2950 59.01186:3569 69.21129:3341 77.27186:3037 106.15298:3101 166.73323:4464 194.44827:3364 215.48076:3606 227.19966:10621 303.23303:33136 422.51697:3500 738.50916:14674	982838	1015944	1145318	607134	449541	601480	333580	729347	638039	1969628	1739226	1887332	7818158	7654938	7140388	4600911	4458188
191	43903	6.441	859.537	PI 36:3|PI 18:1_18:2	[M-H]-		0.905	True	8.21	859.534	C45H81O13P	PI	MXJMOLQIXMJUEL-UHFFFAOYSA-N	O=C(OCC(OC(=O)CCCCCCCC=CCC=CCCCCC)COP(=O)(O)OC1C(O)C(O)C(O)C(O)C1O)CCCCCCCC=CCCCCCCCC	410	True	True	True		False	False			100	100	48.2	59.8	100	16572.5	Yura_Mice_lung_2-_negx2_excl_08	859.53119:1122427 860.53454:975021 861.5379:218377	62.75224:2293 66.13267:2303 66.69861:2069 68.81599:1965 69.28617:3067 70.19003:2206 72.97456:2305 78.95746:6333 80.0204:2564 82.79163:2223 103.01799:2550 106.74567:2468 117.33495:2456 148.10681:2359 152.99477:10757 163.19882:2600 217.65553:2502 223.00078:6830 241.01166:28065 255.23257:3403 259.02353:4644 279.23209:43198 281.24753:37634 296.6257:2352 297.03799:4220 393.7251:2631 399.71606:2469 404…	42589	81917	121347	7936356	7632920	7483171	13870005	11521526	11535528	10532454	6418028	4162024	32517056	32165844	31450636	8160171	5251038
192	39718	6.45	769.501	PG 36:4|PG 16:0_20:4	[M-H]-	similar chromatogram in higher mz_43536	1	True	8.32	769.503	C42H75O10P	PG	OSLKKANICVMRGE-UHFFFAOYSA-N	O=C(OCC(OC(=O)CCCCCCC=CCC=CCC=CCC=CCC)COP(=O)(O)OCC(O)CO)CCCCCCCCCCCCCCC	410	True	True	True		False	False			100	100	68.5	71.4	100	23739.5	Yura_Mice_lung_2-_negx2_excl_08	769.50061:18072316 770.50396:17425904 771.50732:5510216	56.34639:1989 57.09548:1995 59.0123:9492 61.98684:2320 63.71986:2117 70.53962:2310 74.82587:2505 78.95759:16227 93.91843:2420 96.96887:3115 114.4522:2743 137.57928:2241 152.99496:50214 166.29308:2266 170.36266:2578 171.00578:19237 173.05342:2423 181.84708:2117 205.19519:8259 209.021:4704 225.14961:2525 227.0325:7370 231.21123:2893 255.23273:224090 259.24344:30874 269.46628:2458 278.91367:2472 300…	32232476	34639080	33375340	12485011	13388148	13205363	4188562	4977244	4545444	15256925	15238173	15913369	2831990	3108558	3070528	117102896	117749184
193	40646	6.47	788.542	PC 32:2|PC 14:0_18:2	[M+CH3COO]-		0.857	True	8.57	788.545	C40H76NO8P	PC	IWXJKHSPEQSQMD-UHFFFAOYSA-N	O=C(OCC(OC(=O)CCCCCCCC=CCC=CCCCCC)COP(=O)([O-])OCC[N+](C)(C)C)CCCCCCCCCCCCC	410	True	True	True		False	False			100	100	68.9	77.2	100	4083.8	Yura_Mice_lung_2-_negx2_incl2_07	788.54236:5844894 789.54571:3641274 790.54907:1275684	59.01187:11635 62.63501:2690 62.63831:3244 70.95216:2962 91.32465:3084 94.6709:3396 114.98183:2887 122.37866:3341 137.97807:3543 148.27705:3675 224.30772:3349 227.20029:32035 251.20299:8214 253.21658:46708 271.60165:3685 279.23407:61044 303.23389:5080 443.19556:3728 714.50482:49975 729.9057:3785	787226	768272	785151	3437010	3082982	3248000	2117252	1616507	2103211	7329019	5567484	6560875	15581219	14544627	14102890	1715185	23041462
194	42904	6.477	838.563	PC 36:5|PC 18:2_18:3	[M+CH3COO]-	adduct linked to 43764_[M-H]-	0.667	True	8.78	838.56	C44H78NO8P	PC	HZGAVPNEGHQJID-UHFFFAOYSA-N	O=C(OCC(OC(=O)CCCCCCCC=CCC=CCC=CCC)COP(=O)([O-])OCC[N+](C)(C)C)CCCCCCCC=CCC=CCCCCC	410	True	True	True		False	False			100	100	84.9	75	100	2464.66	Yura_Mice_kidney_2-_negx2_incl2_10	838.55853:926463 839.56188:557478 840.56524:280998	59.0123:7100 113.86629:3345 125.69958:3199 156.81409:3388 197.04034:4033 236.05406:3434 277.21826:71082 279.23428:36134 290.00656:3889 303.23386:7864 764.53027:38332	6860	8088	13062	1344218	222541	81194	462260	4420508	5101870	5150502	5169110	4266428	3141592	3310486	3629867	242565	9556416
195	39169	6.482	760.49	PE 38:7|PE 16:1_22:6	[M-H]-	adduct linked to 38200_[M-H2O-H]-	0.905	True	8.54	760.492	C43H72NO8P	PE	PMUXXFUNXMXIFC-UHFFFAOYSA-N	O=C(OCC(OC(=O)CCC=CCC=CCC=CCC=CCC=CCC=CCC)COP(=O)(O)OCCN)CCCCCCCC=CCCCCCC	410	True	True	True		False	False			100	100	64.8	85.6	100	5277.62	Yura_Mice_liver_2-_negx2_incl1_12	760.49023:2656171 761.49358:1630221 762.49694:226448	57.56935:2696 61.98661:3951 65.22404:2892 65.84188:2776 70.76604:3259 82.55636:3185 125.98342:2888 129.15616:2959 168.61945:3265 253.21727:23199 277.21841:3571 283.24219:16313 303.22885:5423 306.52051:3677 307.67911:3527 327.2312:42414 406.03912:3417 450.26062:4228 760.49609:12712	8033196	7180532	7495460	3424434	2336440	2385352	6222397	1812008	3434079	11451311	8023300	7154127	13613095	10931225	11809599	758793	0
196	38371	6.5	745.501	PG 34:2|PG 16:0_18:2	[M-H]-	found in higher mz's MsMs_62274; similar chromatogram in higher mz_41317	1	True	8.39	745.503	C40H75O10P	PG	ATBOMIWRCZXYSZ-UHFFFAOYSA-N	O=C(OCC(OC(=O)CCCCCCCC=CCC=CCCCCC)COP(=O)(O)OCC(O)CO)CCCCCCCCCCCCCCC	410	True	True	True		False	False			98.1	100	62	48.4	100	101852	Yura_Mice_lung_2-_negx2_excl_08	745.50525:66991504 746.5086:46016800 747.51196:12672655	52.23829:1866 61.98684:1876 63.24067:1871 78.95746:3564 92.3534:2248 95.0055:2193 99.1813:2374 102.31309:2177 117.18382:2253 134.43777:2371 152.99533:11160 171.00557:5192 253.21626:6976 255.23282:49272 264.33252:2623 279.23203:158401 281.2496:23276 305.94113:2281 316.20004:2236 339.94308:2252 483.27353:3138 515.15759:2673 528.05896:2938 657.41425:2615 694.30743:2601 698.52545:2340 700.86884:2494 …	4384424	3791103	4298661	20906342	21909714	21140808	142515184	144876400	148746224	77282648	77261592	74793968	30069720	31581944	31861388	471208128	538706112
197	38643	6.5	750.525	PC 29:0|PC 14:0_15:0	[M+CH3COO]-		0.19	True	8.55	750.529	C37H74NO8P	PC	JERIBPHBOOFETI-UHFFFAOYSA-N	O=C(OCC(OC(=O)CCCCCCCCCCCCCC)COP(=O)([O-])OCC[N+](C)(C)C)CCCCCCCCCCCCC	410	True	True	True		False	False			100	100	64.2	75.9	100	4.7	Yura_Mice_lung_2-_negx2_incl2_07	750.52533:631715 751.52868:0 752.53204:0	54.16319:2233 60.40052:2652 62.5275:2520 65.51326:2639 68.91953:2934 106.35971:2935 200.30692:3317 227.19966:15758 241.21759:13926 418.81033:3738 442.32965:4167 597.11456:3811 676.49146:11600	0	41153	49461	72595	0	0	19388	0	0	494950	352578	58762	58887	0	60194	1144007	1128010
198	41639	6.532	810.506	PE 42:10|PE 20:4_22:6	[M-H]-	ion correlated with 42169	0.857	True	8.66	810.508	C47H74NO8P	PE	LMWGIQYUPHCPHA-UHFFFAOYSA-N	O=C(OCC(OC(=O)CCC=CCC=CCC=CCC=CCC=CCC=CCC)COP(=O)(O)OCCN)CCCCCCC=CCC=CCC=CCC=CCC	410	True	True	True		False	False			100	100	67.7	84.1	100	753.53	Yura_Mice_heart_2-_negx2_incl1_03	810.51099:1153467 811.51434:835230 812.5177:0	82.12342:3311 93.60288:3254 125.72234:3268 147.20074:3577 150.19627:3846 154.65398:3176 201.54948:3121 283.24203:13364 303.23343:28977 327.23102:30041 525.74774:4427 810.51233:8394	29841132	29529730	29451924	3351420	3329024	3424510	4613822	4605511	5216238	6431910	5834387	6487154	3220072	3053983	3190046	239807	0
199	42169	6.544	822.543	PC O-36:6|PC O-14:0_22:6	[M+CH3COO]-	ion correlated with 41639	0.524	True	9.23	822.565	C44H78NO7P	EtherPC	YWKMWEOXAHPOFW-UHFFFAOYSA-N	O=C(OC(COCCCCCCCCCCCCCC)COP(=O)([O-])OCC[N+](C)(C)C)CCC=CCC=CCC=CCC=CCC=CCC=CCC	410	True	True	True		False	False			100	100	46.9	80.5	100	13876.9	Yura_Mice_kidney_2-_negx2_excl_11	822.56567:2381927 823.56902:2160927 824.57238:479861	57.21576:1864 59.01241:15858 59.87309:1990 63.38543:2281 67.25668:2356 72.86707:2085 75.81404:2629 80.17915:1924 87.15689:2488 91.9875:2179 92.16262:2078 92.3534:3831 94.41196:2827 94.6281:2131 97.20794:2422 97.69469:2244 98.39304:2127 104.19769:2479 104.38202:2321 119.17219:2249 119.57172:2538 124.11091:2142 229.19557:3923 243.25204:2280 257.80026:2518 283.24161:18462 305.87769:2496 327.2337:300…	35439644	38626612	38822976	4476318	4202454	4475212	134891	0	5118	13850443	11783950	11609075	1931740	394428	46911	732350	76990
200	42802	6.561	836.523	PE 44:11|PE 22:5_22:6	[M-H]-		0.381	True	8.82	836.524	C49H76NO8P	PE	JCLZWTOIRFULGD-UHFFFAOYSA-N	O=C(OCC(OC(=O)CCC=CCC=CCC=CCC=CCC=CCC=CCC)COP(=O)(O)OCCN)CCCCCC=CCC=CCC=CCC=CCC=CCC	410	True	True	True		False	False			93.8	100	32.2	46.8	100	2465.49	Yura_Mice_brain_2-_negx2_excl_23	836.52277:984321 837.52612:773446 838.52948:192137	59.01228:3741 71.55478:2032 74.61604:2206 76.95714:2098 77.29052:2166 94.91639:1987 95.49699:2412 100.94209:2550 111.90754:2593 135.87199:2631 140.01076:3776 144.53088:2727 162.24106:2482 171.27625:2525 176.46907:2693 196.03683:5487 211.8494:2572 229.19551:3909 231.24283:2374 231.49149:2460 238.12613:2253 283.24359:10495 322.44745:2862 327.23325:15167 329.24963:13168 530.73309:2489 547.73651:2784…	5033640	4953377	5517288	109390	137324	213754	710457	233238	202032	204653	186079	0	0	0	0	0	0
201	39171	6.565	760.491	PE 38:7|PE 16:1_22:6	[M-H]-		0.619	True	8.54	760.492	C43H72NO8P	PE	PMUXXFUNXMXIFC-UHFFFAOYSA-N	O=C(OCC(OC(=O)CCC=CCC=CCC=CCC=CCC=CCC=CCC)COP(=O)(O)OCCN)CCCCCCCC=CCCCCCC	410	True	True	True		False	False			100	100	45.8	86.1	100	1324.72	Yura_Mice_heart_2-_negx2_incl1_03	760.49225:931576 761.4956:0 762.49896:472136	59.47549:2467 74.54401:3118 77.9815:2984 124.24875:3152 140.40448:2854 208.48042:3261 244.18309:3934 253.21632:8706 261.81351:2885 268.30804:4064 283.24203:3797 302.58896:3446 303.83075:2862 327.22977:16650 447.77921:2930 618.99481:3407 650.49939:3443 760.49628:6502	3951942	3431265	4186491	3345108	378505	254813	5879141	3822155	2451069	11051427	2517280	2484947	6649327	6720674	7446060	107549	0
202	43484	6.574	850.563	PC 37:6|PC 15:0_22:6	[M+CH3COO]-		0.524	True	8.81	850.56	C45H78NO8P	PC	GEINPYKZLFHHIL-UHFFFAOYSA-N	O=C(OCC(OC(=O)CCC=CCC=CCC=CCC=CCC=CCC=CCC)COP(=O)([O-])OCC[N+](C)(C)C)CCCCCCCCCCCCCC	410	True	True	True		False	False			100	100	79.3	77.7	100	2074.56	Yura_Mice_heart_2-_negx2_incl2_04	850.56238:1393615 851.56573:1347690 852.56909:264951	59.01231:3792 98.03858:3397 159.75841:3334 241.21762:13573 283.24203:8069 327.23041:24806 466.29803:5214 776.51813:20729 784.58386:3749	999317	1136850	1143032	0	0	0	6051816	5664764	5940525	4019000	3913338	3517181	3411846	3552606	2937934	272780	57982
203	42905	6.598	838.563	PC 36:5|PC 16:1_20:4	[M+CH3COO]-		0.905	True	8.9	838.56	C44H78NO8P	PC	NJKOHDXHBBUJBZ-UHFFFAOYSA-N	O=C(OCC(OC(=O)CCCCCCC=CCC=CCC=CCC=CCC)COP(=O)([O-])OCC[N+](C)(C)C)CCCCCCCC=CCCCCCC	410	True	True	True		False	False			100	100	79.1	74.8	100	12990.2	Yura_Mice_kidney_2-_negx2_incl2_10	838.56262:2152127 839.56597:1530930 840.56933:453274	59.0123:10828 61.98661:2959 92.34793:3869 149.63222:3573 152.14403:3167 154.57555:3430 253.21678:43794 259.24509:4510 301.21579:5789 303.23373:118945 340.03525:3442 410.45911:3787 450.85928:3647 478.2995:8113 611.87073:3985 764.52972:54375 790.66321:3982	15132609	9180938	9908092	4428385	2982679	3246882	5518882	4856604	4404932	11414821	9347891	10154158	57828904	57695116	43633992	9963562	8122916
204	40973	6.599	795.518	PG 38:5|PG 18:1_20:4	[M-H]-		0.81	True	8.39	795.518	C44H77O10P	PG	ODHQFFNXKQCMPG-UHFFFAOYSA-N	O=C(OCC(OC(=O)CCCCCCC=CCC=CCC=CCC=CCC)COP(=O)(O)OCC(O)CO)CCCCCCCC=CCCCCCCCC	410	True	True	True		False	False			93.6	100	61.2	44.7	100	4344.08	Yura_Mice_lung_2-_negx2_incl1_06	795.5177:1817548 796.52105:989582 797.52441:452198	59.01231:5343 61.70294:3509 68.41656:3099 71.35289:3023 73.75917:3034 78.95713:8480 96.92407:3043 105.7125:3134 124.35387:3378 152.99478:14536 281.24945:39481 303.23389:10708 490.35831:3694	11783989	11360670	11136390	8328676	8825966	8272556	314761	141911	85272	3350730	2635393	2651558	1176800	1245246	1085887	9461207	9391064
205	15624	6.61	367.359	FA 24:0	[M-H]-		1	True	8.5	367.358	C24H48O2	FA	QZZGJDVWLFXDLK-UHFFFAOYSA-N	O=C(O)CCCCCCCCCCCCCCCCCCCCCCC	410	True	True	True		False	False			100	100	75	75	100	76.18	Yura_Mice_brain_2-_negx2_excl_23	367.3588:6317334 368.36215:1545165 369.36551:223241	59.65442:1617 60.84209:1373 63.82247:1515 71.85336:1553 73.07839:1257 76.67014:1487 99.34023:1550 114.33206:1866 202.98575:3178 203.17926:1425 215.21994:1598 217.00215:3365 234.4984:1554 367.22723:4649 367.35742:705396	86688568	81981720	72337296	73332680	57006344	56955944	136848512	117264848	87669464	112193848	77700512	72329120	84602472	81334000	76000368	77657920	41946404
206	40647	6.633	788.542	PC 32:2|PC 16:0_16:2	[M+CH3COO]-		0.143	True	8.61	788.545	C40H76NO8P	PC	PGWJECFIJFGQBZ-UHFFFAOYSA-N	O=C(OCC(OC(=O)CCCCCCCC=CCC=CCCC)COP(=O)([O-])OCC[N+](C)(C)C)CCCCCCCCCCCCCCC	410	True	True	True		False	False			100	100	63.5	76.3	100	125.47	Yura_Mice_lung_2-_negx2_incl2_07	788.54248:11005924 789.54583:7260004 790.54919:2547990	54.89101:2499 58.15879:2759 59.0123:3017 59.12899:2911 73.48538:2878 77.66115:2908 78.6698:2959 92.35046:7180 106.42216:3298 188.99077:2923 251.19951:45299 253.21674:41704 255.2341:16441 544.03534:3799 618.62976:3883 640.51392:3905 714.4986:32608	981923	901116	285982	106601	47375	30528	907245	651208	627415	4094158	1285201	1978126	352478	523988	265603	115813680	64221400
207	44489	6.644	871.534	PI 37:4|PI 17:0_20:4	[M-H]-		0.762	True	8.29	871.534	C46H81O13P	PI	NHCUHDJVBAQLLF-UHFFFAOYSA-N	O=C(OCC(OC(=O)CCCCCCC=CCC=CCC=CCC=CCC)COP(=O)(O)OC1C(O)C(O)C(O)C(O)C1O)CCCCCCCCCCCCCCCC	410	True	True	True		False	False			100	100	44.7	55.7	100	7292.17	Yura_Mice_liver_2-_negx2_excl_14	871.53363:2670208 872.53698:2110593 873.54034:756639	61.37146:2021 61.96763:2537 61.98684:4631 63.06028:2310 63.89121:2052 64.04381:2366 67.93501:2302 72.78072:2523 75.84723:2398 78.9575:14003 96.96796:2715 101.10052:2411 112.64264:2874 121.39468:2547 125.8936:2525 132.66376:2588 140.36736:2393 145.78818:2420 152.9948:14456 160.34021:2515 223.00076:9940 241.0118:54302 259.02155:3089 259.2431:3644 269.24835:72636 282.72952:2472 283.21933:2598 297.03…	1562145	1449002	1324163	4651336	4496462	4738840	4376366	3486463	3358833	3001839	2345279	2823398	14912530	14865438	14666401	1758749	1489111
208	40536	6.646	786.509	PE 40:8|PE 18:2_22:6	[M-H]-		1	True	8.56	786.508	C45H74NO8P	PE	HIZMZVSEIXACMP-UHFFFAOYSA-N	O=C(OCC(OC(=O)CCC=CCC=CCC=CCC=CCC=CCC=CCC)COP(=O)(O)OCCN)CCCCCCCC=CCC=CCCCCC	410	True	True	True		False	False			100	100	75.3	88.1	100	106127	Yura_Mice_brain_2-_negx2_incl1_21	786.50891:4897467 787.51226:3690222 788.51562:1428963	57.66931:2767 70.07054:2819 84.31553:3473 89.52332:3003 140.01077:4279 148.64931:3925 180.1978:3201 196.03685:4074 199.91487:3385 208.4632:3923 263.85013:3147 276.89908:3743 279.2341:61858 283.24194:25979 327.23087:76299 476.27209:7077 764.3092:3349 786.5061:24598	23654766	21330768	21867378	7024208	6498848	6389464	155170320	143868800	139444176	55785656	51116120	52635364	21465864	22881738	23764892	4833326	4282016
209	39830	6.654	771.519	PG 36:3|PG 18:1_18:2	[M-H]-	similar chromatogram in higher mz_52947	0.857	True	8.24	771.518	C42H77O10P	PG	FSVTVWTVWNNIQX-UHFFFAOYSA-N	O=C(OCC(OC(=O)CCCCCCCC=CCC=CCCCCC)COP(=O)(O)OCC(O)CO)CCCCCCCC=CCCCCCCCC	410	True	True	True		False	False			94.8	100	68.1	47.4	100	7652.56	Yura_Mice_kidney_2-_negx2_incl1_09	771.51923:1040881 772.52258:833161 773.52594:0	58.62001:2642 61.98707:3814 64.09245:3458 152.99478:6875 212.15981:3386 239.50703:3323 259.41937:4032 279.23444:17857 281.2489:36650 580.41089:3866	3973367	1879633	2114146	20767884	19579586	20455386	13849006	5780312	6418268	10277922	3787300	6224550	5129960	5231136	2827278	25075994	25723840
210	41806	6.655	814.559	PE O-43:8|PE O-21:2_22:6	[M-H]-		1	True	11.41	814.576	C48H82NO7P	EtherPE	XJQBTCRIEJCGNL-UHFFFAOYSA-N	O=C(OC(COC=CCCCCCCCCC=CCCCCCCCCC)COP(=O)(O)OCCN)CCC=CCC=CCC=CCC=CCC=CCC=CCC	410	True	True	True		False	False			100	99.9	31.8	93.7	100	18599.2	Yura_Mice_brain_2-_negx2_incl1_21	814.56116:515700 815.56451:551983 816.56787:0	77.99387:3249 86.33661:3385 92.35801:4703 99.12369:3865 99.2858:3896 102.20567:3161 102.21156:3020 129.20766:3719 131.60855:3104 133.38911:3259 192.52875:3418 204.55685:3287 253.2162:9017 279.22977:7252 327.23087:11327 492.46573:3498 504.31494:3521 740.53076:6307 755.35071:3970 814.55371:5102	2331619	2038677	1867210	17972034	12993771	16004680	12963912	13075061	9728858	32407836	18431366	21040204	72291936	71067120	72469616	16260890	17275610
211	44485	6.672	871.485	PI 36:5;O|PI 20:4_16:1;O	[M-H]-	ion correlated with 40586	0.714	True	7.75	871.498	C45H77O14P	OxPI	XHJYHMVGTWRBPF-UHFFFAOYSA-N	O=C(OCC(OC(=O)CCCCCCC(O)C=CCCCCCC)COP(=O)(O)OC1C(O)C(O)C(O)C(O)C1O)CCCCCCC=CCC=CCC=CCC=CCC	410	True	True	True		False	False			89.7	100	46.2	14.6	100	2838.05	Yura_Mice_spleen_2-_negx2_excl_17	871.49115:73489 872.4945:0 873.49786:0	61.98683:3780 72.94913:2167 74.25761:2131 78.95744:4123 86.10276:2567 87.47414:3288 92.35633:2992 152.99475:7334 157.99304:2335 168.14798:2414 176.40465:2268 177.85117:2786 223.00075:4411 241.01213:18234 253.85753:2843 259.02151:3934 269.24826:30559 294.32797:2876 299.7338:2531 303.23398:24981 305.27478:2611 305.55066:2899 405.24097:5336 525.54749:2710 539.01562:2578 551.1076:2945 567.29608:3293 …	567868	664424	820825	45535	61481	105177	4719085	3116785	3845724	1762924	1853007	1810089	145305	236840	136191	0	151949
212	42223	6.673	823.552	PG 40:5|PG 18:1_22:4	[M-H]-		0.333	True	8.53	823.549	C46H81O10P	PG	LKKSDDHQPCIQOD-UHFFFAOYSA-N	O=C(OCC(OC(=O)CCCCCCCCC=CCC=CCC=CCC=CCC)COP(=O)(O)OCC(O)CO)CCCCCCCC=CCCCCCCCC	410	True	True	True		False	False			93.7	100	56.9	48.7	100	834.03	Yura_Mice_spleen_2-_negx2_excl_17	823.55145:937312 824.5548:996053 825.55816:359728	58.01707:2065 61.18539:1897 61.98683:2810 63.72515:2156 67.09583:2005 70.9037:1933 73.87494:2256 74.15395:2156 87.27778:2436 97.79136:2922 107.57413:2288 121.60552:2198 122.36002:2532 147.34392:2242 165.18614:2596 165.8597:2291 195.81319:2344 217.29353:2329 224.44473:2530 237.64771:2354 281.24957:48217 308.77991:2581 331.26456:27760 440.94757:2573 591.55597:2693 626.60052:2695 681.59296:2621 697.…	15035501	208836	51422	161386	109588	89389	0	0	0	1827744	1417378	33194	2526953	1119622	1073380	441216	100060
213	44725	6.733	876.578	PC 39:7	[M+CH3COO]-		0.286	True	8.95	876.576	C47H80NO8P	PC	BWMGYQAIDPQZGJ-UHFFFAOYSA-N	O=C(OCC(OC(=O)CCC=CCC=CCC=CCC=CCC=CCC=CCC)COP(=O)([O-])OCC[N+](C)(C)C)CCCCCCCC=CCCCCCCC	420	True	True	True		False	False			80.5	100	56.9	66	72.2	816.01	Yura_Mice_liver_2-_negx2_incl2_13	876.57629:237706 877.57964:0 878.583:0	96.95937:3987 228.2753:3839 327.23096:6592 726.71808:3888 802.53986:4641	31921	437296	518204	0	27482	0	1835327	1391180	1179570	197205	117272	366267	1635513	915288	1120319	0	0
214	38542	6.734	748.492	PE 37:6|PE 15:0_22:6	[M-H]-		0.19	True	8.68	748.492	C42H72NO8P	PE	WIJRNOBSWIZHST-UHFFFAOYSA-N	O=C(OCC(OC(=O)CCC=CCC=CCC=CCC=CCC=CCC=CCC)COP(=O)(O)OCCN)CCCCCCCCCCCCCC	410	True	True	True		False	False			90.3	100	38.8	45.3	100	210.55	Yura_Mice_liver_2-_negx2_incl1_12	748.49121:598734 749.49456:326131 750.49792:267628	52.88976:2306 67.67184:2817 68.34148:2704 80.70362:3277 83.77917:2679 99.51328:2684 99.54718:3364 107.19475:2911 124.09387:2919 220.46751:3152 241.21756:8877 283.24197:4840 304.30338:3306 327.23096:13073 611.77026:3315 627.18121:3403	203121	513020	406702	41668	0	0	103875	48200	413067	0	63443	0	2491589	2213265	2204442	264	1959
215	37880	6.738	736.491	PE 36:5|PE 16:1_20:4	[M-H]-	similar chromatogram in higher mz_42990; similar chromatogram in higher mz_44285; similar chromatogram in higher mz_47717; similar chromatogram in higher mz_40737	1	True	8.76	736.492	C41H72NO8P	PE	CXGZFWPMXPAZEA-UHFFFAOYSA-N	O=C(OCC(OC(=O)CCCCCCC=CCC=CCC=CCC=CCC)COP(=O)(O)OCCN)CCCCCCCC=CCCCCCC	410	True	True	True		False	False			100	100	73.8	83.5	100	6829.45	Yura_Mice_kidney_2-_negx2_incl1_09	736.4903:6169648 737.49365:2112368 738.49701:1061279	51.78631:2647 65.34711:2896 74.56414:3142 75.84192:2557 91.07108:3065 225.07755:3360 253.21654:19882 303.23376:58166 304.74185:3355 306.00711:3624 379.32138:5623 397.32803:4711 450.26065:4192 736.49414:14587	9825178	8309203	8018694	11044372	9635017	8876760	1867402	1376893	1686556	27103756	27163544	28612392	31397326	30252046	29013424	3507572	2183864
216	44149	6.758	864.579	PC 38:6|PC 18:2_20:4	[M+CH3COO]-		1	True	8.99	864.576	C46H80NO8P	PC	RUHBZJXWUDKAMZ-UHFFFAOYSA-N	O=C(OCC(OC(=O)CCCCCCC=CCC=CCC=CCC=CCC)COP(=O)([O-])OCC[N+](C)(C)C)CCCCCCCC=CCC=CCCCCC	410	True	True	True		False	False			100	100	84.6	74.3	100	35179.2	Yura_Mice_spleen_2-_negx2_incl2_16	864.57861:31741924 865.58196:25388758 866.58532:8314570	65.28802:5734 68.86366:5804 79.12239:6016 79.62337:6568 81.80178:7703 85.79745:6443 94.345:6476 114.47019:6135 122.01481:7078 160.25551:7700 279.23395:68320 294.63712:8107 302.45908:6594 303.23361:208495 340.08279:6839 504.315:10568 790.54077:87681	26246024	23816910	24425756	38972668	33041174	33230204	330605280	281204864	293874400	305196128	325309312	327633120	228808784	212978848	214029696	52632700	47433296
217	43383	6.774	848.586	SHexCer 39:1;O2	[M-H]-		0.143	True	9.35	848.593	C45H87NO11S	SHexCer	MGWXZYZUOYECCC-UHFFFAOYSA-N	O=C(NC(COC1OC(CO)C(O)C(OS(=O)(=O)O)C1O)C(O)C=CCCCCCCC)CCCCCCCCCCCCCCCCCCCCCCCCCC	420	True	True	True		False	False			91.3	100	14.2	73.9	100	6242.21	Yura_Mice_kidney_2-_negx2_excl_11	848.5799:935328 849.58325:876792 850.58661:1495009	59.01211:13138 65.07218:2201 69.07906:2048 71.35117:2309 71.4619:2081 73.83612:2418 75.93471:2171 76.34711:2944 77.19622:1933 79.73232:2355 80.64796:2316 96.95846:2903 99.56696:2591 105.79345:2807 168.04156:3110 171.33797:3068 204.48894:3010 221.55034:2376 229.19557:5660 279.61298:2578 281.94888:2959 283.24191:30818 284.6669:2547 301.51099:3300 327.23373:42619 338.11401:2505 376.30563:2555 395.13…	17085	7110	30378	0	12642	0	0	0	115084	7920556	7127586	7162297	0	0	0	0	0
218	45087	6.776	885.549	PI 38:4|PI 18:0_20:4	[M-H]-		0.571	True	8.45	885.55	C47H83O13P	PI	OJESNYFIPWSOPO-UHFFFAOYSA-N	O=C(OCC(OC(=O)CCCCCCC=CCC=CCC=CCC=CCC)COP(=O)(O)OC1C(O)C(O)C(O)C(O)C1O)CCCCCCCCCCCCCCCCC	410	True	True	True		False	False			100	100	41.3	53.5	100	12978.2	Yura_Mice_heart_2-_negx2_excl_05	885.54865:5887820 886.552:6116537 887.55536:1562482	61.98685:2375 63.70443:2079 65.93471:2293 78.95747:11247 96.96843:3509 110.84412:2638 115.29645:2645 118.76976:2397 152.99495:19490 170.91231:3089 205.67833:2591 223.00124:12963 241.01186:50725 255.2326:5316 256.91147:2631 257.20853:2484 257.22223:2936 259.02356:4961 259.24313:4280 283.26474:68901 290.99271:2567 297.03799:4486 303.23392:50866 368.01291:2660 405.27591:3180 419.25784:12536 448.7963…	737520	689525	757267	1257788	1611661	1600635	39259840	820439	1971662	1714423	1565004	1216266	6239995	3237966	6081219	14410988	3167387
219	37033	6.782	721.502	PG 32:0|PG 16:0_16:0	[M-H]-		0.19	True	8.78	721.503	C38H75O10P	PG	BIABMEZBCHDPBV-UHFFFAOYSA-N	O=C(OCC(OC(=O)CCCCCCCCCCCCCCC)COP(=O)(O)OCC(O)CO)CCCCCCCCCCCCCCC	410	True	True	True		False	False			100	100	54.2	60.8	100	13099.8	Yura_Mice_lung_2-_negx2_excl_08	721.50183:2383764 722.50518:895161 723.50854:274113	50.76881:1707 52.68407:1837 55.02257:2176 57.94506:1893 61.58313:2393 65.34335:1896 71.35002:1831 75.15321:1968 78.95746:2808 80.46419:1860 83.741:2335 91.30892:2139 97.71576:2298 106.02604:2006 110.06301:2555 117.61692:2276 138.79715:1990 149.82422:2087 152.99477:9528 171.00558:4187 178.74307:2607 231.22791:2413 255.23283:213589 449.56824:2395 465.25876:4285 483.27353:2939 534.6745:2570 721.4975…	663753	0	529918	0	0	0	0	100757	274409	0	0	0	0	0	0	11835654	250440
220	40537	6.79	786.51	PE 40:8|PE 20:4_20:4	[M-H]-		0.81	True	8.53	786.508	C45H74NO8P	PE	AXKKDIYHTGSBKS-UHFFFAOYSA-N	O=C(OCC(OC(=O)CCCCCCC=CCC=CCC=CCC=CCC)COP(=O)(O)OCCN)CCCCCCC=CCC=CCC=CCC=CCC	410	True	True	True		False	False			100	100	73.9	78.6	100	12027.3	Yura_Mice_kidney_2-_negx2_incl1_09	786.50922:3462173 787.51257:1923998 788.51593:992730	57.02843:3797 77.79958:4625 101.24724:4594 140.01082:5506 146.72255:4967 259.24509:16344 266.75586:4106 279.23425:8193 303.2337:256723 327.23096:10831 500.27936:14660 786.50891:41892	7808940	7683327	7739566	3490017	2784251	3185210	4270351	289738	8880971	20390182	18064986	17918576	9412217	8889019	9836878	2428674	2048218
221	40977	6.794	795.519	PG 38:5|PG 16:0_22:5	[M-H]-		0.19	True	8.42	795.518	C44H77O10P	PG	AUXSCXICKMGRJE-UHFFFAOYSA-N	O=C(OCC(OC(=O)CCCCCC=CCC=CCC=CCC=CCC=CCC)COP(=O)(O)OCC(O)CO)CCCCCCCCCCCCCCC	410	True	True	True		False	False			98.7	100	53.5	53.3	100	7.69	Yura_Mice_lung_2-_negx2_excl_08	795.51941:1264156 796.52276:843748 797.52612:426698	56.13578:1893 56.40059:2196 59.01208:3544 61.2913:2032 65.68736:2292 69.02655:1969 69.63618:1990 71.23756:1824 73.58495:2275 73.96416:2223 78.95746:3497 79.66349:2024 92.35256:4355 92.92675:5634 99.26472:2350 107.7039:2549 110.65786:1993 152.99477:6934 168.2049:2092 171.00558:4696 203.60988:2420 219.9082:2260 222.1709:2644 225.40776:2492 255.23286:42210 264.67728:2175 285.25772:12866 298.00897:24…	411288	42265	41637	206306	13818	159592	0	0	128184	0	0	45722	0	0	0	6821419	5429805
222	18991	6.795	415.359	FA 28:4	[M-H]-	similar chromatogram in higher mz_36567	1	True	8.22	415.358	C28H48O2	FA	XOMOWHWJSZRMGA-UHFFFAOYSA-N	O=C(O)CCCCCCCCCCCCCCC=CCC=CCC=CCC=CCC	410	True	True	True		False	False			100	100	75	75	100	17298.3	Yura_Mice_brain_2-_negx2_excl_23	415.35843:5352688 416.36178:1989026 417.36514:155710	50.11711:1167 53.35868:1474 53.50425:1294 59.01228:1739 60.29623:1336 62.79844:1460 70.15851:1675 71.50745:1364 73.13026:1485 85.09628:1322 87.74399:1427 93.49084:1770 94.02769:1442 118.87473:1617 126.37185:1600 139.07433:1572 154.92877:1570 174.93288:1616 263.78305:1917 270.48218:1732 291.23517:1719 362.31195:1832 415.35672:293054	26742258	25943460	25245210	22368980	20838980	20347492	36074572	37800932	35554760	35255216	30582032	31735678	27722762	27913604	27215114	20982684	19399448
223	39946	6.797	773.535	PG 36:2|PG 18:1_18:1	[M-H]-		0.667	True	8.75	773.534	C42H79O10P	PG	DSNRWDQKZIEDDB-UHFFFAOYSA-N	O=C(OCC(OC(=O)CCCCCCCC=CCCCCCCCC)COP(=O)(O)OCC(O)CO)CCCCCCCC=CCCCCCCCC	410	True	True	True		False	False			95.7	100	25.4	41.1	100	3137.25	Yura_Mice_lung_2-_negx2_excl_08	773.53479:1468813 774.53814:968450 775.5415:0	58.21856:1832 61.98684:3864 63.32995:1977 67.5648:1974 77.75892:2131 78.14664:2148 80.79997:1988 91.04388:2060 98.91113:2160 110.36258:2144 132.99771:2514 144.12886:2581 152.99477:4952 158.97987:2160 252.19141:2451 252.34911:2602 254.32622:2423 256.34805:2286 279.23218:85632 281.24768:58244 283.26459:33765 287.25116:2445 316.98004:3517 433.96686:2636 491.28125:2752 607.58746:2381 641.01379:2316 6…	2089754	1292321	1944675	3856630	1612555	2299210	370824	147894	306063	1483737	323324	1464364	12250746	8382099	7285931	16405136	6642081
224	36567	6.81	712.493	PE 34:3|PE 16:1_18:2	[M-H]-		0.857	True	8.77	712.492	C39H72NO8P	PE	SSRRIJSEUKHYFB-UHFFFAOYSA-N	O=C(OCC(OC(=O)CCCCCCCC=CCC=CCCCCC)COP(=O)(O)OCCN)CCCCCCCC=CCCCCCC	410	True	True	True		False	False			100	100	74.1	81.7	100	2943.25	Yura_Mice_liver_2-_negx2_incl1_12	712.4928:2060794 713.49615:755644 714.49951:0	56.51404:2830 84.35007:2669 119.16293:3632 127.17194:3356 253.21739:27065 279.23416:73172 293.81894:3551 308.96274:3046 314.8714:3026 401.7283:3204 450.26062:3192 492.27936:4007 712.49377:13296	278372	322350	159689	18226728	18116506	17521616	0	126246	0	5411504	5296228	4197476	13074172	10207235	9410426	1832726	335402
225	42996	6.817	840.577	PC 36:4|PC 18:2_18:2	[M+CH3COO]-		1	True	8.93	840.576	C44H80NO8P	PC	FVXDQWZBHIXIEJ-UHFFFAOYSA-N	O=C(OCC(OC(=O)CCCCCCCC=CCC=CCCCCC)COP(=O)([O-])OCC[N+](C)(C)C)CCCCCCCC=CCC=CCCCCC	410	True	True	True		False	False			100	100	49.2	66.5	100	43237.8	Yura_Mice_heart_2-_negx2_incl2_04	840.57629:52367352 841.57964:34739216 842.583:12704765	59.01231:12385 61.94961:3328 64.12021:2954 68.92333:3305 70.23608:3120 85.31564:3363 104.37598:3154 107.4975:3373 117.01739:3269 224.06898:4182 257.80228:3435 259.24515:4402 279.23419:225614 288.35559:3346 303.23407:106535 350.77939:5269 504.31516:13095 766.5365:56878 790.5376:38120	6202493	5867750	5630609	85926976	89262064	87285976	228008496	242940480	249519408	274002944	229511536	237446256	215703968	218451744	228012576	53137792	49194592
226	46113	6.82	909.549	PI 40:6	[M-H]-		0.571	True	8.42	909.55	C49H83O13P	PI	OFZNIOBABIITRA-UHFFFAOYSA-N	O=C(OCC(OC(=O)CCCCCCCCCC=CCC=CCC=CCC)COP(=O)(O)OC1C(O)C(O)C(O)C(O)C1O)CCCCCCCCCC=CCC=CCC=CCC	420	True	True	True		False	False			80.9	100	28.4	68.8	83.3	20021.2	Yura_Mice_lung_2-_negx2_excl_08	909.54657:700028 910.54992:543952 911.55328:342559	69.42531:2263 75.74741:2505 78.95746:3467 104.03044:2634 119.64926:2770 120.64219:2581 122.18629:2738 125.04192:3485 167.57462:2673 170.85933:2499 183.52498:2707 185.83374:2614 223.00079:2850 241.01163:6723 249.6582:2647 283.26459:7559 410.23444:3279 483.22818:2634 909.55084:3720	16293270	13693966	13229084	6706631	6622180	6623116	18850410	17107270	16787464	43455880	39625452	41899272	7694154	6411512	6391218	3598272	2772543
227	14580	6.848	353.343	FA 23:0	[M-H]-		1	True	8.31	353.342	C23H46O2	FA	XEZVDURJDFGERA-UHFFFAOYSA-N	O=C(O)CCCCCCCCCCCCCCCCCCCCCC	410	True	True	True		False	False			100	100	74	75	100	55.54	Yura_Mice_fat_2-_negx2_excl_20	353.34277:2314244 354.34612:942637 355.34948:0	54.02752:1178 64.47272:1259 67.75056:1413 74.6026:1318 79.47398:1346 83.1295:1489 102.94858:1563 112.0452:1378 113.02227:1457 153.24361:1589 159.10728:1539 248.3056:1736 291.47809:1630 305.98416:1771 325.94345:1610 329.04608:1614 341.65546:1624 353.19989:5382 353.34161:381907	33633064	29334350	26633596	28677628	20666336	28422850	40376952	35545720	29937544	38110108	31404456	37151256	31489614	26935714	28346280	28831254	25011046
228	39231	6.851	761.581	SM 34:1;O2|SM 18:1;O2/16:0	[M+CH3COO]-		1	True	8.79	761.581	C39H79N2O6P	SM	RWKUXQNLWDTSLO-UHFFFAOYSA-N	O=C(NC(COP(=O)([O-])OCC[N+](C)(C)C)C(O)C=CCCCCCCCCCCCCC)CCCCCCCCCCCCCCC	410	True	True	True		False	False			100	100	81.5	74.5	100	167844	Yura_Mice_spleen_2-_negx2_excl_17	761.58069:62451168 762.58404:42320924 763.5874:11846847	59.01226:40350 60.62797:3114 64.42635:3799 66.382:3286 78.95745:381540 84.97025:3642 92.35296:4430 96.96794:8087 114.64461:3600 118.21862:4633 120.0019:3603 122.9837:29059 168.04256:958262 250.96707:3944 262.22769:4175 360.52322:3885 449.31509:14977 497.93683:3512 554.7262:4602 571.14709:4122 616.4682:5045 687.54669:621756 751.98541:4693	34029240	27686912	27813206	329487168	364379136	356437632	173280768	167528160	174049792	1289335168	1116464128	1177036544	235094560	223320752	244098128	624265216	623686400
229	43999	6.857	861.543	PI 36:2|PI 18:0_18:2	[M-H]-		0.333	True	8.61	861.55	C45H83O13P	PI	KZVRAFHIKMDULK-UHFFFAOYSA-N	O=C(OCC(OC(=O)CCCCCCCC=CCC=CCCCCC)COP(=O)(O)OC1C(O)C(O)C(O)C(O)C1O)CCCCCCCCCCCCCCCCC	410	True	True	True		False	False			90.9	100	44	15.9	100	134.04	Yura_Mice_heart_2-_negx2_excl_05	861.54956:307081 862.55291:265566 863.55627:0	66.91639:2073 68.51112:2360 69.5723:2232 75.15291:2298 78.95747:3602 85.32236:2196 91.0682:2280 92.3892:2304 96.95847:3087 99.72452:2226 103.24745:2164 148.18806:2156 150.35088:2637 152.99478:2635 157.29103:2481 157.55797:2509 168.48665:2572 205.99481:2787 223.00081:2698 241.01164:9525 275.836:2804 279.23221:14664 283.26535:17340 353.39212:2917 388.91647:3533 419.25778:3513 494.10764:2638 577.267…	151962	0	0	17972	257971	661657	1987502	0	0	0	820818	406410	328055	0	103180	2190833	550566
230	42803	6.878	836.523	PE 44:11|PE 22:5_22:6	[M-H]-		0.381	True	8.82	836.524	C49H76NO8P	PE	JCLZWTOIRFULGD-UHFFFAOYSA-N	O=C(OCC(OC(=O)CCC=CCC=CCC=CCC=CCC=CCC=CCC)COP(=O)(O)OCCN)CCCCCC=CCC=CCC=CCC=CCC=CCC	410	True	True	True		False	False			92.9	100	25.1	47	100	3517.88	Yura_Mice_brain_2-_negx2_excl_23	836.52185:1302523 837.5252:1153453 838.52856:432559	58.54961:2357 59.01228:3974 59.99541:1959 65.6886:2155 68.78567:2228 78.95743:3669 92.2285:2430 92.69733:2485 94.32542:2285 97.69008:2182 97.9548:2305 114.88889:2448 129.75189:2336 140.01076:5399 159.47908:2362 196.03683:2895 210.53519:2294 223.65274:2649 241.01154:3886 255.2325:5194 256.23511:2875 281.24966:4542 283.24188:6147 285.2576:3450 327.23364:9534 329.24997:7631 354.86774:2839 388.31326:…	7419958	6017637	6715306	664062	308309	300782	929150	639501	714760	204541	64668	13583	91029	86945	139302	754616	302044
231	44036	6.892	862.539	PE 46:12|PE 22:6_24:6	[M-H]-		0.333	True	9.07	862.539	C51H78NO8P	PE	KRONDFFNFVDKBN-UHFFFAOYSA-N	O=C(OCC(OC(=O)CCCCC=CCC=CCC=CCC=CCC=CCC=CCC)COP(=O)(O)OCCN)CCC=CCC=CCC=CCC=CCC=CCC=CCC	410	True	True	True		False	False			93.5	100	30	46.5	100	1368.03	Yura_Mice_brain_2-_negx2_excl_23	862.53851:857292 863.54186:965568 864.54522:220467	61.98682:3075 71.96092:2222 79.2256:2344 100.9902:2283 101.00561:2517 111.481:2317 114.42895:2320 117.72583:2313 120.88065:2452 140.01076:6833 160.40181:2592 176.32576:2634 192.56801:2914 196.03683:5273 201.66611:2979 283.24414:6708 327.23364:10582 347.94897:2923 355.26434:10909 400.22043:3219 404.21002:2683 470.75092:2949 496.90042:2583 706.82788:2732 858.85724:3172	4365939	3859797	3623118	0	159526	416400	280535	36804	38658	1977219	0	243382	0	226226	0	823389	337968
232	42770	6.904	835.538	PI 34:1|PI 16:0_18:1	[M-H]-		0.762	True	8.49	835.534	C43H81O13P	PI	PDLAMJKMOKWLAJ-UHFFFAOYSA-N	O=C(OCC(OC(=O)CCCCCCCC=CCCCCCCCC)COP(=O)(O)OC1C(O)C(O)C(O)C(O)C1O)CCCCCCCCCCCCCCC	410	True	True	True		False	False			100	100	42.9	52.8	100	933.53	Yura_Mice_lung_2-_negx2_excl_08	835.53906:651659 836.54241:705756 837.54577:179001	58.52967:2003 59.95755:1979 66.87383:2280 67.75905:2172 74.35543:2174 78.95746:5586 84.19855:2306 84.98772:2856 99.46434:2348 103.21561:2226 107.37022:2375 132.58989:2048 138.61665:2282 152.99477:6989 167.14955:2527 177.26553:2684 223.00078:6559 232.11749:2346 241.01178:24766 255.23274:33834 281.24982:41782 297.03799:5045 326.61429:2350 345.66135:2504 391.22528:5597 404.83517:2593 422.01089:2917 …	3653050	1124876	930843	4132331	934335	2737316	939129	522673	329660	1243720	330030	1269629	1988200	253426	1567602	3333003	3819657
233	41722	6.905	812.523	PE 42:9|PE 20:3_22:6	[M-H]-		0.667	True	9.04	812.524	C47H76NO8P	PE	MYXOMSHYXUSJCJ-UHFFFAOYSA-N	O=C(OCC(OC(=O)CCC=CCC=CCC=CCC=CCC=CCC=CCC)COP(=O)(O)OCCN)CCCCCCCCCC=CCC=CCC=CCC	410	True	True	True		False	False			100	100	55.3	87.8	100	1024.38	Yura_Mice_brain_2-_negx2_incl1_21	812.52301:1300790 813.52636:794615 814.52972:8271	58.41494:2674 64.07298:3071 67.27654:3128 102.55937:3496 174.19902:3297 283.24191:4045 305.24692:7954 327.23087:10865 370.17151:4513 545.57886:3638 789.84131:3568 812.52905:7654	6863198	5755764	5660489	215836	366055	204817	4222492	2613392	2699121	2132700	1291212	2062483	869800	843589	575439	0	133847
234	41276	6.906	802.561	PC 33:2|PC 15:0_18:2	[M+CH3COO]-		0.905	True	8.89	802.56	C41H78NO8P	PC	DGBYUHHIADYUMU-UHFFFAOYSA-N	O=C(OCC(OC(=O)CCCCCCCC=CCC=CCCCCC)COP(=O)([O-])OCC[N+](C)(C)C)CCCCCCCCCCCCCC	410	True	True	True		False	False			100	100	88.7	76.6	100	3448.63	Yura_Mice_kidney_2-_negx2_incl2_10	802.56012:1672349 803.56347:1050640 804.56683:0	56.51807:2739 59.0123:5779 79.74818:3224 85.11791:3696 89.46393:2834 90.03646:3114 145.96532:3197 161.3676:3260 163.4879:3411 211.46982:3469 241.21774:42065 251.16899:3440 279.23416:78900 466.28839:4908 728.52484:44209	195554	345434	176786	2892134	2074147	1945421	7430208	5290296	4850719	8567357	7038404	7251546	19026868	15560788	16201778	5668222	4848554
235	38495	6.909	747.517	PG 34:1|PG 16:0_18:1	[M-H]-		0.238	True	8.76	747.518	C40H77O10P	PG	PAZGBAOHGQRCBP-UHFFFAOYSA-N	O=C(OCC(OC(=O)CCCCCCCC=CCCCCCCCC)COP(=O)(O)OCC(O)CO)CCCCCCCCCCCCCCC	410	True	True	True		False	False			98.4	100	29.4	63.2	100	12752.3	Yura_Mice_heart_2-_negx2_excl_05	747.51733:2665976 748.52068:1503370 749.52404:415640	61.98684:3460 64.61191:1875 78.9576:45247 80.4724:2091 83.24754:2101 85.63415:2131 89.24165:2097 92.35635:6368 92.9667:2006 100.47582:2137 109.72868:2179 110.23515:2301 111.86605:2621 123.04583:2323 131.03485:1984 141.31851:2264 152.99474:12676 168.04185:107060 171.00558:6059 188.54926:2555 194.35962:2478 230.97137:2812 255.2328:48281 281.2475:127808 287.47757:2212 387.54892:2438 687.54669:73971 …	6397626	614068	1060696	609634	954528	1147	17196656	54023	0	330450	0	0	3199109	325038	986528	24627102	150544
236	41807	6.91	814.559	PC 34:3|PC 16:0_18:3	[M+CH3COO]-	adduct linked to 44638_[M+Hac-H]-	0.905	True	8.93	814.56	C42H78NO8P	PC	JMAYDGBZRHQJAT-UHFFFAOYSA-N	O=C(OCC(OC(=O)CCCCCCCC=CCC=CCC=CCC)COP(=O)([O-])OCC[N+](C)(C)C)CCCCCCCCCCCCCCC	410	True	True	True		False	False			100	100	80.2	74.6	100	11790	Yura_Mice_kidney_2-_negx2_incl2_10	814.55884:4994946 815.56219:4129631 816.56555:901796	57.19217:3124 59.0123:6327 61.9917:3084 77.82562:2892 77.83604:3644 81.98031:4235 115.86742:3385 119.34821:4190 141.79851:3319 152.62036:3371 253.21626:5534 255.2345:34331 277.21872:63093 279.23425:5433 331.74017:3170 420.13843:3622 740.52808:33255	7803830	1681362	4814408	3047783	1999162	2634294	1384217	8822398	213491	28600652	22067834	22671800	46173196	41680452	43638156	21101430	19404562
237	39290	6.916	762.508	PE 38:6|PE 18:2_20:4	[M-H]-	similar chromatogram in higher mz_41276	1	True	8.94	762.508	C43H74NO8P	PE	VFHZIDQZQBGNBH-UHFFFAOYSA-N	O=C(OCC(OC(=O)CCCCCCC=CCC=CCC=CCC=CCC)COP(=O)(O)OCCN)CCCCCCCC=CCC=CCCCCC	410	True	True	True		False	False			100	100	61.9	84.3	100	218.39	Yura_Mice_liver_2-_negx2_incl1_12	762.50818:14861193 763.51153:8641912 764.51489:2356846	60.49189:17653 66.68595:19450 71.1743:19635 101.35941:16816 110.63081:20355 140.0108:30697 168.04156:26174 188.5873:20385 196.0369:25930 259.24112:51648 259.64142:20802 279.23456:342816 303.23383:908601 476.28207:82528 687.53723:112143 688.54724:203662 762.50952:207866	18502398	15762994	15728487	33638460	25577104	26614442	75455480	59294364	62005816	190797232	149255280	147614128	76562168	68668800	69498120	8719721	6488262
238	43181	6.921	844.514	PE 42:9;O2|PE 20:4_22:5;O2	[M-H]-	adduct linked to 45911_[M+Hac-H]-	0.762	True	8.05	844.513	C47H76NO10P	OxPE	XEUQYUPTTKACQM-UHFFFAOYSA-N	O=C(OCC(OC(=O)CCCC(O)C(O)C=CCC=CCC=CCC=CCC=CCC)COP(=O)(O)OCCN)CCCCCCC=CCC=CCC=CCC=CCC	410	True	True	True		False	False			90.8	100	42.6	33.2	100	2775.54	Yura_Mice_liver_2-_negx2_excl_14	844.51208:683029 845.51543:364115 846.51879:0	59.01244:11750 61.19584:2017 61.98693:14947 74.01063:2334 74.96048:2215 75.97269:2398 76.16586:2763 77.65756:2163 89.02296:4493 98.61974:2635 108.45783:2771 115.91888:2334 134.21407:2477 140.0108:2627 141.01585:12125 141.09808:2623 168.24524:2531 172.08806:2268 181.94829:2161 193.62415:2306 206.26845:2483 279.23196:30821 303.23376:50485 340.00549:2564 361.23199:2953 421.36618:2771 457.28726:2693 …	332859	141203	76006	1114671	799052	1147535	2395378	1552627	1695269	7344293	5364705	5243659	3885396	2711394	3069550	125826	0
239	41193	6.943	800.54	PC 33:3	[M+CH3COO]-	adduct linked to 43948_[M+Hac-H]-	0.476	True	8.62	800.545	C41H76NO8P	PC	FHTHYAKSWVNHHC-UHFFFAOYSA-N	O=C(OCC(OC(=O)CCCCCCCC=CCC=CCC=CCC)COP(=O)([O-])OCC[N+](C)(C)C)CCCCCCCCCCCCCC	420	True	True	True		False	False			82.3	100	41	67	83.3	2124.11	Yura_Mice_kidney_2-_negx2_incl2_10	800.54315:312682 801.5465:0 802.54986:810727	55.82693:2549 63.67888:2882 79.31834:3064 88.71587:3110 96.95845:17618 129.11441:3601 131.80785:3302 176.77858:3136 277.21844:8448 304.23795:5285 312.181:4040 327.23096:5201 335.1239:3364 726.53229:3838 800.55988:5229	0	0	64156	183747	91262	219402	488242	0	51689	1166673	864581	940469	3825171	3043323	2944674	836113	1174053
240	37995	6.984	738.508	PE 36:4|PE 18:2_18:2	[M-H]-	similar chromatogram in higher mz_42069; similar chromatogram in higher mz_55304	0.905	True	8.81	738.508	C41H74NO8P	PE	SSCDRSKJTAQNNB-UHFFFAOYSA-N	O=C(OCC(OC(=O)CCCCCCCC=CCC=CCCCCC)COP(=O)(O)OCCN)CCCCCCCC=CCC=CCCCCC	410	True	True	True		False	False			100	100	76.9	83.2	100	36122.3	Yura_Mice_fat_2-_negx2_incl1_18	738.50867:12951903 739.51202:7104327 740.51538:1879095	54.26615:2995 60.62999:2687 78.58382:2990 81.22595:2891 136.03439:2856 137.46608:3347 140.01079:2921 175.29224:2954 231.15118:3434 279.23422:152705 398.94028:3146 434.03967:4728 476.28198:3956 688.54822:4534 738.50885:35820	920197	0	190778	65631888	56523372	58174268	42945592	37292796	36539248	39605632	42325900	41506256	46083276	43706456	42606692	4728058	4966581
241	37032	6.986	721.502	PG 32:0|PG 16:0_16:0	[M-H]-	adduct linked to 33728_[M-H]-	0.81	True	8.78	721.503	C38H75O10P	PG	BIABMEZBCHDPBV-UHFFFAOYSA-N	O=C(OCC(OC(=O)CCCCCCCCCCCCCCC)COP(=O)(O)OCC(O)CO)CCCCCCCCCCCCCCC	410	True	True	True		False	False			100	100	57.9	61.3	100	35321	Yura_Mice_lung_2-_negx2_excl_08	721.50171:21884036 722.50506:13684636 723.50842:3751822	51.66001:1911 59.01208:2097 61.9866:2023 65.21829:2087 65.67802:2151 69.26128:2281 73.01003:1997 77.84319:2135 78.95753:12495 79.81881:2144 86.37544:2387 105.55906:2202 127.66641:2173 147.86266:2631 152.9948:65334 169.2525:2183 171.00554:22988 209.02098:5294 227.03249:8288 255.23256:1125524 273.35052:2207 275.07959:2565 331.54828:2735 389.01828:2322 391.22552:12888 395.94577:2493 465.26349:8898 4…	11598653	13042324	11864947	2187650	2174322	1974092	0	354321	77896	17898040	16989886	17542386	0	85434	138762	151972160	152677344
242	39422	6.99	764.544	PC O-30:1;O|PC O-15:0_15:1;O	[M+CH3COO]-	adduct linked to 42264_[M+Hac-H]-	0.714	True	8.49	764.545	C38H76NO8P	EtherOxPC	NZWNIHRMOKEGLG-UHFFFAOYSA-N	O=C(OC(COCCCCCCCCCCCCCCC)COP(=O)([O-])OCC[N+](C)(C)C)CCCCCCC(O)C=CCCCCC	410	True	True	True		False	False			100	100	58.4	93.8	100	8233.31	Yura_Mice_spleen_2-_negx2_incl2_16	764.54407:13573867 765.54742:8349898 766.55078:1920455	59.0125:16191 61.98689:42172 63.7213:3598 63.78503:2894 68.50627:3164 71.06678:2810 89.86492:3205 105.67023:2935 117.06779:3172 125.34213:3154 149.64435:3341 164.81026:3234 190.88245:3387 194.17853:3200 227.19968:60554 231.57841:3261 255.23442:101230 279.23422:7653 280.23703:7907 280.78061:3594 303.23376:33753 304.23849:15238 305.24191:13691 385.17563:3795 412.724:4014 434.34:3449 452.27893:5981 …	50436020	51250164	49113928	12858020	12410262	12858002	3083518	881164	2877630	24516924	24687138	25432554	4159832	5202486	6316774	434792832	377126944
243	35397	7	690.509	PE 32:0|PE 16:0_16:0	[M-H]-	ion correlated with 39602; adduct linked to 38644_[M+Hac-H]-; found in higher mz's MsMs_39422; similar chromatogram in higher mz_39602; similar chromatogram in higher mz_39422; similar chromatogram in higher mz_42649; found in higher mz's MsMs_38644	0.714	True	9.57	690.508	C37H74NO8P	PE	SLKDGVPOSSLUAI-UHFFFAOYSA-N	O=C(OCC(OC(=O)CCCCCCCCCCCCCCC)COP(=O)(O)OCCN)CCCCCCCCCCCCCCC	410	True	True	True		False	False			100	100	56.9	87	100	4794.92	Yura_Mice_lung_2-_negx2_incl1_06	690.50543:3087372 691.50878:1171141 692.51214:0	61.98615:2431 62.57113:2575 64.79256:2652 67.82575:2590 80.16248:2932 102.49934:2936 227.19986:35426 255.23471:36955 302.69376:3335 302.83365:3540 312.37466:3225 335.1123:3118 452.27902:3509 690.50934:15711	1024060	359063	1397889	162167	0	110535	0	206714	0	0	578175	375381	248090	207266	0	16435945	13460918
244	18992	7.005	415.359	FA 28:4	[M-H]-		0.714	True	8.22	415.358	C28H48O2	FA	XOMOWHWJSZRMGA-UHFFFAOYSA-N	O=C(O)CCCCCCCCCCCCCCC=CCC=CCC=CCC=CCC	410	True	True	True		False	False			100	100	39.1	75	100	1182.89	Yura_Mice_heart_2-_negx2_excl_05	415.35858:399380 416.36193:0 417.36529:0	55.2468:1380 59.01209:3410 69.15372:1604 74.22063:1571 74.54887:1505 74.73541:1429 75.00637:1614 80.17916:1562 92.35341:3033 93.38039:1649 107.38553:1518 113.5426:1651 116.33131:1380 141.57698:1577 146.5937:1505 148.83516:1687 152.91226:1761 157.95824:1546 221.16307:1927 256.05637:1604 290.35583:1752 325.37228:1821 329.87994:1705 331.66:1782 342.45956:1561 355.31531:1615 387.36487:24803 415.3569:…	3656376	383378	1217370	1307168	1452791	1632857	3193791	3099410	2590137	0	873309	1229662	1881282	623753	1097238	1694744	544809
245	40735	7.018	790.539	PE 40:6|PE 18:0_22:6	[M-H]-	found in higher mz's MsMs_44150; adduct linked to 43486_[M+Hac-H]-	0.762	True	9.87	790.539	C45H78NO8P	PE	XYYHNDVKALDFHQ-UHFFFAOYSA-N	O=C(OCC(OC(=O)CCC=CCC=CCC=CCC=CCC=CCC=CCC)COP(=O)(O)OCCN)CCCCCCCCCCCCCCCCC	410	True	True	True		False	False			100	100	71.1	85.5	100	4716.18	Yura_Mice_liver_2-_negx2_incl1_12	790.54138:3809678 791.54473:1595120 792.54809:0	57.30225:2463 94.1463:3152 122.87965:3264 124.81545:3356 160.10941:3301 177.16261:3380 206.51593:3087 247.00459:3204 255.23103:25943 277.21841:6897 283.24353:17239 327.2308:45202 480.30978:7343 790.5412:23141	38580988	29974798	24141724	2393474	3313014	2812513	36810640	34374444	35077704	24962180	27747934	30537652	17240106	17201322	18681670	3239526	3093728
246	44150	7.025	864.579	PC 38:6|PC 16:0_22:6	[M+CH3COO]-		1	True	8.94	864.576	C46H80NO8P	PC	IESVDEZGAHUQJU-UHFFFAOYSA-N	O=C(OCC(OC(=O)CCC=CCC=CCC=CCC=CCC=CCC=CCC)COP(=O)([O-])OCC[N+](C)(C)C)CCCCCCCCCCCCCCC	410	True	True	True		False	False			100	100	85.8	80.4	100	146363	Yura_Mice_brain_2-_negx2_incl2_22	864.57837:180662656 865.58172:142938992 866.58508:42772808	64.28509:116449 65.4454:113193 85.70481:128845 87.05702:129510 93.72836:122723 104.69523:126381 109.1948:135780 131.69737:124692 184.20946:147097 255.23509:1165488 283.24188:465378 327.23087:1743442 356.97247:143407 480.30966:213195 663.79071:174415 790.53589:2150536	1202073856	1189517056	1207294336	114733696	112247088	110647528	1235988992	1187521024	1214474240	1062366592	1079942912	1094863872	702339776	733117248	711098752	151721264	150401552
247	16622	7.027	381.374	FA 25:0	[M-H]-		1	True	8.92	381.374	C25H50O2	FA	MWMPEAHGUXCSMY-UHFFFAOYSA-N	O=C(O)CCCCCCCCCCCCCCCCCCCCCCCC	410	True	True	True		False	False			100	100	75	75	100	82.57	Yura_Mice_liver_2-_negx2_excl_14	381.37378:6265174 382.37713:2027945 383.38049:0	59.01229:1970 65.37417:1588 80.27319:1609 88.79477:1447 92.90805:1729 101.98018:1767 103.73219:1493 109.52618:1508 123.50012:1689 136.55275:1729 141.91386:1546 217.00221:1776 246.44221:1829 247.9072:1556 261.51837:1640 295.91714:1857 298.16025:1900 320.99448:1729 355.42004:1851 381.18137:1717 381.37204:639604	123705384	58912152	84309312	50092396	31204904	29051000	126575840	25750890	66624868	124787640	59469112	63280284	77234904	45560752	37859300	56989984	31959652
248	42811	7.073	836.58	PC O-37:6|PC O-15:0_22:6	[M+CH3COO]-		0.143	True	9.46	836.581	C45H80NO7P	EtherPC	LJCMJKUOTCAWDC-UHFFFAOYSA-N	O=C(OC(COCCCCCCCCCCCCCCC)COP(=O)([O-])OCC[N+](C)(C)C)CCC=CCC=CCC=CCC=CCC=CCC=CCC	410	True	True	True		False	False			100	100	81.9	73.9	100	37.17	Yura_Mice_kidney_2-_negx2_incl1_09	836.57941:1502932 837.58276:854858 838.58612:0	59.0123:8723 82.55637:2992 148.93336:3562 283.24106:17891 327.23019:51024 452.31549:13398 618.17761:4622 753.32709:4324 762.55011:44705	0	0	0	0	0	0	0	0	0	6005906	5558085	6006044	0	0	0	0	0
249	39771	7.077	770.514	PE O-40:9|PE O-18:3_22:6	[M-H]-	similar chromatogram in higher mz_42122; similar chromatogram in higher mz_42811	0.857	True	9.46	770.513	C45H74NO7P	EtherPE	PGMAUSGKQUIFJI-UHFFFAOYSA-N	O=C(OC(COC=CCCCCCCC=CCC=CCCCCC)COP(=O)(O)OCCN)CCC=CCC=CCC=CCC=CCC=CCC=CCC	410	True	True	True		False	False			100	100	71.9	93.6	100	9064.84	Yura_Mice_brain_2-_negx2_incl2_22	770.51318:2499807 771.51653:1152374 772.51989:691859	59.01228:3769 61.98659:2976 63.07927:3308 82.61471:3519 108.97762:3096 120.43757:3325 128.26427:3194 186.41527:4033 283.24136:22547 327.23068:67776 442.27655:3858 460.28345:14556 463.54111:3333 539.9306:4019 770.52356:25318	10913541	11029142	10614047	3404845	1632813	3253130	65760304	56463764	59415264	74821352	64169024	67613896	0	0	216018	5876188	4300546
250	42122	7.083	821.537	PG 40:6|PG 18:0_22:6	[M-H]-		0.429	True	8.51	821.534	C46H79O10P	PG	CLQKBJHAUYGCOB-UHFFFAOYSA-N	O=C(OCC(OC(=O)CCC=CCC=CCC=CCC=CCC=CCC=CCC)COP(=O)(O)OCC(O)CO)CCCCCCCCCCCCCCCCC	410	True	True	True		False	False			90.9	100	41	46.6	100	1470.98	Yura_Mice_lung_2-_negx2_excl_08	821.5376:281478 822.54095:223456 823.54431:0	61.98684:2558 62.39523:2020 66.83002:2103 76.22358:2400 87.57472:2468 88.37608:2202 169.66571:2509 198.47911:2518 219.34485:2465 283.24197:5900 283.26459:7667 293.44672:2749 325.76782:2424 327.23376:4899 491.48785:2659 642.97308:2551	1446164	1456096	124366	12566	26811	117323	1744849	1312686	696609	0	544561	651108	19833	0	0	1483205	999301
251	41071	7.095	797.535	PG 38:4|PG 16:0_22:4	[M-H]-		0.429	True	8.52	797.534	C44H79O10P	PG	KVYMWKMOEKYRQH-UHFFFAOYSA-N	O=C(OCC(OC(=O)CCCCCCCCC=CCC=CCC=CCC=CCC)COP(=O)(O)OCC(O)CO)CCCCCCCCCCCCCCC	410	True	True	True		False	False			95.7	100	75	48.3	100	1687.51	Yura_Mice_lung_2-_negx2_excl_08	797.53302:1040463 798.53637:1326269 799.53973:0	59.83335:2008 61.98684:2795 66.5748:2066 74.78997:2245 78.42518:2087 85.48553:2000 87.2546:2370 109.30692:2263 114.23941:2284 128.0208:2164 148.9325:2233 152.99539:11857 165.78986:2256 171.00558:3739 173.74423:2139 185.80852:2531 197.35945:2136 220.05209:2097 255.23273:60683 331.26489:107258 413.14185:3165 427.94705:2300 460.96335:2397 541.09277:2595 638.98688:3562 754.23975:2480	2335301	486514	346407	1926245	798084	799579	0	394098	617476	0	0	0	0	0	0	7458837	8544381
252	45085	7.1	885.511	PI 37:5;O|PI 20:4_17:1;O	[M-H]-		1	True	7.86	885.513	C46H79O14P	OxPI	QKTYFBCWMLLTJP-UHFFFAOYSA-N	O=C(OCC(OC(=O)CCCCCCC(O)C=CCCCCCCC)COP(=O)(O)OC1C(O)C(O)C(O)C(O)C1O)CCCCCCC=CCC=CCC=CCC=CCC	410	True	True	True		False	False			100	100	38.2	55.9	100	11166.7	Yura_Mice_brain_2-_negx2_excl_23	885.51093:270679 886.51428:451052 887.51764:275813	65.5145:2004 67.71091:2090 71.08467:2065 75.66618:2263 78.95743:7120 91.98495:2477 93.06961:2297 94.71762:2142 152.99492:12247 165.39874:2265 189.8288:2744 223.0007:5434 225.94786:2977 240.90157:2791 241.01163:35377 255.2325:3615 259.02344:5109 283.2644:49675 297.03787:3446 303.23386:35129 340.61865:2843 419.2576:6832 436.90524:2840 440.69296:2782 466.62741:2707 472.15378:3220 473.06488:3181 885.…	2255124	1787895	1956898	5444568	5757836	6021444	7658319	6511434	6152320	3894240	4486046	5025228	20512428	14348274	14378513	3417916	2122645
253	38497	7.139	747.517	PG 34:1|PG 16:0_18:1	[M-H]-	similar chromatogram in higher mz_38498	1	True	8.76	747.518	C40H77O10P	PG	PAZGBAOHGQRCBP-UHFFFAOYSA-N	O=C(OCC(OC(=O)CCCCCCCC=CCCCCCCCC)COP(=O)(O)OCC(O)CO)CCCCCCCCCCCCCCC	410	True	True	True		False	False			100	100	73.7	69.9	100	66866.5	Yura_Mice_brain_2-_negx2_excl_23	747.51709:16482565 748.52044:14903143 749.5238:4529952	58.13774:1797 61.98682:2424 63.78501:1837 77.93085:2125 78.95743:6995 82.87775:2064 91.20306:1888 94.53472:2208 110.6534:2309 118.0901:2099 152.99498:34707 167.67334:2366 171.0061:10976 171.67447:2571 222.09546:2297 227.03241:4041 242.02962:2656 255.23268:188762 264.89783:2408 265.25394:2808 281.24744:449627 302.04535:2491 323.09366:2373 347.46625:2196 358.95074:2653 391.22513:4841 465.26334:5382…	160317632	163963712	158546736	23363082	26808342	29657330	300525120	271318816	276163776	301047264	287695136	292642624	49831696	45453068	41631884	384842240	334339840
254	44001	7.152	861.549	PI 36:2|PI 18:0_18:2	[M-H]-	similar chromatogram in higher mz_45732	0.905	True	8.61	861.55	C45H83O13P	PI	KZVRAFHIKMDULK-UHFFFAOYSA-N	O=C(OCC(OC(=O)CCCCCCCC=CCC=CCCCCC)COP(=O)(O)OC1C(O)C(O)C(O)C(O)C1O)CCCCCCCCCCCCCCCCC	410	True	True	True		False	False			100	100	47.7	54.9	100	55.52	Yura_Mice_kidney_2-_negx2_excl_11	861.54791:2494872 862.55126:2968582 863.55462:799233	61.98637:3651 63.44961:2372 78.95718:41582 80.33598:2506 82.06625:2251 91.55144:2562 96.96796:10988 101.6951:2366 112.71524:2466 129.08936:2370 134.51614:2902 142.14503:2379 148.55655:2597 152.99496:42234 173.4362:2482 193.63564:2446 223.00095:30002 241.01173:108879 255.23256:4357 256.2702:3138 259.02155:9334 279.23199:181768 281.2475:10459 283.2645:184623 297.03775:14069 299.17847:2615 315.04895…	446300	322231	237613	10855217	8908047	10485609	63056740	53572288	54999592	20090078	21203280	21692468	38188064	32087554	30460134	9697933	9567989
255	39360	7.162	763.598	SM 34:0;O2	[M+CH3COO]-		0.857	True	9.41	763.597	C39H81N2O6P	SM	JIOJUELCHJZSCJ-UHFFFAOYSA-N	O=C(NC(COP(=O)([O-])OCC[N+](C)(C)C)C(O)CCCCCCCCC)CCCCCCCCCCCCCCCCCCCCC	420	True	True	True		False	False			95.2	100	74.6	74.4	100	25221.5	Yura_Mice_lung_2-_negx2_excl_08	763.59821:9697237 764.60156:6837440 765.60492:1381061	59.0123:6086 62.2797:2272 62.84711:1834 70.65664:1952 74.04053:2182 76.76034:2277 78.95761:57214 79.15612:2097 82.7163:2139 84.91384:1991 122.98435:2981 128.56517:2351 141.40219:2095 168.04182:154664 169.45108:2467 255.23257:3368 300.11563:2258 441.15411:2908 458.91458:3230 588.9787:2607 689.56055:100906 729.69061:2586	0	304798	130186	37875820	31335256	29890578	13490087	11278924	10638014	45170048	45285796	44963116	6894090	7680032	10189156	62225204	58128404
256	44724	7.192	876.576	SHexCer 40:2;O3	[M-H]-		0.762	True	8.78	876.588	C46H87NO12S	SHexCer	CTLATZHBAGJZTQ-UHFFFAOYSA-N	O=C(NC(COC1OC(CO)C(O)C(OS(=O)(=O)O)C1O)C(O)C=CCCCCCCC)C(O)CCCCCCCCCCCCCCC=CCCCCCCCCCC	420	True	True	True		False	False			92.7	100	4.6	75	100	4574.04	Yura_Mice_brain_2-_negx2_excl_23	876.57611:1549527 877.57946:0 878.58282:1094995	61.98689:12887 62.35503:2068 68.43533:2110 78.95743:3625 80.01901:2827 80.87508:2140 83.45355:3135 89.13536:2410 94.45371:3083 96.95843:2674 100.85078:2608 154.97359:2559 168.0415:6645 224.06888:3669 229.19551:3224 246.72678:2859 274.07626:2513 281.24731:67487 283.24362:19802 327.2337:38852 390.46301:2729 478.17038:3127 506.32361:4784 632.18616:3285 876.58899:3797	16419333	8562510	10278412	1249980	575639	445804	28673440	7948743	7956842	7677408	5669361	6758326	9684673	7789006	10241324	0	56917
257	39289	7.202	762.508	PE 38:6|PE 16:0_22:6	[M-H]-	similar chromatogram in higher mz_46854; similar chromatogram in higher mz_44032	1	True	8.99	762.508	C43H74NO8P	PE	MPWUZHVZZKSTPV-UHFFFAOYSA-N	O=C(OCC(OC(=O)CCC=CCC=CCC=CCC=CCC=CCC=CCC)COP(=O)(O)OCCN)CCCCCCCCCCCCCCC	410	True	True	True		False	False			100	100	78.8	90.5	100	72008.5	Yura_Mice_brain_2-_negx2_incl1_21	762.50812:175957840 763.51147:104088808 764.51483:29790368	59.07855:3355 61.98659:4959 90.04292:3451 101.4698:3290 104.33751:3317 140.01077:7877 149.4518:2890 166.90486:3032 184.65842:3248 196.03685:6670 203.26447:3281 229.19717:6239 255.23445:137729 283.24225:39357 303.23376:8012 327.23087:107738 348.09064:3950 434.2627:4325 452.27887:14584 623.53247:4166 762.50867:51725	946889664	855011520	869014912	213396240	189514736	191768448	569537472	457457632	457069568	349897728	301636416	301891808	859407872	817820416	789134144	41997880	32081592
258	40742	7.204	790.562	PC 32:1|PC 16:0_16:1	[M+CH3COO]-	adduct linked to 40734_[M+Hac-H]-	0.905	True	9.09	790.56	C40H78NO8P	PC	QIBZFHLFHCIUOT-UHFFFAOYSA-N	O=C(OCC(OC(=O)CCCCCCCC=CCCCCCC)COP(=O)([O-])OCC[N+](C)(C)C)CCCCCCCCCCCCCCC	410	True	True	True		False	False			100	100	81	88.5	100	148008	Yura_Mice_lung_2-_negx2_incl2_07	790.56244:98952928 791.56579:66355768 792.56915:20962164	59.0123:10210 61.98661:9988 69.65134:3091 85.28051:3180 90.14514:3132 120.70003:3053 179.58688:3324 227.19969:3559 253.21652:60910 255.23065:65877 294.15839:3958 303.23389:6663 327.23099:6233 435.36349:3942 463.08728:4336 480.30981:5171 716.51392:44402 790.53674:7101	307368000	227860752	236274624	54110544	39207732	39816664	15119161	8248015	14329656	123731936	78466104	81669584	57567972	52459692	54622588	1478711680	540610240
259	40643	7.219	788.522	PE 40:7|PE 18:2_22:5	[M-H]-		0.095	True	9.14	788.524	C45H76NO8P	PE	WMKKKPPOBQRPQF-UHFFFAOYSA-N	O=C(OCC(OC(=O)CCCCCC=CCC=CCC=CCC=CCC=CCC)COP(=O)(O)OCCN)CCCCCCCC=CCC=CCCCCC	410	True	True	True		False	False			100	100	75.9	88.1	100	35.04	Yura_Mice_heart_2-_negx2_incl1_03	788.52167:16436798 789.52502:10945373 790.52838:2376209	56.56324:2984 65.9464:3406 75.56956:2705 98.90042:3548 118.3065:3770 121.82462:3553 224.25362:3945 231.21129:5191 279.23453:61667 281.24985:6672 285.25934:19172 303.23392:3721 327.23102:6893 329.24979:88472 354.56067:3892 427.7457:3520 476.2822:6963 481.61038:4037 788.52332:34723	10460956	1220262	1360114	812844	123160	742053	334013696	55969748	5324724	6435735	5483540	5183621	5987968	1227810	1899456	101466	253485
260	36786	7.219	716.524	PE 33:2;O|PE 16:0_17:2;O	[M-H]-	found in higher mz's MsMs_40742; adduct linked to 40080_[M+Hac-H]-	0.524	True	8.36	716.487	C38H72NO9P	OxPE	SFMFQOPTGCTBHN-UHFFFAOYSA-N	O=C(OCC(OC(=O)CCCCCCC(O)C=CCC=CCCCC)COP(=O)(O)OCCN)CCCCCCCCCCCCCCC	410	True	True	True		False	False			100	100	57.9	93.7	100	1206.17	Yura_Mice_lung_2-_negx2_incl1_06	716.49628:228769 717.49963:0 718.50299:0	57.46428:2520 59.80571:2719 61.98661:5346 68.37955:3200 71.37404:2920 73.57088:2526 78.31695:3157 142.34134:3005 157.27325:3136 166.83949:3313 227.22243:3171 253.21651:110227 255.23441:82998 281.24979:5233 409.31793:3631 411.716:3464 693.61395:3373 716.51666:40552	1301686	149863	229414	80823	1051873	1264217	0	0	0	3666064	1433018	2224699	2727450	671643	551876	2732654	541686
261	16468	7.221	379.358	FA 25:1	[M-H]-	similar chromatogram in higher mz_48276	0.81	True	8.4	379.358	C25H48O2	FA	DZLXTCFDFPGICK-UHFFFAOYSA-N	O=C(O)CCCCCCCCCCCCC=CCCCCCCCCCC	410	True	True	True		False	False			100	100	27	75	100	2067.34	Yura_Mice_liver_2-_negx2_excl_14	379.35785:448881 380.3612:0 381.36456:1823058	61.98684:1853 66.34151:1390 68.21627:1293 74.81728:1326 80.49534:1382 83.74245:1417 87.67234:1246 88.43835:1554 92.15003:1392 92.35255:3006 93.00155:1303 106.63017:1569 112.19216:1431 131.10457:1608 135.01543:1734 158.44226:1593 159.85991:1546 165.36954:1779 176.18156:1741 231.03461:1554 252.72018:2111 297.1521:3971 311.16858:1980 328.8764:1572 344.10022:1671 347.4418:1627 379.35632:11315	1753666	3205262	2332426	1570019	1511112	2067098	4783805	2643691	2721384	4832470	1107286	3544948	4650017	2454314	1264200	971411	515467
262	42901	7.228	838.54	PE 44:10|PE 22:4_22:6	[M-H]-	similar chromatogram in higher mz_46590	0.333	True	9.16	838.539	C49H78NO8P	PE	DNPOVULNVHWFEJ-UHFFFAOYSA-N	O=C(OCC(OC(=O)CCC=CCC=CCC=CCC=CCC=CCC=CCC)COP(=O)(O)OCCN)CCCCCCCCC=CCC=CCC=CCC=CCC	410	True	True	True		False	False			100	100	64.1	89.9	100	34450.2	Yura_Mice_brain_2-_negx2_incl1_21	838.53973:17569778 839.54308:14471182 840.54644:3905688	60.18604:3249 60.32845:2842 70.09391:2958 72.25827:3449 84.7519:4143 97.12525:3128 97.73544:3268 117.62838:3255 130.70398:4305 140.01077:3609 170.56314:4099 196.03946:4126 220.08299:3121 222.68208:3778 283.24191:21489 303.2338:11005 327.23111:53672 331.2652:30690 334.4151:3759 528.31781:4350 529.45984:4164 725.77124:3803 815.10516:4332 838.53046:23622	94158864	85831408	84543832	12316637	10159760	10172824	0	0	195627	0	0	0	449417	0	0	0	0
263	35822	7.248	698.561	HexCer 34:1;O2|HexCer 18:1;O2/16:0	[M-H]-	adduct linked to 39057_[M+CH3COO]-; similar chromatogram in higher mz_43488; similar chromatogram in higher mz_37752	0.476	True	9.21	698.558	C40H77NO8	HexCer_NS	VJLLLMIZEJJZTE-UHFFFAOYSA-N	O=C(NC(COC1OC(CO)C(O)C(O)C1O)C(O)C=CCCCCCCCCCCCCC)CCCCCCCCCCCCCCC	410	True	True	True		False	False			97.6	100	28.4	35.2	100	16.94	Yura_Mice_spleen_2-_negx2_excl_17	698.5592:997259 699.56255:599661 700.56591:337606	57.79099:1825 59.01229:5954 59.52988:1991 61.98683:4901 67.73603:1898 71.01231:14569 72.99169:2995 77.39182:2114 83.8068:1788 85.02822:2029 89.02316:19252 92.61446:1875 101.02288:16221 106.48359:1939 113.02285:7569 113.75112:2050 119.03378:11321 120.79878:2346 149.76854:2208 159.99895:2328 164.45465:2318 180.1313:2043 193.93369:2089 206.44835:2242 235.96461:2007 237.22266:5785 248.21103:2074 254.…	0	0	150236	982303	280177	260224	0	0	0	0	107357	155338	2624248	3408799	3257997	2024896	815676
264	39057	7.249	758.58	HexCer 34:1;O2|HexCer 18:1;O2/16:0	[M+CH3COO]-	adduct linked to 35822_[M-H]-; adduct linked to 42810_[M+Hac-H]-	0.81	True	9.21	758.579	C40H77NO8	HexCer_NS	VJLLLMIZEJJZTE-UHFFFAOYSA-N	O=C(NC(COC1OC(CO)C(O)C(O)C1O)C(O)C=CCCCCCCCCCCCCC)CCCCCCCCCCCCCCC	410	True	True	True		False	False			94.7	100	31.3	34.2	100	6204.12	Yura_Mice_liver_2-_negx2_excl_14	758.58044:866766 759.58379:398772 760.58715:0	58.43084:2123 59.01229:5390 59.1348:1986 61.17564:2283 61.9866:4189 67.82389:1918 71.01238:13823 83.72392:2017 84.28288:2030 84.43572:1962 84.89862:2186 85.16187:2141 89.02312:26211 95.96337:2137 101.02305:16344 111.71303:2319 113.02287:9214 117.03297:2321 117.30963:2184 119.03367:12651 128.4498:2183 132.27335:2252 237.22095:3560 255.23256:5260 263.23544:2365 267.00391:2156 279.92142:2088 280.263…	0	391330	226824	1396429	1336246	1032358	0	0	0	1575365	397047	617970	7195334	6695946	5870427	1498805	2156592
265	18426	7.252	407.389	FA 27:1	[M-H]-		0.905	True	9.26	407.389	C27H52O2	FA	YHBCVFZBXDMZOC-UHFFFAOYSA-N	O=C(O)CCCCCCCCCCCCCCC=CCCCCCCCCCC	410	True	True	True		False	False			100	100	61.4	75	100	3646.46	Yura_Mice_kidney_2-_negx2_excl_11	407.38849:719147 408.39184:0 409.3952:0	50.32183:1143 51.81831:1417 53.47477:1504 54.41547:1451 59.01208:1809 60.09737:1409 64.59368:1582 68.9912:1438 74.53727:1493 99.04841:1392 122.6629:1646 128.91566:1524 132.55515:1815 150.16568:1851 152.37834:1556 175.96996:1480 188.05666:1581 325.18307:3911 407.2952:4027 407.38873:61433	10465369	2141768	2914909	2274861	1406255	2839704	10361766	3833468	3777636	5205152	3429743	3592160	7174944	2497595	1731077	2089004	530696
266	29991	7.296	594.511	Cer 34:2;O2|Cer 18:2;O2/16:0	[M+CH3COO]-	ion correlated with 26531; adduct linked to 26531_[M-H]-	1	True	8.95	594.51	C34H65NO3	Cer_NS	GMWIWVUTMCBDSP-UHFFFAOYSA-N	O=C(NC(CO)C(O)C=CCCC=CCCCCCCCCC)CCCCCCCCCCCCCCC	410	True	True	True		False	False			100	100	75.8	89.8	100	18194.2	Yura_Mice_fat_2-_negx2_excl_20	594.51013:1226570 595.51348:786585 596.51684:0	50.31911:1618 53.35295:1584 59.01235:30928 68.4646:2252 81.2256:1988 92.35338:2116 99.09888:1739 100.54556:2171 103.35297:1936 124.10498:1859 126.98102:1631 142.61954:1934 235.20671:7908 237.22264:4060 254.24924:5961 255.23251:2470 261.22177:6071 264.23264:2832 278.83411:1906 280.26385:30666 281.21167:2224 296.25775:5820 417.27808:2058 486.46808:3391 502.46185:2563 504.48148:4330 534.48633:17097	752869	1329466	1487057	7582416	5886425	5332868	1560647	1517331	1452751	90447456	71822944	70687136	996165	643998	892492	4568884	5471173
267	26531	7.297	534.489	Cer 34:2;O2|Cer 18:2;O2/16:0	[M-H]-	ion correlated with 29991; adduct linked to 29991_[M+CH3COO]-; found in higher mz's MsMs_29991; found in higher mz's MsMs_29164; similar chromatogram in higher mz_29164; similar chromatogram in higher mz_31483	1	True	8.95	534.489	C34H65NO3	Cer_NS	GMWIWVUTMCBDSP-UHFFFAOYSA-N	O=C(NC(CO)C(O)C=CCCC=CCCCCCCCCC)CCCCCCCCCCCCCCC	410	True	True	True		False	False			100	100	65.6	80	100	3935.36	Yura_Mice_kidney_2-_negx2_excl_11	534.48981:8942642 535.49316:5397006 536.49652:1738770	50.67801:1543 56.17609:1600 68.50681:1575 79.02637:1752 102.6412:1559 120.07489:1782 158.19383:1754 174.88028:2042 179.82791:1855 225.24095:2145 235.20697:28249 237.22113:18635 244.2355:1826 253.25447:2225 254.24979:15831 255.23322:11220 261.22223:15375 264.23267:7009 266.24625:1912 278.12897:1692 280.26364:99060 281.21173:5190 296.26007:11943 298.2384:8079 311.10352:1835 347.45715:1927 486.46817…	2574128	1043279	661795	6528878	5143344	5023259	1531736	1886788	1678047	79665832	65921684	68400256	2742662	218718	306665	5489674	5969235
268	39943	7.297	773.534	PG 36:2|PG 16:0_20:2	[M-H]-		0.857	True	8.78	773.534	C42H79O10P	PG	KDFIYBDWNQKADP-UHFFFAOYSA-N	O=C(OCC(OC(=O)CCCCCCCCCC=CCC=CCCCCC)COP(=O)(O)OCC(O)CO)CCCCCCCCCCCCCCC	410	True	True	True		False	False			95.4	100	74.1	47.3	100	18794.3	Yura_Mice_kidney_2-_negx2_incl1_09	773.53473:13232960 774.53808:7392102 775.54144:2019258	61.47694:2845 78.95712:11302 79.50021:3030 90.89987:2829 94.54784:3386 96.96751:2960 101.61249:2910 131.13875:2973 152.99478:12478 255.23445:50129 303.93118:3432 307.2648:108242 350.8479:3681 377.68018:3612 404.16006:3512 466.75668:3327 660.91321:3920	18324740	16654641	16107716	36679352	5871872	6248570	95489416	44305464	44375220	91846344	73652656	79292976	21461042	8295907	9122735	45947000	13025334
269	42995	7.334	840.576	PC 36:4|PC 16:0_20:4	[M+CH3COO]-		1	True	9.09	840.576	C44H80NO8P	PC	JAVWFBAAZSHHAD-UHFFFAOYSA-N	O=C(OCC(OC(=O)CCCCCCC=CCC=CCC=CCC=CCC)COP(=O)([O-])OCC[N+](C)(C)C)CCCCCCCCCCCCCCC	410	True	True	True		False	False			100	100	83.2	75	100	303302	Yura_Mice_fat_2-_negx2_incl2_19	840.57599:68897664 841.57934:50072124 842.5827:15903783	59.01229:15174 92.35212:5443 110.60762:5215 154.28249:6366 201.31622:4789 245.62967:5430 255.23427:51608 258.25818:6216 259.24109:6091 303.23346:171920 315.45474:5756 480.30972:9915 758.43158:6612 766.53864:81996	1254236800	1191535232	1188420352	345709152	347311520	349199008	999497920	953963136	1007856704	1367605248	1370549248	1375661568	1687546752	1520683008	1557083008	578412288	547127040
270	17598	7.336	395.39	FA 26:0	[M-H]-	adduct linked to 21628_[M+Hac-H]-	1	True	9.42	395.389	C26H52O2	FA	XMHIUKTWLZUKEX-UHFFFAOYSA-N	O=C(O)CCCCCCCCCCCCCCCCCCCCCCCCC	410	True	True	True		False	False			100	100	75	75	100	25.76	Yura_Mice_heart_2-_negx2_excl_05	395.38947:2138940 396.39282:663019 397.39618:0	53.7686:1488 56.25125:1315 62.23475:1727 65.29729:1467 70.30647:1394 72.55543:1407 76.33542:1600 77.49104:1499 88.85116:1599 89.02297:1431 90.49274:1567 101.43786:1598 109.74013:1451 144.44611:1458 200.75128:1518 206.98114:2077 257.75516:1706 318.10706:1651 359.293:1554 392.20691:1744 395.38974:271420	19488094	9585822	9348397	11403794	3898262	5934280	21836922	10721026	9794268	15909366	8132758	9225914	20333500	7282317	7616730	16333122	5501746
271	40741	7.347	790.557	PC 32:1|PC 16:0_16:1	[M+CH3COO]-		0.286	True	9.09	790.56	C40H78NO8P	PC	QIBZFHLFHCIUOT-UHFFFAOYSA-N	O=C(OCC(OC(=O)CCCCCCCC=CCCCCCC)COP(=O)([O-])OCC[N+](C)(C)C)CCCCCCCCCCCCCCC	410	True	True	True		False	False			100	100	79.2	89.2	100	1917.25	Yura_Mice_fat_2-_negx2_incl1_18	790.56317:1986322 791.56652:909085 792.56988:0	59.01229:8475 72.24895:3046 86.32749:3078 168.04153:3922 249.23221:3136 253.21634:106859 255.23436:53856 263.84201:3276 281.24524:11143 282.25443:4717 294.95874:3557 327.2309:7923 328.23813:6140 480.30972:4552 515.55139:3555 687.09399:4085 716.51501:64024 789.94666:3614 790.53656:11973	287442080	59222532	56095768	50614736	12920645	7344532	13811247	720002	171899	124035688	30866306	28291810	54183628	676628	510162	1410734208	818038016
272	41069	7.36	797.533	PG 38:4|PG 18:0_20:4	[M-H]-		0.81	True	8.56	797.534	C44H79O10P	PG	JDHPBMPBPWNFFB-UHFFFAOYSA-N	O=C(OCC(OC(=O)CCCCCCC=CCC=CCC=CCC=CCC)COP(=O)(O)OCC(O)CO)CCCCCCCCCCCCCCCCC	410	True	True	True		False	False			100	100	60.9	68.4	100	4200.89	Yura_Mice_brain_2-_negx2_excl_23	797.53265:4374891 798.536:4214590 799.53936:0	55.36575:1948 56.28565:1869 57.47272:1969 59.01228:3361 61.59778:2037 67.20071:2168 69.69048:2068 74.55128:1966 78.95743:6482 92.35674:4644 99.46854:2177 152.99501:26092 171.00551:8844 196.31305:2405 205.19511:2419 227.03242:5470 231.35626:2570 244.66496:3111 259.2431:15258 276.75272:2504 283.26447:115133 285.22104:2973 303.23355:163173 313.04056:2501 348.66412:2487 361.27423:2431 371.56345:2839 …	40934432	44014832	39273440	16189493	16173933	17279950	7043744	2918889	3115675	7077338	5561081	6616240	0	163873	0	19683062	15922013
273	40041	7.363	775.6	SM 35:1;O2	[M+CH3COO]-		0.714	True	9.32	775.597	C40H81N2O6P	SM	ASVIEZNRHGUMIU-UHFFFAOYSA-N	O=C(NC(COP(=O)([O-])OCC[N+](C)(C)C)C(O)C=CCCCCCCC)CCCCCCCCCCCCCCCCCCCCCC	420	True	True	True		False	False			92.7	100	54.1	74	100	1132.16	Yura_Mice_kidney_2-_negx2_excl_11	775.5946:351924 776.59795:0 777.60131:0	55.68459:2209 56.20306:1941 59.0123:3314 78.77445:2219 78.95724:26815 99.05775:2418 126.72901:2788 134.00418:2200 134.5835:2161 168.04172:64633 168.70253:2535 180.87767:2395 182.88293:2575 195.73528:2670 199.83185:2612 245.03931:2108 255.23257:3994 263.20709:2202 274.08493:2368 279.23203:2642 307.26492:10244 308.26859:10036 309.27197:6216 334.31369:2529 357.05252:2245 405.52744:2707 514.88043:261…	0	97483	154445	3196423	1447758	2505603	1149879	522729	0	2603090	294104	286449	0	0	400924	1584776	908830
274	44424	7.382	870.53	PE 44:10;O2|PE 22:6_22:4;O2	[M-H]-		0.095	True	7.98	870.529	C49H78NO10P	OxPE	KXIIYDGAAVIPMR-UHFFFAOYSA-N	O=C(OCC(OC(=O)CCCCCCC(O)C(O)C=CCC=CCC=CCC=CCC)COP(=O)(O)OCCN)CCC=CCC=CCC=CCC=CCC=CCC=CCC	410	True	True	True		False	False			90.1	100	18.6	31.1	100	8462.26	Yura_Mice_brain_2-_negx2_excl_23	870.52954:846145 871.53289:1080775 872.53625:0	61.35527:2171 61.98682:2560 64.20767:2362 72.60759:2601 75.39909:2610 78.95743:3406 88.98631:2922 89.02307:15009 92.28481:2368 103.91829:2745 105.88791:2452 112.98409:3258 128.11972:2496 132.52979:2248 140.01076:7291 157.81987:2616 159.6693:2521 180.66785:2665 196.03813:6488 199.13969:2465 207.70735:2480 229.19551:4046 281.24756:56699 283.24393:17919 327.23367:31746 389.04364:2995 399.36374:2748 …	8168444	9956508	7205960	1474222	201195	474215	7407686	5232046	2402584	424939	1065224	1274428	737845	316773	383481	0	0
275	40642	7.394	788.522	PE 40:7|PE 18:1_22:6	[M-H]-		1	True	9.36	788.524	C45H76NO8P	PE	JZSZAGWWWKKXLO-UHFFFAOYSA-N	O=C(OCC(OC(=O)CCC=CCC=CCC=CCC=CCC=CCC=CCC)COP(=O)(O)OCCN)CCCCCCCC=CCCCCCCCC	410	True	True	True		False	False			100	100	77	88.7	100	55545.9	Yura_Mice_spleen_2-_negx2_incl1_15	788.52295:6573926 789.5263:3822264 790.52966:0	54.73243:2841 59.01229:3527 65.67902:3442 78.36757:3182 86.1968:3910 87.86847:2780 87.87473:3111 115.28527:3256 116.58994:3277 135.98927:3352 140.0108:10750 196.03688:7425 229.19392:10142 281.24991:92715 283.24249:58012 290.74799:3332 309.2204:3557 327.23102:142289 478.29126:21090 553.49573:3840 739.57617:3736 788.51501:63660	272985760	235552208	236621760	66668596	64388980	61281572	355592608	263992400	327280576	218254032	183891424	183312960	220014368	177468592	186540432	16139824	13904616
276	38202	7.399	742.539	PE 36:2|PE 18:1_18:1	[M-H]-	found in higher mz's MsMs_41275; found in higher mz's MsMs_40834; found in higher mz's MsMs_41880	1	True	9.93	742.539	C41H78NO8P	PE	MWRBNPKJOOWZPW-UHFFFAOYSA-N	O=C(OCC(OC(=O)CCCCCCCC=CCCCCCCCC)COP(=O)(O)OCCN)CCCCCCCC=CCCCCCCCC	410	True	True	True		False	False			99.8	100	27	76.1	100	26526.2	Yura_Mice_brain_2-_negx2_incl1_21	742.54059:2386762 743.54394:1712583 744.5473:0	70.36855:3385 82.68027:3443 112.77937:3491 246.53027:3569 253.2162:6029 255.23459:81585 279.23367:50190 281.24969:5378 313.34549:4531 500.47031:4424 742.54163:25406	11983164	12599419	5733142	24432268	24759720	24995854	38090460	33766540	34175032	50877752	48076396	53366712	75725544	64097620	69418704	34305560	31303072
277	41275	7.404	802.561	PE O-42:7|PE O-20:1_22:6	[M-H]-		1	True	11.61	802.576	C47H82NO7P	EtherPE	GWWKPJFGKBNJDJ-UHFFFAOYSA-N	O=C(OC(COC=CCCCCCCCCCCCCCCCCCC)COP(=O)(O)OCCN)CCC=CCC=CCC=CCC=CCC=CCC=CCC	410	True	True	True		False	False			100	99.9	48.8	91.7	100	26713.7	Yura_Mice_brain_2-_negx2_incl1_21	802.56128:3880926 803.56463:2021570 804.56799:0	57.13231:2776 68.99717:3117 71.00147:2830 72.07628:3050 78.6797:3098 81.03397:3255 86.75046:4214 114.79843:3677 119.17525:3611 253.2162:9114 255.23445:9588 279.23447:32809 281.24969:7875 283.24127:21871 327.23163:51660 425.53113:3450 471.0611:3167 492.3103:7200 742.53833:23782 802.54242:38893	25335760	21542912	21557584	49911196	49875720	50785868	83412912	96571112	88422968	96551792	94952192	97765840	112408096	110892960	113985704	60605748	67434784
278	41880	7.405	816.575	PC 34:2|PC 16:0_18:2	[M+CH3COO]-		1	True	9.3	816.576	C42H80NO8P	PC	JLPULHDHAOZNQI-UHFFFAOYSA-N	O=C(OCC(OC(=O)CCCCCCCC=CCC=CCCCCC)COP(=O)([O-])OCC[N+](C)(C)C)CCCCCCCCCCCCCCC	410	True	True	True		False	False			100	100	67.4	89.2	100	697928	Yura_Mice_brain_2-_negx2_incl2_22	816.57434:54343980 817.57769:32037852 818.58105:10724426	59.01228:29790 61.66983:9591 81.96902:9995 129.8985:8664 141.70084:9064 172.85924:10202 176.91458:9541 180.57463:9814 189.91565:9739 253.21625:91445 255.23486:108555 279.23434:185284 281.25027:91690 303.23376:11607 320.22678:10514 327.23087:23755 360.93909:11530 379.73499:11315 557.76825:10640 598.72284:11420 742.54315:158555 816.56378:22582	410811392	373706528	368896864	715493248	719050304	728721728	1028374656	975895744	1019506240	1527573760	1465419264	1473524864	1980967168	1868642176	1909659904	896905856	917386368
279	15616	7.406	367.358	PE O-38:7|PE O-18:3_20:4	[M-H]-	similar chromatogram in higher mz_27168; similar chromatogram in higher mz_38430; similar chromatogram in higher mz_41880; similar chromatogram in higher mz_40642; similar chromatogram in higher mz_45633; similar chromatogram in higher mz_48624	1	True	8.5	367.358	C43H74NO7P	EtherPE	QXCZJYCCKCJFSD-UHFFFAOYSA-N	O=C(OC(COC=CCCCCCCC=CCC=CCCCCC)COP(=O)(O)OCCN)CCCCCCC=CCC=CCC=CCC=CCC	410	True	True	True		False	False			100	100	75	75	100	178.71	Yura_Mice_kidney_2-_negx2_excl_11	367.35748:12765203 368.36083:6298612 369.36419:0	50.44682:1203 53.12638:1389 59.01208:1741 60.47113:1267 62.26828:1300 63.86167:1458 75.63374:1252 78.22696:1461 95.19107:1649 132.63695:1523 151.98041:1634 168.86786:1699 202.98718:1793 217.00221:2350 260.82986:1633 270.50967:1991 287.71341:1613 306.33734:1771 310.15591:2889 367.35751:758184	116871416	105945800	102871088	102309744	97391480	100382056	167207728	140289776	149306128	153447328	131595416	147201264	124952600	109434192	106196912	118054280	112733536
280	38430	7.406	746.514	FA 24:0	[M-H]-	similar chromatogram in higher mz_41554; similar chromatogram in higher mz_44582	1	True	9.48	746.513	C24H48O2	FA	QZZGJDVWLFXDLK-UHFFFAOYSA-N	O=C(O)CCCCCCCCCCCCCCCCCCCCCCC	410	True	True	True		False	False			100	100	81.2	90.5	100	18631.6	Yura_Mice_kidney_2-_negx2_incl2_10	746.5144:14410109 747.51775:10483050 748.52111:2520218	69.98386:2815 70.54636:2747 92.5925:2940 181.64493:3521 208.83769:3130 211.49315:3058 225.4527:3488 259.24112:11506 303.23373:232108 371.58057:3423 442.26785:9210 460.28558:25523 631.14746:3555 746.51044:53524	11456009	13104571	12870976	17109772	11742606	13571827	20350144	14505766	14640919	71255544	62061776	65433276	2149774	1131966	2145737	19784192	14706616
281	40834	7.41	792.531	PC 31:1;O|PC 16:1_15:0;O	[M+CH3COO]-		0.905	True	7.99	792.54	C39H76NO9P	OxPC	VSNWGRQOPATEHQ-UHFFFAOYSA-N	O=C(OCC(OC(=O)CCCCCCC(O)CCCCCCC)COP(=O)([O-])OCC[N+](C)(C)C)CCCCCCCC=CCCCCCC	410	True	True	True		False	False			100	100	43	78.7	100	9768.65	Yura_Mice_spleen_2-_negx2_incl2_16	792.53394:2401059 793.53729:0 794.54065:1313294	59.01229:7455 61.95884:3025 67.3567:2955 82.29376:3772 92.99772:3148 107.395:3691 151.32329:3546 174.19032:4278 253.21687:35367 254.2207:24699 255.2318:28239 256.23645:15634 257.23782:4786 279.23422:9411 302.87857:3607 456.36584:4200 491.63766:3542 717.51636:5199 718.53827:25303 742.54169:5101	5629534	1846488	3628453	11488620	10705262	12247777	20856480	8920641	16030532	14298504	14258741	12808358	9844433	6042296	9223029	12782237	14062946
282	35296	7.416	688.492	PE 32:1|PE 16:0_16:1	[M-H]-		0.476	True	9.11	688.492	C37H72NO8P	PE	CZOSTDZGCCEZTJ-UHFFFAOYSA-N	O=C(OCC(OC(=O)CCCCCCCC=CCCCCCC)COP(=O)(O)OCCN)CCCCCCCCCCCCCCC	410	True	True	True		False	False			100	100	83	84.7	100	7006.11	Yura_Mice_fat_2-_negx2_incl1_18	688.49207:648210 689.49542:0 690.49878:0	56.02008:2429 56.25864:2423 66.88886:2351 67.1553:2615 109.94099:2901 253.21632:40464 255.23073:22076 303.04861:3413 393.70282:3245 688.49683:12519	1416895	1593486	2019809	3700226	2274159	1974755	0	0	0	0	337964	0	0	0	0	4423008	1677757
283	39944	7.429	773.535	PG 36:2|PG 18:1_18:1	[M-H]-		0.762	True	8.75	773.534	C42H79O10P	PG	DSNRWDQKZIEDDB-UHFFFAOYSA-N	O=C(OCC(OC(=O)CCCCCCCC=CCCCCCCCC)COP(=O)(O)OCC(O)CO)CCCCCCCC=CCCCCCCCC	410	True	True	True		False	False			100	100	33	67.8	100	10574.2	Yura_Mice_lung_2-_negx2_excl_08	773.53467:3293076 774.53802:2133530 775.54138:0	58.46008:2026 62.43357:2104 67.58244:1985 69.67175:2080 75.40128:1941 76.44686:2384 78.95745:4518 80.79411:2051 106.11773:2257 132.97662:2844 134.09839:2264 152.99492:23886 157.11342:2668 160.43172:2272 171.00557:7140 179.45343:2286 180.98732:2351 227.0325:4589 227.54759:2398 232.6584:2572 279.23209:185749 281.2475:250743 283.26462:80017 299.10245:2324 307.26492:4026 315.16568:2443 319.10211:2824…	17536254	4538885	1572130	34538732	26782756	28956946	88861504	41121648	46961120	92255016	15619178	12527543	18265520	9516291	9805617	43827140	25822128
284	45166	7.432	887.563	PI 38:3|PI 18:0_20:3	[M-H]-		0.762	True	8.73	887.565	C47H85O13P	PI	GGSSNEAFVQRIHU-UHFFFAOYSA-N	O=C(OCC(OC(=O)CCCCCCCCCC=CCC=CCC=CCC)COP(=O)(O)OC1C(O)C(O)C(O)C(O)C1O)CCCCCCCCCCCCCCCCC	410	True	True	True		False	False			100	100	47.6	55.6	100	11081	Yura_Mice_heart_2-_negx2_excl_05	887.56482:2713057 888.56817:3362686 889.57153:1561931	61.98684:3716 64.06278:2322 66.33794:2147 75.89362:2170 78.54157:2229 78.95746:16939 86.99007:2374 90.5679:2417 92.35299:7870 96.95847:4304 96.96843:5034 98.71364:2723 99.49493:2299 123.18121:2444 127.00006:3936 129.09216:2861 132.07233:2611 145.13928:2392 152.57835:2388 152.9948:28333 155.57555:2710 160.23727:2718 164.65489:2308 223.00081:16324 241.0118:76461 259.02356:8666 283.26468:135799 297.…	0	397167	180264	3552706	2204046	2762576	26176980	20552150	20861318	20901576	20069056	20697126	34835236	23625012	24867366	5169267	2959604
285	17443	7.466	393.373	FA 26:1	[M-H]-		0.714	True	8.72	393.374	C26H50O2	FA	ALQCJXNGZHBRNR-UHFFFAOYSA-N	O=C(O)CCCCCCCCCCCCCC=CCCCCCCCCCC	410	True	True	True		False	False			100	100	64.8	75	100	2815.48	Yura_Mice_spleen_2-_negx2_excl_17	393.37491:827270 394.37826:0 395.38162:1221836	50.61767:1148 51.33353:1185 52.17371:1276 54.67065:1240 55.70251:1196 58.93283:1440 80.45835:1442 85.75751:1378 102.35529:1703 121.18944:1630 132.55946:1531 172.40965:1460 176.0563:1654 262.01239:1568 297.13504:1574 307.78403:1749 311.16855:4184 360.6499:1750 393.37329:82191	4358354	3526117	3789254	6934271	2420254	2617772	9549858	2059186	3224614	2675564	2050986	1075127	4206392	589026	929384	3514765	4259855
286	43487	7.47	850.574	SHexCer 38:1;O3	[M-H]-		0.286	True	8.83	850.572	C44H85NO12S	SHexCer	CXVVBSBNUPVLGJ-UHFFFAOYSA-N	O=C(NC(COC1OC(CO)C(O)C(OS(=O)(=O)O)C1O)C(O)C=CCCCCCCC)C(O)CCCCCCCCCCCCCCCCCCCCCCCC	420	True	True	True		False	False			100	100	62.5	75	100	827.34	Yura_Mice_brain_2-_negx2_excl_23	850.57306:1723432 851.57641:1691394 852.57977:2691945	61.98659:2306 67.20986:2075 71.71521:2357 74.06046:2037 86.43521:2172 88.04095:2236 89.18088:2437 92.35253:4076 92.92629:7135 96.95857:16967 99.00726:9495 111.50612:2620 122.98043:2796 175.75536:2319 187.5148:2356 284.68958:2587 298.96994:2688 492.24292:3032 550.30469:2921 850.57501:61748	14596215	13309272	12757892	1189194	1333913	1100266	19357742	12578087	12806291	71874408	4452805	5652843	307546	60749	114480	1768848	943556
287	40176	7.481	778.563	PC 31:0|PC 15:0_16:0	[M+CH3COO]-		1	True	9.24	778.56	C39H78NO8P	PC	LLHISNQVRRYJGL-UHFFFAOYSA-N	O=C(OCC(OC(=O)CCCCCCCCCCCCCCC)COP(=O)([O-])OCC[N+](C)(C)C)CCCCCCCCCCCCCC	410	True	True	True		False	False			100	100	89.8	88.3	100	22.3	Yura_Mice_spleen_2-_negx2_incl2_16	778.55878:6427536 779.56213:3977060 780.56549:600683	59.01229:15254 61.31132:3297 69.90063:3306 129.94206:4131 241.21767:103212 247.86093:4665 255.23457:89382 331.26501:4541 466.28833:7162 482.78516:4002 704.51617:69845 778.55341:9206	21936664	19844088	19696036	7830996	5641486	5678372	4097518	3086581	3067613	25711328	20865320	20072860	3324938	2390514	4290270	58982976	49729720
288	39421	7.503	764.524	PE 38:5|PE 16:0_22:5	[M-H]-		0.143	True	9.39	764.524	C43H76NO8P	PE	BXSFSSDQHFBPDQ-UHFFFAOYSA-N	O=C(OCC(OC(=O)CCCCCC=CCC=CCC=CCC=CCC=CCC)COP(=O)(O)OCCN)CCCCCCCCCCCCCCC	410	True	True	True		False	False			100	100	78.7	86	100	38.83	Yura_Mice_liver_2-_negx2_incl1_12	764.52429:2394067 765.52764:1439822 766.531:878650	58.55877:2823 62.52843:2789 65.27803:3272 65.32607:2739 66.99796:2625 72.47021:2823 87.85832:3145 92.35887:6373 110.09422:3336 162.89474:2857 177.04414:3296 235.4807:3784 247.33627:3295 254.34352:3334 255.23511:41982 285.2554:4648 302.24472:3520 305.24701:4626 309.37003:3173 329.24948:99150 452.27899:5917 590.21429:3376 764.5293:31078	1287468	2020078	1196946	1361758	1467254	1449379	6262676	5887510	6352294	738395	1514003	2733788	8903988	10671173	10613934	152168	264965
289	37091	7.51	722.514	PE O-36:5|PE O-18:3_18:2	[M-H]-	similar chromatogram in higher mz_37693	0.714	True	9.34	722.513	C41H74NO7P	EtherPE	FVNYHLYERGELGH-UHFFFAOYSA-N	O=C(OC(COC=CCCCCCCC=CCC=CCCCCC)COP(=O)(O)OCCN)CCCCCCCC=CCC=CCCCCC	410	True	True	True		False	False			100	100	79.4	88.6	100	2579.37	Yura_Mice_spleen_2-_negx2_incl2_16	722.51355:938396 723.5169:706560 724.52026:0	50.75817:2435 54.23243:2342 57.96367:2779 59.73996:2630 83.26086:2894 95.8676:3320 156.69122:3017 279.23401:91287 330.74527:3151 405.91495:3090 431.55478:3241 460.28354:4091 722.52045:25166	481495	95425	0	2280031	1863445	1934709	4717094	2807094	2625746	6861558	4552108	4307890	0	0	0	1261199	1679701
290	41805	7.514	814.542	PE 42:8|PE 20:4_22:4	[M-H]-		0.952	True	9.56	814.539	C47H78NO8P	PE	XROMQWUFEDGOMC-UHFFFAOYSA-N	O=C(OCC(OC(=O)CCCCCCCCC=CCC=CCC=CCC=CCC)COP(=O)(O)OCCN)CCCCCCC=CCC=CCC=CCC=CCC	410	True	True	True		False	False			96.9	100	68	47.4	100	1283.55	Yura_Mice_brain_2-_negx2_excl_23	814.54218:1944566 815.54553:2529148 816.54889:1193588	57.0227:1885 59.01228:3524 78.2312:2059 78.95743:2796 83.29327:2173 101.45914:2273 140.01076:10259 164.31371:2584 196.03683:5997 235.11948:2607 259.24301:6432 267.40775:2517 283.24188:4196 303.23358:84056 307.26498:15553 308.59213:2565 327.23364:5525 331.26511:55798 331.50525:2159 342.60974:2706 457.7326:2475 473.9101:2836	16087932	16736223	15468645	4727431	2061955	3300654	8309656	4934746	5699017	3602061	1995140	2348152	152095	3703180	3430318	371270	256500
291	37996	7.528	738.509	PE 36:4|PE 16:0_20:4	[M-H]-	similar chromatogram in higher mz_50964; similar chromatogram in higher mz_42221	1	True	9.16	738.508	C41H74NO8P	PE	NQIMLWFRWGTTOZ-UHFFFAOYSA-N	O=C(OCC(OC(=O)CCCCCCC=CCC=CCC=CCC=CCC)COP(=O)(O)OCCN)CCCCCCCCCCCCCCC	410	True	True	True		False	False			100	100	85	85.1	100	185043	Yura_Mice_heart_2-_negx2_incl1_03	738.50891:18769890 739.51226:9432414 740.51562:2582406	67.04377:2698 68.79652:2681 71.6183:2705 73.26127:2542 75.15323:2440 77.39766:2543 85.13805:3694 92.54944:2827 94.49818:3074 146.32729:3352 196.03696:3748 240.30354:3374 255.23474:28962 303.23392:85229 452.27911:4775 738.50781:20525	257186656	226028832	229168000	170435264	148074064	149900016	101088776	92447896	95670784	718990400	625348736	630583936	597946368	558042304	566742912	93462224	82077056
292	44727	7.53	876.589	SHexCer 40:2;O3	[M-H]-	ion correlated with 35231	0.19	True	8.78	876.588	C46H87NO12S	SHexCer	CTLATZHBAGJZTQ-UHFFFAOYSA-N	O=C(NC(COC1OC(CO)C(O)C(OS(=O)(=O)O)C1O)C(O)C=CCCCCCCC)C(O)CCCCCCCCCCCCCCC=CCCCCCCCCCC	420	True	True	True		False	False			100	100	62.2	75	100	1552.43	Yura_Mice_brain_2-_negx2_excl_23	876.58765:1763156 877.591:1672204 878.59436:3594727	61.72245:2067 68.27052:2286 73.94574:2300 79.97559:2219 82.8041:2347 87.69646:2241 96.95898:17548 99.17377:2610 110.15337:2330 112.4258:2427 113.38208:2651 119.51156:2375 127.32095:2387 173.46216:2629 184.88232:2795 188.57619:2474 209.24609:2820 217.66307:2456 262.05258:2706 294.15585:2545 325.42224:2540 391.03439:2518 811.36603:2992 876.58948:66967	15587294	14610564	14242456	1688251	507769	1308008	2637946	1330203	45625	5746	0	168530	0	0	125418	37263	7405
293	44795	7.561	878.591	PC 39:6|PC 17:0_22:6	[M+CH3COO]-		0.762	True	9.11	878.592	C47H82NO8P	PC	KSRURLYJRNYEOH-UHFFFAOYSA-N	O=C(OCC(OC(=O)CCC=CCC=CCC=CCC=CCC=CCC=CCC)COP(=O)([O-])OCC[N+](C)(C)C)CCCCCCCCCCCCCCCC	410	True	True	True		False	False			100	100	69.4	78.6	100	4834.76	Yura_Mice_kidney_2-_negx2_incl2_10	878.59247:1814808 879.59582:1357004 880.59918:0	74.73909:2984 77.7729:2927 83.8993:3000 86.8786:3525 92.35803:7803 93.59943:3154 96.95846:7093 113.36209:3588 116.92738:4982 119.94523:5972 217.25258:3485 269.24826:13903 283.24649:8177 327.22937:22822 405.67465:4493 754.62299:4568 804.54633:23257	14793015	13436542	13714040	1147576	145414	268879	23563628	22803760	23159928	9298045	8799114	7844662	9957840	10070363	11375248	1556856	386641
294	40081	7.575	776.543	PE O-40:6|PE O-18:0_22:6	[M-H]-	adduct linked to 42814_[M+Hac-H]-; found in higher mz's MsMs_42814	0.19	True	11.01	776.56	C45H80NO7P	EtherPE	CFLIAMAPAOTPGM-UHFFFAOYSA-N	O=C(OC(COCCCCCCCCCCCCCCCCCC)COP(=O)(O)OCCN)CCC=CCC=CCC=CCC=CCC=CCC=CCC	410	True	True	True		False	False			100	99.9	71.6	93.7	100	6379.55	Yura_Mice_kidney_2-_negx2_incl2_10	776.55701:2374810 777.56036:1343927 778.56372:0	107.3159:3457 143.00723:3376 169.84296:3451 229.19724:3859 230.54913:3117 283.24091:19684 327.23093:53704 463.62604:3534 466.33615:9188 613.30872:3606 776.55878:23786	0	97875	232033	0	0	59691	472772	178658	106949	5320776	11843405	11105184	1108910	23309	18612	121101	38442500
295	41976	7.577	818.549	PC 33:2;O|PC 16:0_17:2;O	[M+CH3COO]-		0.143	True	8.03	818.555	C41H78NO9P	OxPC	SAXGISDWBLNTHL-UHFFFAOYSA-N	O=C(OCC(OC(=O)CCCCCCC(O)C=CCC=CCCCC)COP(=O)([O-])OCC[N+](C)(C)C)CCCCCCCCCCCCCCC	410	True	True	True		False	False			100	100	17.3	85.4	100	39.89	Yura_Mice_spleen_2-_negx2_incl1_15	818.54742:1168949 819.55077:1004615 820.55413:599617	61.9866:2893 63.5379:2857 75.08898:2905 92.54012:3309 134.70944:3166 255.2345:10939 279.23373:24734 280.23703:10516 281.24976:6409 303.23401:18852 305.24698:9462 307.26492:5604 401.27048:3381 473.51419:3659 539.41943:3426 546.19586:3911 611.81329:3462 641.09839:3375 641.20618:3374 744.5415:6904 768.55328:19075 799.42242:3543 799.93713:3970 818.55927:4520	1172560	1127874	332530	6956940	2818840	6114246	14609065	12111833	13273887	4849662	1410616	6906730	13439708	8791510	1370264	3887390	3601641
296	40736	7.582	790.54	PE 40:6|PE 18:2_22:4	[M-H]-	adduct linked to 43490_[M+CH3COO]-	0.143	True	9.66	790.539	C45H78NO8P	PE	WAXVPXCHRJVWEI-UHFFFAOYSA-N	O=C(OCC(OC(=O)CCCCCCCCC=CCC=CCC=CCC=CCC)COP(=O)(O)OCCN)CCCCCCCC=CCC=CCCCCC	410	True	True	True		False	False			100	100	86.5	84.8	100	4603.36	Yura_Mice_heart_2-_negx2_incl1_03	790.54156:3119863 791.54491:2136702 792.54827:764990	57.52258:2531 60.49949:3236 60.63673:2863 90.95334:3160 91.7316:3413 113.71206:2991 279.23398:46884 327.23105:4013 329.24448:3535 331.26465:98408 476.2822:6042 790.53833:24097	2216828	1499547	1575038	1597821	326679	1616014	26049674	16051733	21157884	6105634	631449	977335	5596192	1526695	1000917	380008	183898
297	40837	7.586	792.551	PE 40:5|PE 18:1_22:4	[M-H]-	adduct linked to 43591_[M+Hac-H]-; found in higher mz's MsMs_43591; adduct linked to 43590_[M+Hac-H]-	0.429	True	10.01	792.555	C45H80NO8P	PE	FYSNFSXQLYXNMN-UHFFFAOYSA-N	O=C(OCC(OC(=O)CCCCCCCCC=CCC=CCC=CCC=CCC)COP(=O)(O)OCCN)CCCCCCCC=CCCCCCCCC	410	True	True	True		False	False			100	100	35.8	81.6	100	23.73	Yura_Mice_brain_2-_negx2_incl1_21	792.55115:1884135 793.5545:1169950 794.55786:0	57.14173:2518 64.69126:3221 69.43353:2863 69.74735:2739 76.95907:3015 77.26862:3418 88.30204:2873 172.50844:3368 225.13515:3562 253.2162:5814 254.2204:4585 255.23058:5191 279.23419:7701 281.25012:20695 283.53598:3286 303.23386:49470 327.23087:5096 331.26498:5955 414.76724:3580 506.31827:4099 525.73602:4267 718.51984:4062 792.5603:19699	18522390	11133948	11968948	1531950	323128	1198816	13175414	14646039	14814299	15694863	9151987	8782613	10437723	10228748	11397935	2451110	547851
298	43490	7.587	850.598	PC 34:1;O2|PC 18:0_16:1;O2	[M+CH3COO]-	adduct linked to 40736_[M-H]-	0.952	True	8.23	850.581	C42H82NO10P	OxPC	OMMUJERODBBNOG-UHFFFAOYSA-N	O=C(OCC(OC(=O)CCCCCCC(O)C=CCCCCCCO)COP(=O)([O-])OCC[N+](C)(C)C)CCCCCCCCCCCCCCCCC	410	True	True	True		False	False			80.3	100	15.4	52.5	100	50906.8	Yura_Mice_kidney_2-_negx2_excl_11	850.59772:49174492 851.60107:70515512 852.60443:15566163	59.01237:203635 61.35437:4061 69.0328:5699 75.68867:4157 78.95753:29744 83.04871:7348 90.04578:4478 93.06963:9242 95.42669:4408 102.1058:4192 107.08483:9220 117.0696:4408 119.07477:5794 119.08463:5550 121.1003:8734 133.10104:6173 135.11665:9897 163.0753:4867 168.04163:28294 177.16371:15150 178.30644:5149 179.87709:5038 191.17918:5605 191.29832:5312 195.68982:5181 207.14925:4320 229.19592:54158 24…	6244188	5753128	5804863	918483	1408442	1298120	78395896	56657224	60190472	487427936	469258016	460558848	3567308	1732137	2109401	9388129	5952100
299	36673	7.607	714.509	PE 34:2|PE 16:0_18:2	[M-H]-		1	True	9.2	714.508	C39H74NO8P	PE	HBZNVZIRJWODIB-UHFFFAOYSA-N	O=C(OCC(OC(=O)CCCCCCCC=CCC=CCCCCC)COP(=O)(O)OCCN)CCCCCCCCCCCCCCC	410	True	True	True		False	False			100	100	84.8	87.8	100	75451.7	Yura_Mice_kidney_2-_negx2_incl1_09	714.50879:17884404 715.51214:8348263 716.5155:3065814	51.88648:2547 73.71413:2480 91.06036:3343 140.00925:5328 156.27724:3453 196.03951:4319 205.39465:3129 220.74098:3475 255.23474:73334 279.23413:115704 281.24979:3630 350.54269:3746 452.26987:3809 605.58966:3602 714.51733:32665	18672722	16479291	17049996	195609744	182073008	180858688	51000852	48083832	48540640	101454896	90798000	92433624	281470336	238400880	243759616	52208156	45433840
300	43088	7.616	842.625	PC O-37:3|PC O-19:2_18:1	[M+CH3COO]-		0.81	True	10.67	842.628	C45H86NO7P	EtherPC	CCSNYBCLXCAGAQ-UHFFFAOYSA-N	O=C(OC(COCCCCCCCCC=CCC=CCCCCCC)COP(=O)([O-])OCC[N+](C)(C)C)CCCCCCCC=CCCCCCCCC	410	True	True	True		False	False			100	100	61.7	71.9	100	2804.57	Yura_Mice_kidney_2-_negx2_incl2_10	842.62543:997655 843.62878:1052143 844.63214:1976816	59.0123:33008 62.32167:6309 75.58013:6625 101.52705:7684 122.00076:6711 168.04156:8382 170.0636:7470 188.93655:8070 224.06895:12576 255.23065:12129 256.23907:12443 279.23419:142831 281.24963:290807 303.23483:74947 304.23819:47222 504.30432:10399 567.7193:8449 645.66425:8315 754.4657:9013 767.54608:10322 768.55615:173740 792.56427:12071	1761877	1334973	1496814	4213176	3204407	3603085	6853939	6127166	6090028	3750714	6405436	5732446	10030257	6474519	6860327	2435908	1829639
301	45678	7.624	899.563	PI 39:4|PI 19:0_20:4	[M-H]-		0.619	True	8.72	899.565	C48H85O13P	PI	XVUQPQHEPXKWNS-UHFFFAOYSA-N	O=C(OCC(OC(=O)CCCCCCC=CCC=CCC=CCC=CCC)COP(=O)(O)OC1C(O)C(O)C(O)C(O)C1O)CCCCCCCCCCCCCCCCCC	410	True	True	True		False	False			100	100	34	57.5	100	1963.56	Yura_Mice_heart_2-_negx2_excl_05	899.56305:773825 900.5664:861982 901.56976:394324	64.25335:2230 65.41932:2472 78.95747:4291 82.59693:2354 83.93211:2239 84.54438:2242 86.00852:2719 90.7058:2197 91.12468:2421 92.35299:3212 105.79966:2293 152.99478:6709 223.00081:5720 234.57346:2651 241.01131:23038 259.02158:2991 297.03799:3878 297.28119:29829 303.23386:22153 420.43674:3195 421.67813:3034 433.27325:8087 452.37485:3035 528.46204:3013 534.21759:2780 595.32654:3457 601.28082:3189 61…	68182	89035	90321	1811010	481087	999102	4773440	4000144	3830117	533066	0	299103	7708869	6237430	2790365	178418	93957
302	39221	7.628	761.531	PG 35:1|PG 17:0_18:1	[M-H]-	similar chromatogram in higher mz_45385	0.381	True	9.07	761.534	C41H79O10P	PG	STEDXSJDFPVFJC-UHFFFAOYSA-N	O=C(OCC(OC(=O)CCCCCCCC=CCCCCCCCC)COP(=O)(O)OCC(O)CO)CCCCCCCCCCCCCCCC	410	True	True	True		False	False			100	100	33.9	76.4	100	529.78	Yura_Mice_heart_2-_negx2_excl_05	761.53601:434701 762.53936:657298 763.54272:0	57.23711:1942 61.48906:1879 73.99615:2069 79.43941:2103 80.50562:2135 87.74403:2066 92.35636:2583 96.45069:1977 104.61911:2415 115.56756:2255 123.68845:2235 131.40479:2131 152.99478:2694 171.00453:2130 181.84827:2361 192.08368:2107 215.90892:2394 239.95412:2390 255.2326:8525 269.24826:12226 281.24725:25212 292.16849:2252 295.26434:31207 310.17929:2449 384.47766:2398 389.88574:2424 411.95776:2674 …	640188	544446	685123	0	0	32001	2500150	2984984	2970202	0	2750266	1422435	450767	0	0	1201582	288029
303	19424	7.718	421.405	FA 28:1	[M-H]-	similar chromatogram in higher mz_41369	0.952	True	9.71	421.405	C28H54O2	FA	UGGULCOQUKAIQY-UHFFFAOYSA-N	O=C(O)CCCCCCCCCCCCCCCC=CCCCCCCCCCC	410	True	True	True		False	False			100	100	67.3	75	100	3167.54	Yura_Mice_heart_2-_negx2_excl_05	421.40491:932494 422.40826:0 423.41162:0	54.49493:1407 60.06116:1332 70.97399:1553 71.09948:1460 80.96348:6930 86.11225:1481 98.92139:1510 121.97842:1464 159.767:1564 168.39955:1528 170.47661:1577 247.06169:1872 251.42781:1667 338.7692:1608 352.35168:1765 393.21808:1641 421.40317:100716	7058928	3422076	4600030	4263664	1921672	2242962	11781940	7388809	5393551	8533681	4096748	4355922	5895556	4253313	3091018	3553309	1719152
304	41369	7.724	804.575	PC 33:1|PC 16:0_17:1	[M+CH3COO]-		0.857	True	9.46	804.576	C41H80NO8P	PC	ASFWPRURQHKRSL-UHFFFAOYSA-N	O=C(OCC(OC(=O)CCCCCCCC=CCCCCCCC)COP(=O)([O-])OCC[N+](C)(C)C)CCCCCCCCCCCCCCC	410	True	True	True		False	False			100	100	70.3	78.1	100	2960.29	Yura_Mice_kidney_2-_negx2_incl2_10	804.57599:1257923 805.57934:806350 806.5827:0	59.0123:5078 61.45272:3197 65.96061:3041 74.03027:3051 93.04538:3908 105.17031:3449 109.71178:3089 115.38984:3415 135.84802:3032 241.21857:15834 255.23404:26754 267.23181:18791 281.24979:10692 283.59042:3573 500.1308:3692 730.5415:25765	35040316	33030546	33621472	6494930	4599844	4587986	2882350	627145	2576241	9796377	8715284	5374022	10304875	10975660	6183789	21383544	18994724
305	40075	7.73	776.521	PE 39:6|PE 17:0_22:6	[M-H]-		0.857	True	9.33	776.524	C44H76NO8P	PE	WVGREBRFGJNLSB-UHFFFAOYSA-N	O=C(OCC(OC(=O)CCC=CCC=CCC=CCC=CCC=CCC=CCC)COP(=O)(O)OCCN)CCCCCCCCCCCCCCCC	410	True	True	True		False	False			100	100	42.3	86.2	100	3355.03	Yura_Mice_kidney_2-_negx2_incl1_09	776.5224:612375 777.52575:514487 778.52911:0	59.0123:3974 61.07254:2689 75.51288:2866 81.94653:2899 88.84361:2885 101.3962:3779 132.91411:3145 181.63564:3669 220.46132:3314 230.05525:3101 255.23134:33021 269.24982:15675 283.24197:9919 327.2308:22043 466.28839:5356 627.34509:4348 702.53424:14594 776.51782:12336	16925028	17306756	17470476	4666759	3353475	3839011	14397158	6324828	7998710	3178554	2230714	1583995	7080396	7810920	6540340	176559	0
306	42437	7.73	828.516	PE 42:9;O|PE 22:6_20:3;O	[M-H]-		0.857	True	8.21	828.518	C47H76NO9P	OxPE	YCRVUMIFUCCXIA-UHFFFAOYSA-N	O=C(OCC(OC(=O)CCCCCCCCC(O)C=CCC=CCC=CCC)COP(=O)(O)OCCN)CCC=CCC=CCC=CCC=CCC=CCC=CCC	410	True	True	True		False	False			96.8	100	17.8	38	100	3969.9	Yura_Mice_brain_2-_negx2_excl_23	828.51556:4674014 829.51891:5048402 830.52227:1160739	59.01249:2284 61.98682:3228 63.89894:2204 70.87143:2110 71.10286:2534 71.81092:2354 73.66521:2060 74.81326:2199 77.08279:2535 77.57097:2295 78.95743:3494 140.00998:5615 161.42491:2417 168.04254:4073 196.03813:5158 229.1955:4978 255.23253:56996 279.23227:11963 281.24927:12788 283.24207:22701 293.85226:2842 303.23376:2824 305.24933:42094 327.23349:40500 360.74078:2636 385.86832:2718 418.27417:7609 …	35184504	35991244	36259240	11784981	10493551	10895655	17495282	14242640	16441850	4629373	4821692	5040124	786398	312412	130956	4286902	3578644
307	38431	7.731	746.515	PE O-38:7|PE O-16:1_22:6	[M-H]-	similar chromatogram in higher mz_39419; similar chromatogram in higher mz_62315; similar chromatogram in higher mz_40075; similar chromatogram in higher mz_46155	1	True	9.52	746.513	C43H74NO7P	EtherPE	WVGALBKSWOUIEZ-UHFFFAOYSA-N	O=C(OC(COC=CCCCCCCCCCCCCCC)COP(=O)(O)OCCN)CCC=CCC=CCC=CCC=CCC=CCC=CCC	410	True	True	True		False	False			100	100	74	93.8	100	199702	Yura_Mice_kidney_2-_negx2_incl2_10	746.51508:34530340 747.51843:19562260 748.52179:5064266	57.51099:3307 59.0123:5967 63.23733:3109 68.37096:3388 81.09422:3252 82.42348:3879 91.49706:3287 92.35214:6699 128.77141:3805 130.93958:3831 140.01082:9279 153.83458:3910 177.09331:4121 196.0369:6051 229.19724:9829 234.38785:3941 283.24216:71826 303.23386:7928 327.23111:198768 418.27432:14747 436.28687:44938 746.51178:83349	973608512	925389632	925958208	267648032	246174880	241858352	713595840	656782272	684560768	216879632	179786512	186026448	29092076	28758130	29686718	107863320	99443288
308	39419	7.737	764.524	PE 38:5|PE 18:1_20:4	[M-H]-	similar chromatogram in higher mz_43342	1	True	9.48	764.524	C43H76NO8P	PE	ZYMZKMQPPJPQHY-UHFFFAOYSA-N	O=C(OCC(OC(=O)CCCCCCC=CCC=CCC=CCC=CCC)COP(=O)(O)OCCN)CCCCCCCC=CCCCCCCCC	410	True	True	True		False	False			100	100	80.8	86.6	100	144367	Yura_Mice_liver_2-_negx2_incl1_12	764.52429:117923272 765.52764:72829856 766.531:17595964	68.58916:59685 85.19617:46970 90.40463:45323 109.28687:49086 114.26373:54348 137.06953:49380 138.24437:52447 140.0108:84365 171.78659:48551 176.68721:49877 196.0369:65835 215.79912:46364 259.24112:112446 281.24948:968884 303.23358:2590381 460.29294:55354 461.10886:58381 478.28958:188875 554.08868:43094 726.328:48754 764.5329:605360	331720800	328753984	327702432	224420480	208753184	204069696	176348864	160905968	167507984	1117994240	918264000	889310016	715316416	703127616	696763072	47342900	45733500
309	17600	7.738	395.39	FA 26:0	[M-H]-		0.667	True	9.42	395.389	C26H52O2	FA	XMHIUKTWLZUKEX-UHFFFAOYSA-N	O=C(O)CCCCCCCCCCCCCCCCCCCCCCCCC	410	True	True	True		False	False			100	100	74.8	75	100	31.33	Yura_Mice_heart_2-_negx2_excl_05	395.38943:4013150 396.39278:1237966 397.39614:0	55.18745:1522 60.81557:1369 70.29445:1338 73.13564:1377 84.13485:1607 85.91102:1528 89.99273:1438 90.1898:1421 92.35677:2884 105.57861:2176 115.70436:1626 121.45054:1492 127.49969:1786 138.21588:1840 161.9368:1518 163.20773:1950 184.0472:1468 208.15958:1476 208.50751:1709 214.93884:1812 314.98804:1894 320.92368:1789 322.37622:1690 327.23941:1684 347.47562:1854 395.38971:255753	41625724	22031230	13458135	24447182	8283928	5534409	60324596	18881764	34995144	78913472	26517136	26612182	31831630	10802735	21160734	13487461	11578019
310	42733	7.744	834.576	SHexCer 38:1;O2	[M-H]-		0.429	True	9.07	834.577	C44H85NO11S	SHexCer	ZPIGOEBABJXHDY-UHFFFAOYSA-N	O=C(NC(COC1OC(CO)C(O)C(OS(=O)(=O)O)C1O)C(O)C=CCCCCCCC)CCCCCCCCCCCCCCCCCCCCCCCCC	420	True	True	True		False	False			100	100	21.7	73.2	100	897.05	Yura_Mice_brain_2-_negx2_excl_23	834.57611:2267373 835.57946:2133818 836.58282:0	61.43579:2096 64.45258:2445 70.26704:2056 78.9576:16219 88.679:2335 96.9585:11895 100.2455:2577 104.56327:2450 117.7646:2486 123.72167:2333 127.74918:2278 130.65649:2242 140.6572:2373 146.55156:2738 148.25645:2481 152.99481:45685 195.29185:2729 209.26187:2543 283.25528:4367 283.26431:112923 327.23364:8016 374.22684:2552 409.16074:2672 419.25772:17682 419.80768:2689 437.26489:4741 445.71918:2817 4…	17848540	17807174	18136918	1217680	1281853	1295873	1962122	1531894	1232792	3092718	504861	661231	139202	54761	28021	0	26960
311	40007	7.757	774.567	PC O-32:2|PC O-16:1_16:1	[M+CH3COO]-		0.143	True	9.3	774.565	C40H78NO7P	EtherPC	MZDGVRYVGYDNAO-UHFFFAOYSA-N	O=C(OC(COCCCCCCCCC=CCCCCCC)COP(=O)([O-])OCC[N+](C)(C)C)CCCCCCCC=CCCCCCC	410	True	True	True		False	False			100	100	67.9	63.9	100	10.61	Yura_Mice_lung_2-_negx2_excl_08	774.56689:550551 775.57024:253889 776.5736:236479	126.28168:1326 146.06738:1531 181.18839:1548 190.16043:1489 213.62543:1620 223.53867:1732 224.06895:2380 224.9415:2077 228.729:1700 250.52844:1763 253.21635:81841 255.23259:2927 296.08621:1604 297.4584:1931 436.90106:2281 442.55911:2314 464.3132:5870 700.52515:12369 720.17603:2602	790	33470	65917	0	0	6496	486	72645	30719	0	0	80042	0	0	0	3344638	3252043
312	39223	7.759	761.541	MGDG 30:0|MGDG 14:0_16:0	[M+CH3COO]-	similar chromatogram in higher mz_45197	0.286	True	9.44	761.542	C39H74O10	MGDG	AGVOZDHPUZEVKE-UHFFFAOYSA-N	O=C(OCC(OC(=O)CCCCCCCCCCCCCCC)COC1OC(CO)C(O)C(O)C1O)CCCCCCCCCCCCC	410	True	True	True		False	False			100	100	69	57	100	1991.01	Yura_Mice_brain_2-_negx2_excl_23	761.54059:595892 762.54394:877382 763.5473:0	54.24511:2132 59.0121:13363 61.98659:3752 67.09296:2194 80.54259:2360 85.5973:2083 86.22563:2137 100.82965:2180 110.70972:2227 142.10643:2512 164.65582:2279 166.9836:2363 195.87294:2165 197.21878:2449 221.60658:2300 223.86383:2360 227.20146:48544 249.70116:2211 253.09203:3031 255.2328:43439 374.54974:2389 422.17523:2671 496.0506:2620	3665638	4287677	3823063	0	56407	74357	2354072	0	62752	0	2266518	1152732	392969	0	0	1297056	506965
313	44728	7.762	876.613	SHexCer 41:1;O2	[M-H]-		0.667	True	9.85	876.624	C47H91NO11S	SHexCer	JSGRCCNLIQZYOQ-UHFFFAOYSA-N	O=C(NC(COC1OC(CO)C(O)C(OS(=O)(=O)O)C1O)C(O)C=CCCCCCCCC)CCCCCCCCCCCCCCCCCCCCCCCCCCC	420	True	True	True		False	False			93.7	100	3.8	73.9	100	33008	Yura_Mice_kidney_2-_negx2_excl_11	876.61359:21624936 877.61694:27824688 878.6203:9246534	65.48988:2286 69.03252:9594 78.95724:28656 82.21664:2435 89.02296:3211 89.14257:2621 93.06921:4966 95.04854:2752 96.95845:4318 107.08483:8749 121.1003:3707 128.8761:2421 131.08463:2719 133.10104:2838 133.83809:2467 135.11665:7070 136.03214:2463 147.11604:4959 149.13177:3581 152.43721:2574 163.0753:3347 163.14841:4444 168.04173:20894 175.14816:4386 177.16371:9696 191.17918:3167 229.19588:35097 241…	439332	232755	726733	338573	18647	725459	14269875	14301068	16104120	210189280	192292480	193628384	1678924	820335	150601	2110316	1601772
314	46270	7.77	913.582	PI 40:4|PI 18:0_22:4	[M-H]-		0.952	True	8.85	913.581	C49H87O13P	PI	VTYLJIRGLIZEIC-UHFFFAOYSA-N	O=C(OCC(OC(=O)CCCCCCCCC=CCC=CCC=CCC=CCC)COP(=O)(O)OC1C(O)C(O)C(O)C(O)C1O)CCCCCCCCCCCCCCCCC	410	True	True	True		False	False			100	100	50.2	60.5	100	4302.84	Yura_Mice_heart_2-_negx2_excl_05	913.58258:1008206 914.58593:691746 915.58929:441348	67.45222:2987 72.86029:2433 73.08436:2219 78.95747:5162 80.38998:2648 98.28253:2531 119.32967:2617 147.13724:2517 152.99498:12330 173.31607:2842 191.45151:2572 203.96443:3097 214.24123:2769 223.00081:9138 241.01218:27737 259.02356:3706 283.26474:48701 295.28818:3108 297.03799:3984 331.26508:47832 419.25659:14750 445.74615:3321 581.30707:3382 604.36896:2858 670.82074:2752 913.58075:16220	0	148968	123005	4109786	3269244	3993064	7178349	5221580	5523252	3126914	1888830	2224183	4764886	5269240	4740107	4957707	3800556
315	38096	7.826	740.497	PC O-32:1|PC O-16:1_16:0	[M+CH3COO]-	found in higher mz's MsMs_38103; similar chromatogram in higher mz_42318	0.429	True	8.17	740.487	C40H80NO7P	EtherPC	BXQUYBIIGCTQFV-UHFFFAOYSA-N	O=C(OC(COCCCCCCCCC=CCCCCCC)COP(=O)([O-])OCC[N+](C)(C)C)CCCCCCCCCCCCCCC	410	True	True	True		False	False			100	100	78.3	86.1	100	3791.42	Yura_Mice_kidney_2-_negx2_incl1_09	740.49677:1447453 741.50012:974620 742.50348:469574	55.23706:17219 56.36284:17509 57.7375:15968 67.25563:15806 74.56719:17201 77.26349:15917 107.97579:20145 111.11689:17861 127.86845:20000 140.01082:37226 145.42992:17553 150.46194:19299 179.27687:20268 196.0343:22771 208.06703:18457 250.29918:23611 279.23392:1296004 281.24976:495973 331.20218:18743 406.41962:20419 460.2836:28210 478.2995:46940 700.86005:23827 740.53192:359094	576520	410561	409342	9384506	9251918	9010116	2176657	1432327	1684578	10175149	7354805	7663566	10720903	9219594	8398926	627411	524077
316	40087	7.826	776.582	PE 35:4;O|PE 18:2_17:2;O	[M-H]-		0.286	True	9.71	776.581	C40H72NO9P	OxPE	IJCZRTKKRNCRMR-UHFFFAOYSA-N	O=C(OCC(OC(=O)CCCCCCC(O)C=CCC=CCCCC)COP(=O)(O)OCCN)CCCCCCCC=CCC=CCCCCC	410	True	True	True		False	False			100	100	67.6	83.6	100	7013.13	Yura_Mice_lung_2-_negx2_incl1_06	776.58234:613794 777.58569:434582 778.58905:0	59.01231:4281 68.32488:2751 92.65676:2911 114.13181:3182 171.59032:3258 217.65099:3405 227.19971:5097 255.22998:18411 309.10187:3299 327.23099:6357 520.56146:3978 702.53479:14093 776.53839:4674	1993228	1727426	803636	662995	184331	225420	161459	282692	67083	2741810	832216	424075	153095	211771	133220	4212217	4213884
317	38103	7.828	740.554	PE O-37:3|PE O-19:1_18:2	[M-H]-	ion correlated with 38155; ion correlated with 42318; ion correlated with 38259; adduct linked to 41192_[M+Hac-H]-	0.286	True	11.48	740.56	C42H80NO7P	EtherPE	NWMMAEHYJLTEAJ-UHFFFAOYSA-N	O=C(OC(COC=CCCCCCCCCCCCCCCCCC)COP(=O)(O)OCCN)CCCCCCCC=CCC=CCCCCC	410	True	True	True		False	False			100	99.9	65.2	87.8	100	5632.33	Yura_Mice_kidney_2-_negx2_incl1_09	740.5542:769619 741.55755:915787 742.56091:1052814	55.23706:17219 56.36284:17509 57.7375:15968 67.25563:15806 74.56719:17201 77.26349:15917 107.97579:20145 111.11689:17861 127.86845:20000 140.01082:37226 145.42992:17553 150.46194:19299 179.27687:20268 196.0343:22771 208.06703:18457 250.29918:23611 279.23392:1296004 281.24976:495973 331.20218:18743 406.41962:20419 460.2836:28210 478.2995:46940 700.86005:23827 740.53192:359094	275784	150182	132160	5319198	4588411	4730000	1125274	760952	782843	3869158	3746237	3753700	4995098	4041292	4176340	383263	242240
318	38546	7.832	748.53	PE O-38:6|PE O-16:0_22:6	[M-H]-		0.524	True	9.81	748.529	C43H76NO7P	EtherPE	JJMPYAHUHHQAJB-UHFFFAOYSA-N	O=C(OC(COCCCCCCCCCCCCCCCC)COP(=O)(O)OCCN)CCC=CCC=CCC=CCC=CCC=CCC=CCC	410	True	True	True		False	False			100	100	70.5	93.8	100	3331.61	Yura_Mice_kidney_2-_negx2_incl2_10	748.53046:3380297 749.53381:1903998 750.53717:820356	56.34559:2684 56.4271:2554 58.75817:2501 60.83919:3096 61.76273:2623 64.33255:3153 67.37505:2927 75.53466:2855 89.785:2680 164.12814:3746 168.95636:3750 229.19394:4093 242.45164:3420 253.03674:3277 283.24191:31345 284.24374:3689 305.24701:11697 327.23093:83249 328.23819:7379 438.29877:20703 691.3844:3974 748.52612:49053	13384877	83500264	84667160	16193237	15930498	15934997	72410280	150115	12721579	32657958	16258055	15846291	5161694	1397838	1944644	2795486	2698214
319	39885	7.834	772.49	PE 39:8|PE 17:2_22:6	[M-H]-		0.429	True	8.44	772.492	C44H72NO8P	PE	UQJRRXOEJKMGJQ-UHFFFAOYSA-N	O=C(OCC(OC(=O)CCC=CCC=CCC=CCC=CCC=CCC=CCC)COP(=O)(O)OCCN)CCCCCCCC=CCC=CCCCC	410	True	True	True		False	False			98.3	100	34.6	33.1	100	3140.81	Yura_Mice_brain_2-_negx2_excl_23	772.48975:143008 773.4931:300038 774.49646:7951	55.58284:1754 55.82988:2024 57.81641:2187 58.63276:1951 59.01228:6314 60.81195:2180 61.95813:2064 62.52817:1961 62.5474:1963 66.21535:2235 69.98522:2070 76.37589:2223 78.95743:7057 80.50799:2143 85.64726:2499 93.75934:2455 97.9378:2404 107.8758:2039 120.67357:1986 140.00998:8137 152.79749:2354 175.14812:2549 196.03683:8977 229.19551:8655 252.30341:2710 255.2325:9048 256.23511:6161 265.25394:3383 …	1180150	808468	2782606	418059	514533	125515	1456158	1623338	791345	848005	324480	1700995	0	0	0	27270	158398
320	45167	7.849	887.564	PI 38:3|PI 18:0_20:3	[M-H]-		0.571	True	8.73	887.565	C47H85O13P	PI	GGSSNEAFVQRIHU-UHFFFAOYSA-N	O=C(OCC(OC(=O)CCCCCCCCCC=CCC=CCC=CCC)COP(=O)(O)OC1C(O)C(O)C(O)C(O)C1O)CCCCCCCCCCCCCCCCC	410	True	True	True		False	False			100	100	46.5	54.7	100	2991.81	Yura_Mice_liver_2-_negx2_excl_14	887.56409:1221257 888.56744:880332 889.5708:426888	66.37048:2220 67.83342:2287 70.18864:2290 73.31301:2495 77.5276:2156 78.95745:8413 96.79025:2326 103.03831:2683 112.98925:2843 128.76724:3387 152.99477:10247 161.81175:2640 164.3587:2437 223.00076:9334 236.85406:2430 241.0118:29903 283.26465:43363 297.03796:3311 300.18713:2613 305.24948:41140 323.17639:2636 405.67462:3125 419.25769:6054 425.0903:2790 546.43201:2745 581.31366:4044 887.57086:10046	0	58050	0	4508144	4543572	4365504	1663201	1399176	1580812	467290	96997	591713	7465078	7377497	7438213	217256	196202
321	40739	7.872	790.541	PE 40:6|PE 20:2_20:4	[M-H]-		0.429	True	9.97	790.539	C45H78NO8P	PE	XSLAGHHVEDVPBE-UHFFFAOYSA-N	O=C(OCC(OC(=O)CCCCCCC=CCC=CCC=CCC=CCC)COP(=O)(O)OCCN)CCCCCCCCCC=CCC=CCCCCC	410	True	True	True		False	False			100	100	72	82.3	100	3216.87	Yura_Mice_liver_2-_negx2_incl1_12	790.54138:2711036 791.54473:1921967 792.54809:474594	55.03631:2957 58.93756:2862 61.70799:2713 120.45013:3463 209.63568:3732 303.2337:52353 307.2652:16847 663.8396:3847 716.56952:5332 790.53668:12831	2740550	1220422	1668945	2388476	2157717	1998165	1172517	2336630	2593358	10876406	10059173	10180055	13835783	13001313	13266615	167386	191075
322	22572	7.883	469.405	FA 32:5	[M-H]-	similar chromatogram in higher mz_32055; similar chromatogram in higher mz_52530	0.81	True	8.83	469.405	C32H54O2	FA	PQBCYTBVNFCCOI-UHFFFAOYSA-N	O=C(O)CCCCCCCCCCCCCCCC=CCC=CCC=CCC=CCC=CCC	410	True	True	True		False	False			100	100	64.2	75	100	4056.2	Yura_Mice_spleen_2-_negx2_excl_17	469.40466:396406 470.40801:176971 471.41137:0	52.37282:1594 54.29023:1370 58.35043:1535 73.46804:1695 77.69814:1634 81.90959:1430 93.26451:1604 106.65209:1602 130.70258:1760 141.08694:1637 152.94809:1818 159.73344:1646 183.56621:1557 469.40286:28118	2309118	1856312	2116359	0	0	0	1472842	2105896	2157813	1157044	824608	719782	432636	311827	328020	686900	394820
323	43683	7.884	854.594	PC 37:4|PC 17:0_20:4	[M+CH3COO]-		0.952	True	9.44	854.592	C45H82NO8P	PC	HTEFXTFZCGTMAC-UHFFFAOYSA-N	O=C(OCC(OC(=O)CCCCCCC=CCC=CCC=CCC=CCC)COP(=O)([O-])OCC[N+](C)(C)C)CCCCCCCCCCCCCCCC	410	True	True	True		False	False			100	100	50.9	74.6	100	1323.05	Yura_Mice_fat_2-_negx2_incl2_19	854.59357:1317371 855.59692:1051494 856.60028:289994	59.52813:3122 64.57005:2898 89.78418:3810 94.20869:3311 107.59477:3350 121.9918:3510 269.24799:16929 283.24191:4008 303.23355:38644 327.2309:14838 494.32632:4652 631.10223:4142 717.80804:3952 720.7536:3501 772.53131:13958 780.55841:18274	19133014	14509695	15322387	9209386	7691516	7423608	32047560	24422490	25154830	39757864	33620460	31935810	60461836	47902312	46797168	11905020	10147254
324	39889	7.909	772.531	PE O-40:8|PE O-18:2_22:6	[M-H]-	similar chromatogram in higher mz_40702; found in higher mz's MsMs_43683	1	True	9.86	772.529	C45H76NO7P	EtherPE	UKPNUUDYLNCIOE-UHFFFAOYSA-N	O=C(OC(COC=CCCCCCCC=CCCCCCCCC)COP(=O)(O)OCCN)CCC=CCC=CCC=CCC=CCC=CCC=CCC	410	True	True	True		False	False			100	100	72.9	93.1	100	68505.7	Yura_Mice_kidney_2-_negx2_incl2_10	772.53088:34417844 773.53423:26046450 774.53759:7987991	56.79674:5977 75.13036:6363 92.35635:8532 218.36226:7393 245.10118:6918 283.24142:40929 327.2312:121872 384.9249:7472 444.28595:15619 462.3038:16367 772.52972:61254	391178048	380075616	367943136	80520592	40462876	70138248	350601184	338036864	348180704	237976144	192202112	197542064	11654394	10598349	10248271	27708168	24084846
325	43086	7.922	842.591	PC 36:3|PC 16:0_20:3	[M+CH3COO]-		0.333	True	9.59	842.592	C44H82NO8P	PC	FHYXYDNOQOCPNC-UHFFFAOYSA-N	O=C(OCC(OC(=O)CCCCCCCCCC=CCC=CCC=CCC)COP(=O)([O-])OCC[N+](C)(C)C)CCCCCCCCCCCCCCC	410	True	True	True		False	False			100	100	75.4	75.6	100	2542.9	Yura_Mice_spleen_2-_negx2_incl2_16	842.5907:2439828 843.59405:1673816 844.59741:505716	59.01229:9687 66.6782:3207 92.03059:3193 111.80098:3459 114.54922:3690 120.20102:3049 123.05034:3473 128.32906:3599 163.37294:3306 253.26591:3943 255.23067:40010 279.23532:23112 281.24973:14393 299.48788:3386 305.24686:128114 480.30975:9204 582.01874:5222 684.31824:4020 768.55701:66251 773.50977:3929	2470888	1738101	4490127	7403006	4218837	4429337	3702454	845403	2214188	13568565	3849633	9873941	34251556	187949872	31849204	6524359	2325094
326	44339	7.933	868.607	PC 38:4|PC 18:1_20:3	[M+CH3COO]-		0.143	True	9.67	868.607	C46H84NO8P	PC	JNKAOGSDBBXHEP-UHFFFAOYSA-N	O=C(OCC(OC(=O)CCCCCCCCCC=CCC=CCC=CCC)COP(=O)([O-])OCC[N+](C)(C)C)CCCCCCCC=CCCCCCCCC	410	True	True	True		False	False			94	100	77.2	74.5	100	15600.8	Yura_Mice_lung_2-_negx2_incl2_07	868.61938:885403 869.62273:744138 870.62609:289127	60.82029:3073 66.73505:3633 76.54712:3299 92.35804:4198 105.30342:3178 168.04158:3390 178.46465:3808 279.23428:3747 281.25:19412 305.24768:37591 386.9238:3725 438.46426:4133 794.57275:18982	91642656	33107516	32103342	4739028	4818592	5574619	126599864	104361040	10835835	22521266	27289270	27570490	29351622	50599384	52389976	80142304	7765361
327	39420	7.957	764.524	PE 38:5|PE 16:0_22:5	[M-H]-	similar chromatogram in higher mz_43288	0.905	True	9.39	764.524	C43H76NO8P	PE	BXSFSSDQHFBPDQ-UHFFFAOYSA-N	O=C(OCC(OC(=O)CCCCCC=CCC=CCC=CCC=CCC=CCC)COP(=O)(O)OCCN)CCCCCCCCCCCCCCC	410	True	True	True		False	False			100	100	78.4	87.2	100	232.33	Yura_Mice_fat_2-_negx2_incl1_18	764.52411:5978868 765.52746:3407220 766.53082:1378783	140.01079:13621 174.17505:6281 196.03687:8970 221.53937:6679 231.2112:10022 255.23067:104485 259.17776:5958 281.24973:11211 285.25961:37478 303.23291:31055 305.29248:6363 329.24997:237008 452.2789:27782 764.52972:85449	29004902	27362546	25726834	33696084	32257596	32243928	225299856	190074336	199474896	56143312	75362424	87340536	312674880	270236864	272870176	22518912	15317890
328	42551	7.959	830.595	PC 35:2|PC 17:0_18:2	[M+CH3COO]-	adduct linked to 41725_[M-H2O-H]-	0.667	True	9.64	830.592	C43H82NO8P	PC	ZSKWZJYUVZYDQU-UHFFFAOYSA-N	O=C(OCC(OC(=O)CCCCCCCC=CCC=CCCCCC)COP(=O)([O-])OCC[N+](C)(C)C)CCCCCCCCCCCCCCCC	410	True	True	True		False	False			100	100	68.7	74.7	100	4602.78	Yura_Mice_liver_2-_negx2_incl2_13	830.59491:5988648 831.59826:4320300 832.60162:1487690	59.0123:8068 61.98707:2997 73.90839:2806 96.9586:52216 218.56131:3634 267.23166:7300 269.24835:19650 279.23407:63023 281.24976:15373 364.8067:3428 474.98346:3850 645.44647:3577 756.54993:34680	6801990	3355854	3374076	26016066	22620884	23685534	23457196	20854116	18647126	32375258	23478184	27088924	50679684	39326836	46823368	9440521	6924284
329	42368	7.963	826.597	PC O-36:4|PC O-16:0_20:4	[M+CH3COO]-	similar chromatogram in higher mz_43952	1	True	9.88	826.597	C44H82NO7P	EtherPC	SOUZQPFUXRVDGK-UHFFFAOYSA-N	O=C(OC(COCCCCCCCCCCCCCCCC)COP(=O)([O-])OCC[N+](C)(C)C)CCCCCCC=CCC=CCC=CCC=CCC	410	True	True	True		False	False			100	100	92.1	72	100	127.73	Yura_Mice_liver_2-_negx2_incl1_12	826.59631:2564180 827.59966:1983924 828.60302:0	58.01184:3013 59.0123:13674 59.37034:2757 73.24044:3342 303.23367:123266 380.31122:3606 466.32657:9385 654.24445:4171 752.56354:59911	8540090	7413430	8368443	14993245	13838205	13863650	45821856	30720380	28723764	202992656	177631200	184156848	15417740	13418632	12736282	44713860	35068100
330	40006	7.965	774.546	PE O-40:7|PE O-18:1_22:6	[M-H]-		0.238	True	10.18	774.544	C45H78NO7P	EtherPE	FIJFPUAJUDAZEY-UHFFFAOYSA-N	O=C(OC(COC=CCCCCCCCCCCCCCCCC)COP(=O)(O)OCCN)CCC=CCC=CCC=CCC=CCC=CCC=CCC	410	True	True	True		False	False			100	100	65.5	94	100	82.96	Yura_Mice_brain_2-_negx2_incl2_22	774.54669:3423968 775.55004:1634266 776.5534:0	59.01228:4192 64.25479:4513 68.99282:4013 77.90118:4286 103.94945:4762 132.91116:4564 153.57068:4488 188.04315:4999 229.19716:5629 283.24219:43894 327.2316:110272 328.2381:19812 329.23865:8392 334.03842:6394 446.29987:6732 464.31744:27071 535.08502:5114 594.47998:5658 774.53088:50516	49728580	30507692	16295082	10814415	3217652	12424477	30154236	4963492	5531992	13894096	14392808	13933044	277872	108462	281654	2372658	1948474
[truncated: 346 more rows]
[truncated: 6 more columns]
