# Supplementary material for: Untargeted Lipidomics after D2O Administration Reveals the Turnover Rate of Individual Lipids in Various Organs of Living Organisms
Source: Int J Mol Sci. 2023 Jul 21;24(14):11725. doi: 10.3390/ijms241411725 (PMC10380497; doi:10.3390/ijms241411725)
Supplement: Supplementary file 1 [file ijms-24-11725-s001.zip › Pos_lipids.xlsx]

## Sheet: Initial data
	Alignment ID	Average Rt(min)	Average Mz	Metabolite name	Adduct type	Post curation result	Fill %	MS/MS assigned	Reference RT	Reference m/z	Formula	Ontology	INCHIKEY	SMILES	Annotation tag (VS1.0)	RT matched	m/z matched	MS/MS matched	Comment	Manually modified for quantification	Manually modified for annotation	Isotope tracking parent ID	Isotope tracking weight number	Total score	RT similarity	Dot product	Reverse dot product	Fragment presence %	S/N average	Spectrum reference file name	MS1 isotopic spectrum	MS/MS spectrum	Yura_Mice_brain_1+_posx3_excl_22	Yura_Mice_brain_1+_posx3_incl1_20	Yura_Mice_brain_1+_posx3_incl2_21	Yura_Mice_fat_1+_posx3_excl_19	Yura_Mice_fat_1+_posx3_incl1_17	Yura_Mice_fat_1+_posx3_incl2_18	Yura_Mice_heart_1+_posx3_excl_04	Yura_Mice_heart_1+_posx3_incl1_02	Yura_Mice_heart_1+_posx3_incl2_03	Yura_Mice_kidney_1+_posx3_excl_10	Yura_Mice_kidney_1+_posx3_incl1_-08	Yura_Mice_kidney_1+_posx3_incl2_09	Yura_Mice_liver_1+_posx3_excl_13	Yura_Mice_liver_1+_posx3_incl1_11	Yura_Mice_liver_1+_posx3_incl2_22	Yura_Mice_lung_1+_posx3_excl_07	Yura_Mice_lung_1+_posx3_incl1_05
0	19265	2.281	372.312	CAR 14:0	[M+H]+	similar chromatogram in higher mz_28696; similar chromatogram in higher mz_31732	0.762	True	5.58	372.311	C21H41NO4	CAR	PSHXNVGSVNEJBD-UHFFFAOYSA-N	O=C([O-])CC(OC(=O)CCCCCCCCCCCCC)C[N+](C)(C)C	410	True	True	True		False	False			100	99.9	75.8	87	100	11.3	Yura_Mice_lung_1+_posx3_incl1_05	372.31155:1957228 373.3149:418124 374.31826:0	60.08143:6506 70.50243:2020 85.02885:35575 146.80498:2020 211.20473:3965 220.94409:2307 313.23474:7343 317.11414:2189 372.31354:85515	952509	1257335	1271418	273478	436606	495017	582997	738422	688882	261244	320235	312849	0	35074	88196	1752321	1957228
1	27468	2.442	494.324	LPC 16:1/0:0	[M+H]+		0.762	True	5.86	494.324	C24H48NO7P	LPC	LFUDDCMNKWEORN-UHFFFAOYSA-N	O=C(OCC(O)COP(=O)([O-])OCC[N+](C)(C)C)CCCCCCCC=CCCCCCC	410	True	True	True		False	False			100	99.9	72.2	92.7	100	7.89	Yura_Mice_lung_1+_posx3_excl_07	494.32391:2134922 495.32726:756798 496.33062:0	56.75003:2248 59.06105:12200 61.28199:2136 96.99123:2409 102.09166:3100 104.10706:40866 114.63568:2661 145.73114:2608 152.39549:2707 158.63893:2203 184.07257:85136 202.93178:2640 259.32825:2481 354.15881:2613 383.21759:2487 476.31857:8083 494.3251:44349 494.65817:2978	264987	461013	363978	555542	830960	798126	932243	1083040	994501	446906	405263	474374	2005357	2679183	2449366	2134922	2229532
2	32637	2.515	568.339	LPC 22:6	[M+H]+	adduct linked to 34071_[M+Na]+	0.857	True	5.67	568.34	C30H50NO7P	LPC	LSOWKZULVQWMLY-UHFFFAOYSA-N	O=C(OCC(O)COP(=O)([O-])OCC[N+](C)(C)C)CCC=CCC=CCC=CCC=CCC=CCC=CCC	410	True	True	True		False	False			100	100	70.9	74.5	100	6181.62	Yura_Mice_heart_1+_posx3_excl_04	568.33923:19429976 569.34258:8488543 570.34594:1646402	54.18228:2237 64.43105:2869 86.09699:3551 114.90512:2390 135.61615:2524 148.47754:2436 178.04279:2586 184.07271:235655 265.69763:2891 550.33777:3536 568.33795:13815	2055248	2510296	2630292	166382	219141	207629	19429976	19003030	22927264	1525376	1762082	1844797	3610271	4421634	4370306	692372	714285
3	34071	2.517	590.321	LPC 22:6	[M+Na]+	adduct linked to 32637_[M+H]+	0.19	True	5.67	590.322	C30H50NO7P	LPC	LSOWKZULVQWMLY-UHFFFAOYSA-N	O=C(OCC(O)COP(=O)([O-])OCC[N+](C)(C)C)CCC=CCC=CCC=CCC=CCC=CCC=CCC	410	True	True	True		False	False			100	100	64.1	95.6	100	5727.27	Yura_Mice_heart_1+_posx3_excl_04	590.32141:1142638 591.32476:272017 592.32812:155997	59.97469:2431 78.59948:2462 86.09699:6746 104.10718:8562 127.86301:2738 146.98196:16723 179.46173:3134 208.51743:2564 215.08278:2588 233.83595:2735 273.18878:3120 314.83939:2963 385.26804:2878 407.2533:5396 531.2475:19838 590.31506:10256	122327	83540	141795	0	0	0	1142638	1098181	1171057	0	39197	193653	201511	286103	226627	0	0
4	29243	2.559	520.341	LPC 18:2	[M+H]+	ion correlated with 30979	0.952	True	5.97	520.34	C26H50NO7P	LPC	SPJFYYJXNPEZDW-UHFFFAOYSA-N	O=C(OCC(O)COP(=O)([O-])OCC[N+](C)(C)C)CCCCCCCC=CCC=CCCCCC	410	True	True	True		False	False			100	99.9	80	82	100	191.3	Yura_Mice_spleen_1+_posx3_excl_16	520.33832:45378556 521.34167:14017533 522.34503:3709120	58.06547:21980 60.08134:20963 65.61495:20947 72.30246:17676 84.7949:18496 86.0971:99526 102.1434:17233 104.10726:260130 124.99913:26027 137.38408:17758 151.31265:18019 184.07257:5744518 207.75664:19449 258.10831:31800 398.60019:20122 461.48929:19017 502.33405:96410 520.33624:658064	418104	543983	520843	8391454	9993636	10437277	19354050	20960300	20937016	4215116	4511233	4627590	12592405	15373482	16061473	5308648	5525778
5	30979	2.585	544.34	LPC 20:4	[M+H]+	ion correlated with 29243	0.952	True	5.86	544.34	C28H50NO7P	LPC	GOMVPVRDBLLHQC-UHFFFAOYSA-N	O=C(OCC(O)COP(=O)([O-])OCC[N+](C)(C)C)CCCCCCC=CCC=CCC=CCC=CCC	410	True	True	True		False	False			100	99.9	68.9	74.5	100	96.73	Yura_Mice_heart_1+_posx3_excl_04	544.34088:15262976 545.34423:5937662 546.34759:744807	59.06104:4586 60.08188:3506 81.74707:2631 86.09699:6326 86.72782:2367 102.09171:6214 104.10717:3785 118.47208:2460 123.11744:4222 123.70388:3130 184.07278:353041 191.26949:2559 242.33246:2684 242.98505:2742 277.22449:2644 334.72424:4482 526.33191:3268 544.33105:23943 544.69098:14525	1869155	2116629	2252944	1827688	2346512	2295852	15262976	19216938	18287952	4001611	5135261	4675784	12569064	16254069	16160714	3421237	4018160
6	21102	2.61	398.323	CAR 16:1	[M+H]+		0.19	True	5.52	398.327	C23H43NO4	CAR	JFAGPSOZZSTLRF-UHFFFAOYSA-N	O=C([O-])CC(OC(=O)CCCCCCCC=CCCCCCC)C[N+](C)(C)C	410	True	True	True		False	False			100	100	59.4	87.1	100	13.47	Yura_Mice_lung_1+_posx3_incl2_06	398.32333:1086633 399.32668:339952 400.33004:0	58.98747:1748 60.08142:1995 60.43234:1725 85.0287:12521 89.69199:1877 92.34696:2383 99.29086:2213 119.08595:2554 166.95338:2071 170.18945:2485 183.24414:2245 201.73619:2384 337.1301:2230 338.19525:4749 391.04855:2237 398.32748:30329	365733	274441	222261	169645	50238	57950	587826	634800	631057	238918	237077	257210	97576	65421	65405	760066	1264633
7	32639	2.638	568.339	LPC 22:6/0:0	[M+H]+	adduct linked to 34072_[M+Na]+	1	True	5.67	568.34	C30H50NO7P	LPC	LSOWKZULVQWMLY-UHFFFAOYSA-N	O=C(OCC(O)COP(=O)([O-])OCC[N+](C)(C)C)CCC=CCC=CCC=CCC=CCC=CCC=CCC	410	True	True	True		False	False			100	100	77.1	91.4	100	9036.19	Yura_Mice_heart_1+_posx3_excl_04	568.33917:29543202 569.34252:12099707 570.34588:2419333	58.06557:6052 60.08144:8563 86.09718:29242 100.43902:3880 104.10734:398277 125.00067:5265 138.82045:3852 169.52182:3913 184.07278:697071 258.10876:9361 376.83096:4914 385.27518:5051 550.3266:36268 568.3396:185455	3189082	4312794	4469161	591310	800110	784257	29543202	38042844	35325676	3451392	4452864	4376401	5487398	8016690	7965672	1078669	1408708
8	34072	2.639	590.322	LPC 22:6	[M+Na]+	adduct linked to 32639_[M+H]+; adduct linked to 32983_[M+H]+	0.619	True	5.67	590.322	C30H50NO7P	LPC	LSOWKZULVQWMLY-UHFFFAOYSA-N	O=C(OCC(O)COP(=O)([O-])OCC[N+](C)(C)C)CCC=CCC=CCC=CCC=CCC=CCC=CCC	410	True	True	True		False	False			100	100	64.8	85.1	100	3894.47	Yura_Mice_liver_1+_posx3_excl_13	590.32336:321374 591.32671:0 592.33007:0	52.21519:2409 52.63316:2294 55.0574:2141 76.94907:2531 104.10699:22399 116.63095:2424 131.21152:2462 189.98611:2831 243.00267:3081 305.93991:2925 406.28787:3176 531.24554:12797 590.31421:3855	177725	231377	199213	0	0	0	1956233	2312159	2411659	154143	216897	239482	321374	491469	409120	0	31307
9	28044	2.653	502.294	LPE 20:4	[M+H]+		0.952	True	5.83	502.293	C25H44NO7P	LPE	JPNPIRVRGLGTRE-UHFFFAOYSA-N	O=C(OCC(O)COP(=O)(O)OCCN)CCCCCCC=CCC=CCC=CCC=CCC	410	True	True	True		False	False			100	99.9	51.5	73.6	100	6612.02	Yura_Mice_heart_1+_posx3_excl_04	502.29282:2001794 503.29617:858341 504.29953:125968	56.26859:2101 67.05489:3702 69.07043:2714 69.24607:2553 74.1859:2471 79.05484:5095 81.07061:5804 85.10174:3641 88.11235:4332 91.05441:6504 92.34026:2538 95.08643:3639 105.06992:3951 107.08632:5329 113.82747:2259 119.08599:10836 121.10183:4505 123.11744:2928 123.75218:2473 129.05473:8412 133.10074:7021 147.11591:4712 163.14854:2882 171.11562:4199 175.14713:3242 185.13139:2801 203.17848:13120 269.2…	1223004	1640353	1795904	1535028	2046335	1954276	2001794	2452126	2525788	2724391	3659548	3637801	2451463	3676208	3808532	558728	691169
10	18853	2.656	367.239	DG 16:0	[M+Na]+		1	True	5.52	367.246	C19H36O5	DG	ZQBULZYTDGUSSK-UHFFFAOYSA-N	O=C(OCC(OC(=O)CCCCCCC)CO)CCCCCCC	420	True	True	True		False	False			98.6	100	30	75	100	7.84	Yura_Mice_brain_1+_posx3_excl_22	367.24069:556528 368.24404:124571 369.2474:141783	57.07939:1921 63.41877:2001 67.03079:2075 73.69486:1933 74.75503:1821 75.92977:1802 100.52574:2014 189.68332:2291 189.7081:2123 236.57928:2121 253.13513:3061 309.19751:23526 349.22897:3302 367.24136:20888	556528	815995	741194	544331	574868	608963	596232	630667	663391	491881	666756	619798	582931	692234	620950	402378	524938
11	29242	2.696	520.341	LPC 18:2/0:0	[M+H]+		0.857	True	5.97	520.34	C26H50NO7P	LPC	SPJFYYJXNPEZDW-UHFFFAOYSA-N	O=C(OCC(O)COP(=O)([O-])OCC[N+](C)(C)C)CCCCCCCC=CCC=CCCCCC	410	True	True	True		False	False			100	99.9	76.4	92	100	687.68	Yura_Mice_heart_1+_posx3_excl_04	520.33911:47890224 521.34246:17703822 522.34582:4099078	56.62618:23433 60.08144:38236 60.82188:21100 62.31363:19379 83.77129:20813 86.09683:171450 98.6354:23723 104.10719:3120975 111.22044:25146 133.03812:26567 158.59352:27093 184.07266:3039398 205.07368:25867 258.11267:45785 280.71567:30254 311.64764:25040 337.27112:65340 371.89838:28328 417.27979:24541 427.71487:27381 488.76382:25579 502.33249:393320 520.33698:2098901	1026434	1033726	1245863	27565314	41878544	38698440	47890224	61130432	60812748	12557323	18564626	19570736	25371958	35208784	33875932	9670037	11786532
12	32521	2.71	566.323	LPC 20:4	[M+Na]+	ion correlated with 30811; adduct linked to 30980_[M+H]+	0.81	True	5.86	566.322	C28H50NO7P	LPC	GOMVPVRDBLLHQC-UHFFFAOYSA-N	O=C(OCC(O)COP(=O)([O-])OCC[N+](C)(C)C)CCCCCCC=CCC=CCC=CCC=CCC	410	True	True	True		False	False			100	100	84.2	87.9	100	15984.7	Yura_Mice_liver_1+_posx3_excl_13	566.32294:1211781 567.32629:604559 568.32965:355984	51.51657:2184 55.16217:2414 58.80478:2011 74.00069:2293 76.20292:2342 86.09687:6466 92.34602:2810 104.10705:80753 105.35432:2603 143.12347:2439 143.85217:2858 146.9821:2933 201.07449:2463 339.366:2853 507.24902:59727 514.73022:2955 566.32648:24705	129944	191022	175451	297906	508789	449719	1711235	2119582	2060369	454751	750817	695473	1211781	1699277	1793998	339676	405102
13	30980	2.711	544.34	LPC 20:4/0:0	[M+H]+	adduct linked to 32521_[M+Na]+	1	True	5.86	544.34	C28H50NO7P	LPC	GOMVPVRDBLLHQC-UHFFFAOYSA-N	O=C(OCC(O)COP(=O)([O-])OCC[N+](C)(C)C)CCCCCCC=CCC=CCC=CCC=CCC	410	True	True	True		False	False			100	99.9	76.7	93.2	100	81541.3	Yura_Mice_spleen_1+_posx3_excl_16	544.34015:85594248 545.3435:31147298 546.34686:5875576	58.06589:12684 60.08134:15366 60.23933:8256 70.86983:8108 86.09695:73498 95.43105:7773 98.73379:9839 104.10707:1214960 124.99913:18773 184.07242:1411921 258.10831:19590 526.33319:128091 544.33801:609454	2789960	3237796	3515083	5117485	8099460	7392441	22358928	28648234	29044992	8346683	12431881	12959754	20308544	27132226	27676730	5652432	6745856
14	26430	2.755	478.293	LPE 18:2	[M+H]+		0.81	True	6.13	478.293	C23H44NO7P	LPE	DBHKHNGBVGWQJE-UHFFFAOYSA-N	O=C(OCC(O)COP(=O)(O)OCCN)CCCCCCCC=CCC=CCCCCC	410	True	True	True		False	False			100	99.9	46.1	68.3	100	38.4	Yura_Mice_fat_1+_posx3_excl_19	478.29324:5990512 479.29659:2011842 480.29995:491933	62.06097:46967 81.07047:6353 87.32519:2566 89.97127:3150 93.0707:3850 95.08626:3444 109.10166:3614 119.08577:6861 119.80389:2799 119.88229:2848 121.10161:3665 123.11722:5143 155.01042:12313 198.05302:3421 202.106:8059 216.06404:4583 216.12129:4288 235.54738:3081 263.23828:15461 306.28073:18085 337.27042:227300 369.06387:3236 460.28046:33457 478.29303:32196 478.64346:8085	74609	32735	29479	5990512	8593006	8010989	2664080	4096597	4151760	978916	1816047	1605960	1386796	2168376	2111087	300429	579129
15	22788	2.812	424.343	CAR 18:2	[M+H]+	similar chromatogram in higher mz_23685	1	True	5.88	424.342	C25H45NO4	CAR	MJLXQSQYKZWZCB-UHFFFAOYSA-N	O=C([O-])CC(OC(=O)CCCCCCCC=CCC=CCCCCC)C[N+](C)(C)C	410	True	True	True		False	False			100	100	78	86.7	100	16.53	Yura_Mice_heart_1+_posx3_excl_04	424.34085:776373 425.3442:211313 426.34756:0	58.48243:1883 60.08144:6239 65.97649:2176 69.07043:2941 71.77255:2199 83.08612:3846 85.02875:40413 88.07628:2239 88.11221:18827 93.29268:2086 155.61469:2300 160.08916:2208 184.99767:2483 193.80086:2445 350.42126:2240 424.34521:114218	221477	416362	542348	287894	518777	460744	776373	1572581	1869313	2414589	3108589	3176011	550288	685621	654362	2357207	4131576
16	24360	2.838	448.343	CAR 20:4	[M+H]+		0.857	True	5.68	448.342	C27H45NO4	CAR	VPEBWBVNBKLXSR-UHFFFAOYSA-N	O=C([O-])CC(OC(=O)CCCCCCC=CCC=CCC=CCC=CCC)C[N+](C)(C)C	410	True	True	True		False	False			100	100	77.4	85.2	100	32.78	Yura_Mice_brain_1+_posx3_excl_22	448.3418:1377369 449.34515:613246 450.34851:0	50.65152:1932 60.08188:11425 73.09788:2062 81.07043:2457 85.02859:20464 93.06981:3119 95.08622:3539 130.9765:2496 157.04933:2339 158.71638:2312 217.26785:2568 256.68634:2382 378.59863:2281 448.34024:103945	1377369	2474212	2428969	150245	234296	197858	766223	1323439	1334747	3227302	4668330	4437746	660898	1011159	861887	1829715	3827449
17	32758	2.973	570.356	LPC 22:5	[M+H]+		0.571	True	5.96	570.355	C30H52NO7P	LPC	BIEOSECQPGGZMF-UHFFFAOYSA-N	O=C(OCC(O)COP(=O)([O-])OCC[N+](C)(C)C)CCCCCC=CCC=CCC=CCC=CCC=CCC	410	True	True	True		False	False			100	100	75.3	83.7	100	38.36	Yura_Mice_heart_1+_posx3_excl_04	570.35583:9503852 571.35918:3794866 572.36254:776871	58.06557:6555 60.08144:6742 71.33111:4109 78.17557:4365 86.09681:22008 89.05972:4321 104.10722:150557 124.99934:7414 130.48909:4591 133.08617:7425 179.45261:4262 184.07277:958917 209.46591:5360 258.1127:5980 411.88367:5010 552.33917:21446 570.25916:19391 570.34918:119560	38687	54309	44818	52924	40760	52691	9503852	11995084	10858263	278023	324487	360349	1581413	2056059	2076328	319326	385982
18	29107	2.994	518.321	LPC 16:0	[M+Na]+	ion correlated with 356; adduct linked to 27587_[M+H]+; found in higher mz's MsMs_33813; similar chromatogram in higher mz_29170; similar chromatogram in higher mz_30240; similar chromatogram in higher mz_33813	1	True	6.21	518.322	C24H50NO7P	LPC	ASWBNKHCZGQVJV-UHFFFAOYSA-N	O=C(OCC(O)COP(=O)([O-])OCC[N+](C)(C)C)CCCCCCCCCCCCCCC	410	True	True	True		False	False			100	99.9	79.4	88.2	100	56.37	Yura_Mice_kidney_1+_posx3_excl_10	518.32086:3522520 519.32421:1072184 520.32757:346723	50.10287:2281 51.71708:2183 53.84713:2081 54.61873:1949 59.11871:2116 69.07091:2323 86.09691:4714 102.09161:4331 104.10705:38872 126.83109:2857 129.22581:2164 146.98216:2467 245.81865:2486 267.84216:2653 304.23676:2663 459.2511:30743 518.315:13132	1369124	1642339	1800472	1384334	2458735	2111296	8407851	12442677	13052249	3522520	4340196	4159477	7933343	12008929	11660410	3956409	5429308
19	27587	2.995	496.339	LPC 20:3/0:0	[M+H]+	adduct linked to 29107_[M+Na]+	1	True	6.21	496.34	C28H52NO7P	LPC	XUDGAAFUMTTZCO-UHFFFAOYSA-N	O=C(OCC(O)COP(=O)([O-])OCC[N+](C)(C)C)CCCCCCCCCC=CCC=CCC=CCC	410	True	True	True		False	False			100	99.9	77.5	91.5	100	987.89	Yura_Mice_heart_1+_posx3_excl_04	496.3396:107277520 497.34295:36613336 498.34631:6473547	56.01007:6748 58.06557:9155 60.08144:15577 86.09702:61427 92.34025:11254 93.4947:7577 95.75743:7119 104.10723:1113676 125.00066:11628 129.42679:7466 136.5345:7916 151.91315:8095 161.17433:7575 184.07274:1174398 258.10873:23771 313.27158:28339 358.62579:8860 419.25131:10030 478.32648:185477 496.34317:926147	21489510	27757580	27322346	21151138	35924332	33428664	107277520	138483904	145054576	52816636	65204640	68048088	98526808	143555008	145710128	58576752	83776672
20	31123	2.995	546.357	LPC 16:0/0:0	[M+H]+	found in higher mz's MsMs_31129	0.667	True	6.1	546.355	C24H50NO7P	LPC	ASWBNKHCZGQVJV-UHFFFAOYSA-N	O=C(OCC(O)COP(=O)([O-])OCC[N+](C)(C)C)CCCCCCCCCCCCCCC	410	True	True	True		False	False			100	100	43.9	93.2	100	18.12	Yura_Mice_spleen_1+_posx3_excl_16	546.35413:3449806 547.35748:978206 548.36084:152589	57.07042:4035 60.08134:2380 71.08617:17296 85.10203:13700 86.09684:6718 87.04414:5857 89.05981:70899 99.90633:2540 104.10737:189923 119.08489:21885 120.08797:6306 121.06516:14996 128.46417:2716 133.0641:4834 133.08643:74373 145.48598:2673 147.08012:2840 149.74147:2831 160.34856:3216 165.09067:14404 177.11165:27214 184.07315:185519 194.8204:2998 209.11569:13354 247.20633:17587 258.10831:4191 273.2…	354793	327194	347015	554696	1091044	981363	1338169	1983203	1910639	826142	997063	997358	1575648	2415508	2745823	481974	729866
21	29811	3.036	528.307	LPE 22:5	[M+H]+		0.619	True	6.01	528.308	C27H46NO7P	LPE	OSRWIBSZJTWIKA-UHFFFAOYSA-N	O=C(OCC(O)COP(=O)(O)OCCN)CCCCCC=CCC=CCC=CCC=CCC=CCC	410	True	True	True		False	False			100	100	65.7	74	100	571.76	Yura_Mice_heart_1+_posx3_excl_04	528.30682:2529349 529.31017:875384 530.31353:0	58.09496:2079 62.06107:3284 62.74886:2032 67.05489:3126 69.29255:2315 78.96092:2535 79.05484:3566 81.07061:3956 87.96036:2787 95.08643:3133 105.07093:3627 107.08632:4441 108.6128:2387 119.08475:5312 121.10056:3279 122.05414:2652 122.12451:2205 131.08492:3370 132.04387:2570 162.97673:2558 194.64806:2592 383.58801:2604 387.29135:164008 427.93314:3128	0	85120	52508	182571	144691	233908	2529349	2967147	3258165	178854	298724	234704	583145	784735	638670	0	49962
22	24755	3.057	454.294	LPE 16:0	[M+H]+		1	True	6.33	454.293	C21H44NO7P	LPE	YVYMBNSKXOXSKW-UHFFFAOYSA-N	O=C(OCC(O)COP(=O)(O)OCCN)CCCCCCCCCCCCCCC	410	True	True	True		False	False			100	99.9	52.6	71.6	100	47.01	Yura_Mice_kidney_1+_posx3_excl_10	454.29214:1556293 455.29549:383606 456.29885:0	50.50692:1782 54.5537:1816 59.07734:2171 62.0611:13009 66.25278:1926 78.91229:2052 84.08479:2224 88.11305:2548 160.24666:2609 162.83655:2442 313.2713:62753 393.23575:5322 406.26474:2481 436.28119:5125 454.28778:5248	290095	568595	546493	862738	1491143	1447556	3289727	3834814	3992797	1556293	1789335	2015792	5051088	7293192	7502278	1305136	1638934
23	21239	3.092	400.342	CAR 16:0	[M+H]+		0.952	True	6.08	400.342	C23H45NO4	CAR	XOMRRQXKHMYMOC-UHFFFAOYSA-N	O=C([O-])CC(OC(=O)CCCCCCCCCCCCCCC)C[N+](C)(C)C	410	True	True	True		False	False			100	100	78.6	87	100	52.65	Yura_Mice_brain_1+_posx3_excl_22	400.34311:2981360 401.34646:1208143 402.34982:0	60.08138:13708 74.20149:1997 85.02866:87355 91.70541:1902 118.0656:2425 123.11716:3441 144.10275:3359 199.12529:2661 239.2383:4495 341.27054:19093 400.34164:220610	2981360	4400675	4254396	1871189	2755123	2279851	1824003	2243838	2243369	2487446	3554290	3257863	592776	923507	907197	10181309	14264970
24	29812	3.143	528.31	LPE 22:5	[M+H]+		0.857	True	6.01	528.308	C27H46NO7P	LPE	OSRWIBSZJTWIKA-UHFFFAOYSA-N	O=C(OCC(O)COP(=O)(O)OCCN)CCCCCC=CCC=CCC=CCC=CCC=CCC	410	True	True	True		False	False			100	100	39.7	64.5	100	964.24	Yura_Mice_liver_1+_posx3_excl_13	528.30945:828116 529.3128:257821 530.31616:133774	51.48993:2201 61.92072:2110 62.06098:9355 65.37568:2088 71.08651:2330 73.76217:2377 81.02275:2124 81.0705:2436 89.84678:2349 93.54519:2156 96.9368:2549 134.13036:2305 157.08681:2305 253.83965:2557 387.29211:15811 387.79739:3394 528.30658:3455	0	189480	62132	455020	793709	699840	4597746	6655472	7326648	382021	710861	692493	828116	1303670	1196546	159736	292330
25	34205	3.162	592.328	LPC 22:5	[M+Na]+		1	True	5.96	592.337	C30H52NO7P	LPC	BIEOSECQPGGZMF-UHFFFAOYSA-N	O=C(OCC(O)COP(=O)([O-])OCC[N+](C)(C)C)CCCCCC=CCC=CCC=CCC=CCC=CCC	410	True	True	True		False	False			100	100	41.8	83.7	100	122.1	Yura_Mice_heart_1+_posx3_excl_04	592.32605:4581660 593.3294:2301389 594.33276:404482	59.06113:29148 62.19995:2733 64.17673:2414 69.03451:2737 74.61868:3218 83.29194:2611 84.08121:2683 86.09699:7048 92.34026:3179 99.66354:2990 99.74474:2524 104.10719:75739 116.71957:2845 119.08591:120345 122.71031:3058 129.05473:7373 133.06433:12287 146.9823:7377 171.96371:3314 198.6044:2772 240.45781:3159 277.10632:2732 279.12018:16315 288.65555:2893 308.65845:3635 325.72128:2912 406.49045:3352 4…	13358433	15239043	14608918	9685750	11986562	14083544	4581660	3846836	4804504	7219006	8117927	8690729	9093651	11422358	13179973	5561845	5502452
26	30978	3.218	544.338	LPC 18:1	[M+Na]+	adduct linked to 29383_[M+H]+	1	True	6.27	544.337	C26H52NO7P	LPC	YAMUFBLWGFFICM-UHFFFAOYSA-N	O=C(OCC(O)COP(=O)([O-])OCC[N+](C)(C)C)CCCCCCCC=CCCCCCCCC	410	True	True	True		False	False			100	100	78.4	86.7	100	2963.39	Yura_Mice_heart_1+_posx3_excl_04	544.33789:2150970 545.34124:601972 546.3446:209103	56.52165:2144 59.06104:5011 70.67232:2301 80.13649:2504 86.09715:17921 92.33942:2424 102.09171:4318 104.10722:157939 114.06743:2536 123.11614:3950 146.9823:9583 222.05721:2712 334.73007:2965 339.2894:4559 485.2681:99307 544.34009:76134 544.68768:11694	943273	970886	1020654	520222	858665	651886	2150970	2765430	2593363	804346	994224	912923	1683618	1934191	1968296	434662	546713
27	29383	3.22	522.355	LPC 18:1/0:0	[M+H]+	adduct linked to 30978_[M+Na]+	1	True	6.27	522.355	C26H52NO7P	LPC	YAMUFBLWGFFICM-UHFFFAOYSA-N	O=C(OCC(O)COP(=O)([O-])OCC[N+](C)(C)C)CCCCCCCC=CCCCCCCCC	410	True	True	True		False	False			100	100	76.4	91.9	100	293.51	Yura_Mice_liver_1+_posx3_excl_13	522.35632:24615994 523.35967:8462477 524.36303:1574049	56.80638:7590 60.08135:12505 64.67741:7890 86.09708:51049 92.84971:9005 104.10699:1021531 122.2627:9658 127.57944:8357 166.55696:9168 184.07225:985214 216.12137:8407 217.17389:8933 258.1084:20564 339.28891:14641 370.87961:9486 376.11682:9023 391.73843:9978 450.6181:12716 504.34534:142383 522.35687:717094	12466406	15721046	15720063	7729430	12981014	11163623	34888700	44436188	42887588	11865627	15840615	15810059	24615994	31679356	29551076	7625796	9791056
28	29945	3.24	530.324	LPE 22:4	[M+H]+		0.857	True	6.32	530.324	C27H48NO7P	LPE	RSVFMXVZJZRSQQ-UHFFFAOYSA-N	O=C(OCC(O)COP(=O)(O)OCCN)CCCCCCCCC=CCC=CCC=CCC=CCC	410	True	True	True		False	False			100	100	53.3	71	100	385.89	Yura_Mice_brain_1+_posx3_excl_22	530.32446:541767 531.32781:324852 532.33117:0	61.03963:2021 65.30499:2270 94.30052:2396 102.1747:2331 119.08572:4020 121.10156:3278 169.14317:2584 272.26547:2826 389.30792:61774 440.03857:2946 514.2207:3023 530.01483:3291 530.35065:6025 530.68677:3075	541767	853952	866556	203998	498307	395444	280800	484465	423896	184633	264470	259084	189438	345411	320596	168245	331507
29	28710	3.27	512.417	Cer 31:4;O2|Cer 14:0;O2/17:4	[M+Na]+	ion correlated with 25723; ion correlated with 22790; ion correlated with 18593	0.476	True	8.13	512.407	C31H55NO3	Cer_NDS	JRJVXACZJYAIAN-UHFFFAOYSA-N	O=C(NC(CO)C(O)CCCCCCCCCCC)CCCC=CCC=CCC=CCC=CCC	410	True	True	True		False	False			100	99.9	7.2	67.7	100	11.87	Yura_Mice_lung_1+_posx3_excl_07	512.41467:735584 513.41802:349208 514.42138:0	50.5434:2643 57.07049:2879 71.08601:5376 84.18438:2726 85.1017:5006 89.06052:22030 92.34021:4892 102.09166:2662 104.67464:2818 117.09116:2476 133.08592:18515 137.95111:2520 162.65744:2522 168.9996:2670 169.19565:2803 177.11128:7101 210.22121:2423 237.97327:3070 254.96753:2731 257.24548:5241 327.19809:7391 495.39178:13304 512.4126:4078	423538	359578	377013	1167040	1678210	1899381	371240	570158	507475	288582	391597	386103	382620	543464	406383	735584	909298
30	20872	3.281	395.282	DG 18:0	[M+Na]+		0.905	True	6.51	395.277	C21H40O5	DG	XDYVDYBOLARYBO-UHFFFAOYSA-N	O=C(OCC(OC(=O)CCCCCCC)CO)CCCCCCCCC	420	True	True	True		False	False			97.1	99.9	15.3	75	100	8.97	Yura_Mice_kidney_1+_posx3_excl_10	395.28165:697032 396.285:168720 397.28836:55726	52.85808:1730 56.83078:1795 59.06104:42510 61.7897:1978 75.13295:2121 125.07482:2013 129.19098:2441 337.22968:5879 340.22757:2489 371.47665:2322 394.53339:2689 395.27026:6748 395.4119:5350	617648	776044	855943	543634	709749	849392	662645	881471	1015171	697032	848198	860443	702299	892561	937350	784241	774221
31	26561	3.286	480.309	LPE 18:1	[M+H]+		1	True	6.41	480.308	C23H46NO7P	LPE	PYVRVRFVLRNJLY-UHFFFAOYSA-N	O=C(OCC(O)COP(=O)(O)OCCN)CCCCCCCC=CCCCCCCCC	410	True	True	True		False	False			100	100	49.8	71.4	100	14431	Yura_Mice_liver_1+_posx3_excl_13	480.30875:5905186 481.3121:2098438 482.31546:346780	54.89502:2199 62.06102:43411 74.83669:2403 81.0705:5861 81.32866:2330 83.08601:2677 90.32851:2372 92.34518:3017 95.08629:3340 95.61172:2443 97.12899:2390 102.09156:9066 104.10703:4653 123.11597:4379 149.16791:2332 155.01074:13749 173.02071:2496 198.0531:3184 202.10608:5320 216.06413:5452 252.47577:2420 265.25415:9763 285.1842:4318 308.29327:15005 335.22968:3754 339.28894:250775 419.25073:9901 462…	1059628	1376246	1429685	1861379	3878300	3672023	4087828	6545190	7387581	3192300	4439334	4898538	5905186	8728028	8379207	775283	1122934
32	26865	3.294	485.314	DG 25:4	[M+Na]+		0.905	True	6.6	485.324	C28H46O5	DG	XJIUNQSPNHVSOG-UHFFFAOYSA-N	O=C(OCC(OC(=O)CCCC=CCC=CCC=CCC=CCC)CO)CCCCCCC	420	True	True	True		False	False			89.8	99.9	42.5	75	100	12.88	Yura_Mice_fat_1+_posx3_excl_19	485.31424:725029 486.31759:302066 487.32095:260599	58.23875:2276 59.06093:3921 59.53778:2061 59.64948:2091 79.38037:2114 81.07047:2400 84.08114:27075 102.09152:8203 119.08577:4237 123.11722:9014 126.20336:2686 133.56339:2262 140.8813:2372 166.15808:22168 189.16412:2790 202.106:6069 216.12129:4946 285.18408:2459 335.73077:5623 446.53601:2617 449.3324:9176 484.64929:17267 484.98279:6573 485.31717:87975	995537	1511298	1303466	725029	1147627	1489333	825090	1100816	1191584	535797	726201	539528	757570	1028964	984977	998805	1240300
33	22923	3.312	426.358	CAR 18:1	[M+H]+		0.952	True	6.25	426.358	C25H47NO4	CAR	IPOLTUVFXFHAHI-UHFFFAOYSA-N	O=C([O-])CC(OC(=O)CCCCCCCC=CCCCCCCCC)C[N+](C)(C)C	410	True	True	True		False	False			100	100	71.2	86.5	100	4335.44	Yura_Mice_lung_1+_posx3_incl1_05	426.35825:11739559 427.3616:3736976 428.36496:464308	50.93867:1872 51.1514:1896 57.40731:2198 58.19125:2093 60.08143:7061 60.36512:2076 67.60297:1934 85.02891:34664 86.59772:2197 88.11234:2800 123.11613:2286 144.10143:2602 177.93465:2377 202.10634:2149 227.12624:2227 252.36578:2583 339.11752:2508 347.14072:2507 367.2822:4662 426.21689:6204 426.35867:104994	3270102	4212070	4151091	1231034	1879901	2026420	3817505	6434940	6291634	3758340	4612903	4599834	801815	761911	1197598	8171020	11739559
34	28577	3.37	510.356	LPC 17:0/0:0	[M+H]+	similar chromatogram in higher mz_33451	0.905	True	6.4	510.355	C25H52NO7P	LPC	SRRQPVVYXBTRQK-UHFFFAOYSA-N	O=C(OCC(O)COP(=O)([O-])OCC[N+](C)(C)C)CCCCCCCCCCCCCCCC	410	True	True	True		False	False			100	100	76	91.9	100	74.51	Yura_Mice_lung_1+_posx3_excl_07	510.35532:753036 511.35867:443078 512.36203:0	53.48546:2153 56.19138:2071 66.43373:2055 74.85825:2624 86.09695:4810 104.1071:62856 137.43161:2790 142.77832:2696 184.07259:63693 492.33942:8977 510.35272:45766	52240	211326	147519	330756	770153	295957	1627997	2504519	2343098	660899	1113173	963036	1594879	2205608	2067893	753036	457113
35	23735	3.384	438.298	LPE O-16:1	[M+H]+	found in higher mz's MsMs_23741; similar chromatogram in higher mz_34760; similar chromatogram in higher mz_28577	0.81	True	6.43	438.298	C21H44NO6P	EtherLPE	RRTPYUGIBQLEDN-UHFFFAOYSA-N	O=P(O)(OCCN)OCC(O)COCCCCCCCCC=CCCCCCC	410	True	True	True		False	False			100	100	46.3	83.9	100	17.05	Yura_Mice_spleen_1+_posx3_excl_16	438.29709:1253859 439.30044:1229866 440.3038:1326885	67.24318:1922 78.40605:2137 81.85078:2051 88.1122:3977 121.23445:2702 123.11723:2930 123.46651:2316 133.08595:3041 155.01044:3261 239.1472:6698 266.28534:59803 284.29465:36393 338.30542:13518 364.26263:5208 420.28745:27078 436.09943:2743 438.20599:3519 438.29443:56931 438.39609:37959	204601	314096	185654	493688	1126010	1187086	3274506	5110192	5114940	890225	1247956	1194293	0	305300	252046	994181	1661418
36	24630	3.49	452.372	CAR 20:2	[M+H]+		0.571	True	6.27	452.373	C27H49NO4	CAR	OLZWDVKTOGTVLC-UHFFFAOYSA-N	O=C([O-])CC(OC(=O)CCCCCCCCCC=CCC=CCCCCC)C[N+](C)(C)C	410	True	True	True		False	False			100	100	70.1	86.1	100	14.78	Yura_Mice_heart_1+_posx3_excl_04	452.37476:2345541 453.37811:943225 454.38147:305053	60.0816:12271 69.07043:6073 83.08612:6156 85.02893:65172 89.05972:2562 97.10189:4970 102.12791:2696 111.11705:2861 123.11744:2821 144.10144:3539 153.66858:2396 239.1476:4728 452.30191:45106 452.37469:237460	52442	102761	264227	0	0	0	2345541	2948242	3526051	232657	346010	334307	158152	376117	276316	241455	363432
37	25466	3.535	464.41	Cer 27:0;O2|Cer 14:0;O2/13:0	[M+Na]+		0.952	True	8.2	464.407	C27H55NO3	Cer_NDS	NNBMGBCEEBITHU-UHFFFAOYSA-N	O=C(NC(CO)C(O)CCCCCCCCCCC)CCCCCCCCCCCC	410	True	True	True		False	False			100	99.9	52.4	74.7	100	22.93	Yura_Mice_fat_1+_posx3_excl_19	464.41043:3443099 465.41378:1369150 466.41714:250686	59.61629:1965 62.06096:5939 65.11024:2052 89.28638:2441 99.11827:2304 102.09251:5424 110.41365:2402 112.15615:2337 123.11722:3964 129.46428:2467 139.85448:2538 178.88817:3074 183.34271:2671 195.26476:2258 210.26718:2367 307.2637:9152 312.71432:2628 324.28696:9580 364.32166:49390 464.40866:157243 464.64609:3787	436764	921216	990316	3443099	4409292	4525084	2798476	3977433	4231562	1829518	3002370	2964397	874755	1699549	1525295	1147149	1682625
38	25460	3.558	464.314	LPE O-18:2	[M+H]+		0.81	True	6.6	464.314	C23H46NO6P	EtherLPE	DBVHWKABURKXNY-UHFFFAOYSA-N	O=P(O)(OCCN)OCC(O)COCCCCCCCCC=CCC=CCCCCC	410	True	True	True		False	False			100	100	48	76.2	100	310.31	Yura_Mice_heart_1+_posx3_excl_04	464.31415:2419533 465.3175:966353 466.32086:0	70.34941:2580 72.85974:1953 74.46973:2134 87.19701:2305 90.82492:2594 123.11615:2720 276.45996:2251 292.29956:32983 309.47272:2650 310.311:24430 364.3226:10190 390.27237:4193 446.3045:20118 464.31537:53610 464.41144:16603	248216	561662	688482	286673	418022	460409	2419533	3558181	3993695	351414	614488	586958	75503	127344	155112	322224	473561
39	31122	3.746	546.352	LPC 18:0	[M+Na]+	adduct linked to 29519_[M+H]+; found in higher mz's MsMs_53866	1	True	6.73	546.353	C26H54NO7P	LPC	IHNKQIMGVNPMTC-UHFFFAOYSA-N	O=C(OCC(O)COP(=O)([O-])OCC[N+](C)(C)C)CCCCCCCCCCCCCCCCC	410	True	True	True		False	False			100	100	87.2	88.4	100	106.39	Yura_Mice_heart_1+_posx3_excl_04	546.35205:16169237 547.3554:11862009 548.35876:1611868	52.87599:6658 54.36089:6410 56.9513:7956 58.06557:7474 60.08144:7429 62.39863:6486 75.27157:6921 77.39024:6671 78.98089:7350 81.34547:6848 84.08121:8138 86.09708:153922 102.0917:10475 104.10717:1547351 120.05698:11355 146.29849:8305 146.98216:95774 194.20578:7815 341.30838:41927 405.55927:8879 443.25259:10837 451.80051:8243 487.28101:1059876 534.35931:10853 546.35553:706633	1217635	2068175	1675937	3848216	6099151	5617410	16169237	37046664	41252836	4323483	6688230	7243084	7558326	11557105	13475546	3848850	6962431
40	29519	3.747	524.37	LPC 18:0/0:0	[M+H]+	adduct linked to 31122_[M+Na]+	1	True	6.73	524.371	C26H54NO7P	LPC	IHNKQIMGVNPMTC-UHFFFAOYSA-N	O=C(OCC(O)COP(=O)([O-])OCC[N+](C)(C)C)CCCCCCCCCCCCCCCCC	410	True	True	True		False	False			100	100	76.9	92.1	100	1512.87	Yura_Mice_fat_1+_posx3_excl_19	524.37195:37856160 525.3753:16989856 526.37866:4852281	60.08133:18037 86.09676:59287 104.10699:1052979 124.99911:8075 153.80028:7077 184.07222:1055211 207.88731:7877 258.10828:20910 280.97406:7867 341.30716:25570 447.2887:9144 506.35934:152192 524.36664:741921	8710328	16534245	16065846	37856160	61621912	64212548	114709920	231095888	245927008	48811076	69760736	74331056	77868184	113164256	119790032	42660348	75034456
41	40963	3.755	695.559	DG 40:4	[M+Na]+		1	True	12.9	695.558	C43H76O5	DG	VKHXVQHJSQUHDB-UHFFFAOYSA-N	O=C(OCC(OC(=O)CCCCCCCCCCCCCCCCCCC=CCC=CCC=CCC=CCC)CO)CCCCCCC	420	True	True	True		False	False			100	99.6	51.2	75	100	19.22	Yura_Mice_fat_1+_posx3_excl_19	695.55981:1542396 696.56316:860381 697.56652:267817	59.06136:5895 66.243:2617 69.89982:2561 72.12029:2612 86.06275:2963 93.25748:2929 102.09154:30439 123.11722:3934 184.07246:8805 184.16962:9762 248.57942:3555 302.19833:8919 312.28891:45979 410.1521:3405 446.61655:3384 471.08649:3366 595.47601:5773 695.55499:105903	1734547	2456207	2807296	1542396	2251015	2049411	1774253	2656538	2376625	1659989	2260900	2364277	1998366	2265919	2752616	1552822	2413000
42	38199	3.809	650.466	PC 26:0	[M+H]+		0.952	True	7.86	650.476	C34H68NO8P	PC	RLNYFMQMIIHWFV-UHFFFAOYSA-N	O=C(OCC(OC(=O)CCCCCCCCCCCC)COP(=O)([O-])OCC[N+](C)(C)C)CCCCCCCCCCCC	420	True	True	True		False	False			80.5	99.9	35.6	76.3	100	2193.66	Yura_Mice_kidney_1+_posx3_excl_10	650.46661:1081641 651.46996:335210 652.47332:0	58.37943:2427 70.80316:2368 88.11227:11077 105.77098:3268 108.8385:3193 118.12296:106253 143.94064:3294 148.3385:2908 153.72446:3184 184.07277:46074 308.98761:2892 332.95941:3098 650.44641:6685	1003898	2323800	2126668	1348636	1772551	1409261	1460007	2192479	2490680	1081641	2242447	2323286	1698949	1970789	2419147	831861	2082941
43	26680	3.816	482.325	LPE 18:0	[M+H]+	similar chromatogram in higher mz_41124	1	True	6.82	482.324	C23H48NO7P	LPE	BBYWOYAFBUOUFP-UHFFFAOYSA-N	O=C(OCC(O)COP(=O)(O)OCCN)CCCCCCCCCCCCCCCCC	410	True	True	True		False	False			100	100	52.9	71.7	100	156.08	Yura_Mice_heart_1+_posx3_excl_04	482.32495:15526025 483.3283:10401575 484.33166:2959282	53.62041:13123 55.93302:13726 62.06065:240342 66.37269:15980 71.08604:17401 74.33277:13723 95.27138:17296 96.2347:16497 96.88083:16930 109.17323:15743 126.96408:16621 138.00189:18312 155.0107:44204 198.05338:18404 201.62216:21752 216.06142:48491 310.31122:103850 341.30188:1450403 421.26965:94592 428.1431:17221 441.21506:44784 464.31555:94362 482.3219:119327	958554	1762852	1694111	2550937	6149861	5146924	15526025	35030844	36866460	3368068	8133596	7922842	7941430	16006019	16084264	970324	3264480
44	23041	3.825	428.373	CAR 18:0	[M+H]+	similar chromatogram in higher mz_43336	1	True	6.69	428.373	C25H49NO4	CAR	FNPHNLNTJNMAEE-UHFFFAOYSA-N	O=C([O-])CC(OC(=O)CCCCCCCCCCCCCCCCC)C[N+](C)(C)C	410	True	True	True		False	False			100	100	79.9	86.8	100	5124.72	Yura_Mice_spleen_1+_posx3_incl2_15	428.37332:10613967 429.37667:3631614 430.38003:0	51.8556:1905 57.69918:1983 60.0814:17790 64.98536:2013 70.54221:2128 77.99873:2257 78.37511:2177 83.0867:2392 85.02873:120659 95.08627:2679 124.48643:2122 144.1012:3335 177.98618:2544 267.26501:5808 311.58453:2484 353.57755:2780 369.29996:28789 428.34424:30499 428.36945:306386	1962835	3747414	3865750	622341	1425738	1507126	1867704	2864011	3409791	1921523	5176084	4836652	796176	1492301	2110801	2846131	7486590
45	25118	3.877	459.301	DG 23:3	[M+Na]+		0.857	True	6.53	459.308	C26H44O5	DG	CRFUSDHEWMILGN-UHFFFAOYSA-N	O=C(OCC(OC(=O)CCCCC=CCC=CCC=CCC)CO)CCCCCCC	420	True	True	True		False	False			92.6	100	15.9	75	100	11	Yura_Mice_spleen_1+_posx3_excl_16	459.30096:824715 460.30431:513368 461.30767:0	50.8061:1941 59.06094:10184 72.64539:2060 84.08327:2128 99.75214:2174 123.11594:3045 149.33736:2316 214.68201:2506 289.14407:2403 347.177:5741 403.23807:68372 439.96878:2545 459.30328:19777	912449	1425876	1712636	746010	1112806	1066777	972083	1592053	1524546	1155792	1791572	1208341	1225478	1773612	1504727	978123	1252505
46	37376	3.881	637.491	DG 36:5	[M+Na]+	similar chromatogram in higher mz_40962	0.238	True	9.87	637.48	C39H66O5	DG	ITGCIESKDJEEHN-UHFFFAOYSA-N	O=C(OCC(OC(=O)CCCCCCCCCCCC=CCC=CCC=CCC=CCC=CCC)CO)CCCCCCC	420	True	True	True		False	False			86.4	99.8	21.2	75	100	10.38	Yura_Mice_fat_1+_posx3_excl_19	637.49298:795780 638.49633:698397 639.49969:361258	50.06384:2253 62.56998:2239 64.27718:2281 69.70126:2545 89.40493:2707 94.18255:3426 119.08578:3229 206.24821:3446 324.24265:4076 345.95312:2993 525.3703:6615 581.42389:5081 600.03638:3049 637.4892:7919	0	0	0	795780	1138280	1248817	402713	675576	551645	0	0	0	0	0	0	0	0
47	29037	3.995	517.384	DG 27:2	[M+Na]+		1	True	8.17	517.386	C30H54O5	DG	VLAHUCOPZUHQIY-UHFFFAOYSA-N	O=C(OCC(OC(=O)CCCCCCCC=CCC=CCCCCCC)CO)CCCCCCC	420	True	True	True		False	False			100	99.9	6.6	75	100	103.65	Yura_Mice_heart_1+_posx3_excl_04	517.38519:7386671 518.38854:2857817 519.3919:411555	56.05463:2303 59.06112:104251 76.87752:2306 86.48015:2215 91.70061:2762 108.75358:2411 145.56615:2858 175.47737:2943 192.15579:2481 217.36861:2741 364.17755:3566 388.17484:2597 420.23825:4081 440.60916:2854 451.2818:2736 517.41077:2925	6393782	13179132	10711947	8273472	10791586	10449735	7386671	12562667	12486697	7026897	12466864	11559029	7109146	12083098	11105094	5115102	10357662
48	25603	4.104	466.33	LPE O-18:1	[M+H]+	ion correlated with 26568; found in higher mz's MsMs_25611	0.905	True	6.95	466.329	C23H48NO6P	EtherLPE	CDONWGCJDDHTLP-UHFFFAOYSA-N	O=P(O)(OCCN)OCC(O)COCCCCCCCCC=CCCCCCCCC	410	True	True	True		False	False			100	100	26.7	81.4	100	216.18	Yura_Mice_heart_1+_posx3_excl_04	466.32999:1811480 467.33334:999789 468.3367:184374	50.78387:1835 65.68015:2136 86.12579:2150 88.11235:2792 102.09171:8929 123.11744:4591 128.37192:2293 149.89478:2626 183.52684:2311 186.21843:2688 294.31485:37168 309.27658:4769 312.32666:21291 326.3075:6248 366.33612:29097 448.31409:14815 461.80054:2681 466.32336:41898 466.42844:107614	230051	528884	441231	185150	798300	663249	1811480	3799196	4165424	420458	716443	747317	160125	238402	211177	370572	574142
49	26568	4.112	480.404	CAR 22:2	[M+H]+		0.619	True	7.06	480.405	C29H53NO4	CAR	LDIMXAXYWUCEAM-UHFFFAOYSA-N	O=C([O-])CC(OC(=O)CCCCCCCCCCCC=CCC=CCCCCC)C[N+](C)(C)C	410	True	True	True		False	False			100	100	83.6	86.3	100	6738.21	Yura_Mice_heart_1+_posx3_excl_04	480.40414:3917118 481.40749:1610657 482.41085:280996	55.05476:3545 57.07093:4264 60.08149:35174 69.07047:14175 81.0706:3368 83.08624:16315 85.02882:173158 88.11234:6143 89.9528:2371 95.08554:6042 96.28934:2645 97.10184:14074 102.09171:4621 109.10185:3290 111.11704:10747 123.11743:6040 123.59303:2881 125.132:3471 144.10143:7517 164.05157:2836 198.00316:2472 325.23672:3073 351.25018:3332 479.81842:3751 480.40698:600238	0	109046	54234	43031	56003	76474	3917118	9021898	8958099	320494	630579	493689	147901	338096	357412	119304	149168
50	22727	4.167	423.308	DG 20:0	[M+Na]+		1	True	7.04	423.308	C23H44O5	DG	PSEZJJPEDCDLIP-UHFFFAOYSA-N	O=C(OCC(OC(=O)CCCCCCC)CO)CCCCCCCCCCC	420	True	True	True		False	False			100	100	56.3	75	100	30.89	Yura_Mice_heart_1+_posx3_excl_04	423.30826:2186787 424.31161:651057 425.31497:0	55.07763:1890 57.7263:2000 58.06557:2401 59.06104:8870 69.71684:1874 84.08121:2516 123.11744:6626 128.91718:2312 143.09445:2277 143.46696:2046 202.35458:2478 363.28839:15256 365.26111:3367 423.31076:117852 423.43228:15092	3060880	4093397	4113085	1890724	3269010	3540036	2186787	4133900	4115408	3471603	4533686	4668118	3277768	4489886	4556613	2888921	4559050
51	45259	4.167	771.587	DG 46:8	[M+Na]+	ion correlated with 20246	0.905	True	12.94	771.59	C49H80O5	DG	VEJMZYASEABXMZ-UHFFFAOYSA-N	O=C(OCC(OC(=O)CCCCCCCCCCCCC=CCC=CCC=CCC=CCC=CCC=CCC=CCC=CCC)CO)CCCCCCC	420	True	True	True		False	False			100	99.6	39	75	100	1765.05	Yura_Mice_spleen_1+_posx3_excl_16	771.58722:766545 772.59057:1204406 773.59393:276136	75.38554:2649 79.52749:3005 83.06229:2560 90.99165:3141 92.33926:3958 99.61903:2993 102.09153:41402 121.12943:3048 123.11594:6790 184.16963:11365 302.19836:10817 321.37125:3096 388.32007:41639 487.68869:4308 771.58386:44461	279743	630502	564365	225654	556925	392697	340393	1113208	1049212	887516	1120170	1296308	659258	1072904	1184192	164338	350269
52	43949	4.256	747.59	DG 44:6	[M+Na]+	ion correlated with 19415	0.857	True	13.13	747.59	C47H80O5	DG	POFTTXYZYWTJEQ-UHFFFAOYSA-N	O=C(OCC(OC(=O)CCCCCCCCCCCCCCCCC=CCC=CCC=CCC=CCC=CCC=CCC)CO)CCCCCCC	420	True	True	True		False	False			100	99.6	44.7	75	100	4051.47	Yura_Mice_spleen_1+_posx3_excl_16	747.5896:912494 748.59295:846057 749.59631:288496	57.37753:2887 58.58044:2786 60.1534:2523 74.99718:2900 96.30621:2939 100.61762:3430 102.09139:30987 102.44073:2891 123.11594:3125 184.16963:7008 302.19836:8465 364.32101:21268 521.72314:3544 747.57953:36719	332520	727688	714198	1692787	3696118	3813182	1581663	2836395	2893558	753819	1445203	1712603	1028880	1557837	1615111	625242	1028838
53	31361	4.406	549.346	DG 30:7	[M+Na]+		1	True	7.17	549.355	C33H50O5	DG	DOJRJQAIXKXQMY-UHFFFAOYSA-N	O=C(OC(CO)COC(=O)CCCCC=CCC=CCC=CCC)CC=CCC=CCC=CCC=CCC	420	True	True	True		False	False			89	100	7.8	75	100	60.48	Yura_Mice_liver_1+_posx3_excl_13	549.34583:2406786 550.34918:1779842 551.35254:463336	55.55439:2239 57.41136:2664 59.06102:315702 62.65364:2238 93.99906:2343 96.65678:2473 98.09857:2331 101.58373:2503 105.54226:2322 130.08691:2825 142.96931:2557 254.99818:2528 264.5712:2574 359.15408:3264 458.63486:3042 549.37091:4585 549.70081:3365	1758851	5071817	5365723	1674212	3750057	4859980	1357375	4069598	4023908	1904766	5422094	4853191	2406786	5021500	5357340	1676642	4296232
54	31582	4.42	552.403	LPC 20:0/0:0	[M+H]+		1	True	7.33	552.402	C28H58NO7P	LPC	UATOAILWGVYRQS-UHFFFAOYSA-N	O=C(OCC(O)COP(=O)([O-])OCC[N+](C)(C)C)CCCCCCCCCCCCCCCCCCC	410	True	True	True		False	False			100	100	74.6	92.5	100	694.64	Yura_Mice_heart_1+_posx3_excl_04	552.40326:1522850 553.40661:1436630 554.40997:199520	59.06104:4895 61.49735:2294 71.81525:2414 74.765:2117 78.84924:2478 86.09699:4663 88.52169:2419 104.10712:100162 120.72351:2723 135.71056:2764 184.07254:111989 244.2292:2866 290.14508:2650 369.34039:2911 402.34058:3031 534.39728:15446 552.40228:71878	245072	665568	665224	453163	1142093	1176856	1522850	4207052	4474616	976592	2638774	2866138	772677	1892652	1989961	1206144	2786623
55	27989	4.47	501.369	DG 26:3	[M+Na]+		1	True	7.47	501.355	C29H50O5	DG	DOHXEAFCLNRFSL-UHFFFAOYSA-N	O=C(OCC(OC(=O)CCCCCCCC=CCC=CCC=CCC)CO)CCCCCCC	420	True	True	True		False	False			93.3	100	7.4	75	100	2768.24	Yura_Mice_heart_1+_posx3_excl_04	501.3486:788777 502.35195:1000723 503.35531:0	54.4511:2107 59.06112:39572 61.39046:2187 66.12261:2055 70.1066:2158 79.09819:2087 102.09171:6222 123.11744:8012 129.60994:2322 138.60043:2511 143.09445:3358 159.06436:2585 181.38794:2978 202.09001:2346 202.10637:10686 207.30614:2438 236.53149:2549 284.6828:5128 285.1846:3105 332.83875:2693 384.73782:3154 480.64694:2651 489.25616:2725 500.81964:3340 501.07486:10184 501.31961:5758 501.57523:4189	681205	1484008	1389793	642656	1050234	1244961	788777	1405935	1243082	700421	1258687	1232708	832048	1214389	1157654	680536	1309304
56	20869	4.511	395.271	DG 18:0	[M+Na]+		0.333	True	6.51	395.277	C21H40O5	DG	XDYVDYBOLARYBO-UHFFFAOYSA-N	O=C(OCC(OC(=O)CCCCCCC)CO)CCCCCCCCC	420	True	True	True		False	False			98.4	100	34	75	100	4516.86	Yura_Mice_lung_1+_posx3_excl_07	395.27164:761058 396.27499:340533 397.27835:165458	59.89545:1999 65.81512:1972 67.63723:1851 75.82146:2008 79.07347:2179 81.25365:2334 109.10072:2395 123.11609:4487 126.5863:2252 133.13272:2098 238.76912:2248 252.27827:2402 260.27353:2235 280.20325:2482 283.14453:3407 325.56506:2907 339.20663:23860 347.47824:2334 353.2251:2718 395.2699:39402 395.35245:5936	837263	1056685	991994	921562	876821	990169	736464	862883	846477	668829	1019675	915978	792674	948570	1045406	761058	963777
57	26687	4.542	482.42	CAR 22:1	[M+H]+	similar chromatogram in higher mz_26944	0.524	True	7.39	482.42	C29H55NO4	CAR	WDWXOVLPQSTGNY-UHFFFAOYSA-N	O=C([O-])CC(OC(=O)CCCCCCCCCCCC=CCCCCCCCC)C[N+](C)(C)C	410	True	True	True		False	False			100	100	74.7	86.1	100	14.23	Yura_Mice_heart_1+_posx3_excl_04	482.42038:2203893 483.42373:1418263 484.42709:167917	50.01054:2431 57.07093:2489 59.06104:7090 60.08151:19841 71.08604:3726 73.88139:2260 85.02888:101764 88.11241:17429 89.06051:5262 133.08617:7409 144.10307:5675 152.4259:2757 255.16081:3745 269.17361:3353 283.1763:7958 341.30182:2903 401.66782:2872 417.87061:2996 423.3439:9175 464.28613:4126 482.30026:33777 482.42093:384754	70385	203354	171744	7512	43917	4096	2203893	4508444	4391923	222255	538702	531081	109078	326354	426985	165575	247559
58	24969	4.625	457.285	DG 23:3	[M+Na]+		0.667	True	6.05	457.292	C26H44O5	DG	CRFUSDHEWMILGN-UHFFFAOYSA-N	O=C(OCC(OC(=O)CCCCC=CCC=CCC=CCC)CO)CCCCCCC	420	True	True	True		False	False			92.8	100	28.5	75	100	9.45	Yura_Mice_lung_1+_posx3_excl_07	457.28479:550944 458.28814:446714 459.2915:500946	59.06144:4833 78.25689:2262 78.53471:1929 119.08593:2146 139.12184:2565 156.12595:2367 184.51881:2570 233.15225:2725 341.2359:7053 359.25128:2705 397.26807:2408 401.22595:16677 440.53003:2397 457.28043:19789	469459	676387	831048	687936	1285877	1399659	624553	913834	723598	514349	618881	792029	558140	723877	863258	550944	588842
59	25123	4.625	459.303	DG 23:4	[M+Na]+	similar chromatogram in higher mz_37377	0.714	True	6.53	459.308	C26H42O5	DG	FEVMHXFHFQFKSQ-UHFFFAOYSA-N	O=C(OC(CO)COC(=O)CCCCCCC)CC=CCC=CCC=CCC=CCC	420	True	True	True		False	False			94.8	100	32.2	75	100	17.17	Yura_Mice_kidney_1+_posx3_excl_10	459.30124:1166502 460.30459:268376 461.30795:0	53.11342:2122 61.89394:1869 107.13037:2239 109.77717:2191 122.57493:2228 168.26219:2236 170.47186:2264 382.66299:2683 403.23746:121523 459.29733:84812	1064455	1945556	1989526	934145	2136327	2427756	1205737	2160626	2093916	1166502	2243558	2114092	927991	2261577	2208747	974675	1780637
60	42577	4.674	723.587	DG 42:4	[M+Na]+		1	True	13.06	723.59	C45H80O5	DG	VHEGSINDELCQNS-UHFFFAOYSA-N	O=C(OCC(OC(=O)CCCCCCCCCCCCCCCCCCCCC=CCC=CCC=CCC=CCC)CO)CCCCCCC	420	True	True	True		False	False			100	99.6	47.7	75	100	273838	Yura_Mice_brain_1+_posx3_excl_22	723.5907:74364744 724.59405:51344848 725.59741:11649082	59.06135:122803 62.06092:14557 62.43824:9757 65.67293:10273 73.2142:9670 79.5833:10853 81.07043:15678 84.08176:34787 84.94836:9910 92.34509:11576 102.09138:1277275 123.11686:125557 128.10661:56068 158.38879:10804 160.03694:11171 184.1689:131756 193.0401:10545 195.93147:11335 265.00827:13206 283.26605:45278 302.19742:205141 340.32141:884521 366.33524:40421 368.5867:12984 389.66525:11188 422.40271:…	74364744	96275936	105318120	69759360	85162312	80824088	89682256	94182560	99899600	92769224	87095952	90866120	84849920	110914768	109186856	59257980	85256168
61	44044	4.819	749.605	DG 44:5	[M+Na]+	ion correlated with 19498	0.905	True	13.16	749.605	C47H82O5	DG	LAAWPLOHEMXMFP-UHFFFAOYSA-N	O=C(OCC(OC(=O)CCCCCCCCCCCCCCCCCCCC=CCC=CCC=CCC=CCC=CCC)CO)CCCCCCC	420	True	True	True		False	False			100	99.7	42.4	75	100	4863.34	Yura_Mice_liver_1+_posx3_excl_13	749.60553:773576 750.60888:751098 751.61224:0	52.63425:2217 53.1347:2561 73.31835:2911 102.09155:44697 116.21632:3392 116.74453:3575 302.19846:6580 366.33612:26260 638.49823:3915 698.97809:3472 749.59747:38886	1070342	1451310	1512625	1544512	2874571	2594183	646146	1072005	1217752	665142	1676048	1106290	773576	1435224	1461546	581375	1056072
62	27837	4.888	499.345	DG 26:4	[M+Na]+	similar chromatogram in higher mz_33815; similar chromatogram in higher mz_35752	1	True	6.84	499.339	C29H48O5	DG	UXCBZTCTKXYROD-UHFFFAOYSA-N	O=C(OCC(OC(=O)CCCCC=CCC=CCC=CCC=CCC)CO)CCCCCCC	420	True	True	True		False	False			97.3	100	7.8	75	100	182.09	Yura_Mice_brain_1+_posx3_excl_22	499.34363:9507368 500.34698:8149128 501.35034:2218393	51.08093:2149 51.58709:1983 51.7156:1962 59.06138:310891 74.54337:2467 78.82981:2574 85.20663:2723 88.76847:2504 102.19037:2477 107.79058:2409 112.45524:2143 114.66342:2357 122.56834:2397 123.11716:2649 161.28465:2403 175.67557:2245 179.31093:3085 464.20923:2705 499.34418:4269	9507368	22669192	20157902	8911682	17395188	21646632	8116802	22078790	23891256	8724532	22118484	19961216	8200330	20797844	21969902	9867097	21788194
63	28709	4.919	512.411	Cer 31:4;O2|Cer 16:2;O2/15:2	[M+Na]+	ion correlated with 25721	1	True	8.12	512.407	C31H55NO3	Cer_NS	QHZCREZVEZMPHF-UHFFFAOYSA-N	O=C(NC(CO)C(O)C=CCCC=CCCCCCCC)CCCCCCC=CCC=CCCC	410	True	True	True		False	False			100	99.9	8.7	65.7	100	40.99	Yura_Mice_kidney_1+_posx3_excl_10	512.4093:1444121 513.41265:1151465 514.41601:0	59.06098:3637 63.15288:2189 78.1637:2396 88.07622:24897 88.1123:105694 89.06042:4023 92.65573:2853 98.47198:2519 102.09161:2897 123.11732:3683 128.84766:2692 133.08458:3633 148.42079:2567 156.47801:2608 234.21262:3168 262.59473:2595 327.19791:3497 386.07941:2742 512.39032:4628 512.46735:4192	1572566	3083392	3777972	1808321	3329484	3326992	1162305	3810797	3754314	1444121	3611508	3174122	1504978	3742217	3781731	1384398	3400277
64	24971	4.974	457.286	DG 23:4	[M+Na]+	found in higher mz's MsMs_28048	1	True	6.05	457.292	C26H42O5	DG	FEVMHXFHFQFKSQ-UHFFFAOYSA-N	O=C(OC(CO)COC(=O)CCCCCCC)CC=CCC=CCC=CCC=CCC	420	True	True	True		False	False			97.4	100	19.8	75	100	1202.01	Yura_Mice_heart_1+_posx3_excl_04	457.28745:47880664 458.2908:27542164 459.29416:4938681	57.06847:5274 57.07092:4972 59.06103:4020 65.2346:2598 68.98447:2161 70.13444:2100 77.55646:3297 92.34614:3634 106.09164:2414 160.53578:2322 178.54178:2620 248.12326:2689 254.6243:2633 259.29666:3308 289.0979:5715 336.3916:2827 345.16135:74014 390.69681:2918 401.22543:996228 404.85522:2558 416.27908:5699 457.28781:333781	53147568	122725272	128811392	50728552	103388544	114174104	47880664	109029864	110663904	45005492	104881896	98798688	50546072	119991464	121022376	43332760	104307128
65	26689	5.04	482.457	Cer 30:0;O3|Cer 14:0;O2/16:0;O	[M+H-H2O]+		1	True	8.5	482.457	C30H61NO4	Cer_HDS	MBCPVYGRWDGJNP-UHFFFAOYSA-N	O=C(NC(CO)C(O)CCCCCCCCCCC)C(O)CCCCCCCCCCCCCC	410	True	True	True		False	False			100	99.9	26.4	87	100	37.38	Yura_Mice_lung_1+_posx3_excl_07	482.4577:1515875 483.46105:464707 484.46441:0	52.20808:2123 55.47558:2439 57.0709:3488 59.06101:6307 62.06104:4025 73.95791:2450 76.80337:2089 81.07057:10777 86.06062:19904 91.33934:2173 97.10184:2771 100.07623:14227 122.59945:2688 123.11732:52466 139.11249:2705 166.45523:2908 168.13824:29013 210.22101:42252 212.23901:4165 226.25212:5273 228.23082:5504 234.97612:2627 236.65218:2736 266.28586:2545 268.2627:3406 275.36441:2723 283.17615:5926 3…	1727038	3911763	4077204	1202943	2793323	2661426	1582793	3524959	3665346	1118338	3604672	3649976	1554544	3466124	3678430	1515875	3464667
66	43390	5.054	737.605	DG 43:4	[M+Na]+		1	True	13.24	737.605	C46H82O5	DG	BGGHTRGQBWBDHB-UHFFFAOYSA-N	O=C(OCC(OC(=O)CCCCCCCCCCCCCCCCCCCCC=CCC=CCC=CCC=CCC)CO)CCCCCCCC	420	True	True	True		False	False			100	99.7	51.4	75	100	6285.42	Yura_Mice_brain_1+_posx3_excl_22	737.60388:1643287 738.60723:1798378 739.61059:404096	57.10885:2453 59.06091:6454 66.59311:2719 69.49032:3012 83.94445:3071 102.09143:41061 123.11717:3512 184.16954:6946 302.19821:5276 351.99988:3193 354.33548:26367 737.60132:56461	1643287	2544798	2451167	982687	1687120	1526127	1540722	2511017	2283321	1175010	2265411	2292862	1153136	2682454	2775233	1212730	2601770
67	25912	5.169	471.302	DG 24:4	[M+Na]+		1	True	6.33	471.308	C27H44O5	DG	NSQUBQXPHREAOP-UHFFFAOYSA-N	O=C(OCC(OC(=O)CCC=CCC=CCC=CCC=CCC)CO)CCCCCCC	420	True	True	True		False	False			98.6	100	38.1	75	100	62.34	Yura_Mice_heart_1+_posx3_excl_04	471.3028:3102676 472.30615:1781340 473.30951:451970	57.06976:3693 57.07058:14499 58.81427:2346 59.06104:11618 60.50148:2503 80.00194:2435 90.50069:2400 91.59409:2540 119.08598:4065 145.80296:2416 249.25032:3057 359.17419:63318 376.83789:2630 415.24164:310124 445.05484:3062 450.26511:3185 450.31949:3172 451.04547:6367 471.30069:343066	3553702	7327616	6904836	3386061	6319228	6318121	3102676	6395202	6168211	3111726	6317743	5904022	2911216	6462578	6360701	2752314	5175446
68	34467	5.246	596.51	Cer 37:4;O2|Cer 21:0;O2/16:4	[M+Na]+	ion correlated with 37557; similar chromatogram in higher mz_50497; similar chromatogram in higher mz_51133	1	True	9.6	596.501	C37H67NO3	Cer_NDS	SKOJXBVRAKKBFY-UHFFFAOYSA-N	O=C(NC(CO)C(O)CCCCCCCCCCCCCCCCCC)CCC=CCC=CCC=CCC=CCC	410	True	True	True		False	False			100	99.9	10	72.9	100	10062	Yura_Mice_brain_1+_posx3_excl_22	596.50964:1360968 597.51299:1448863 598.51635:0	52.03632:2505 55.94202:2399 57.07084:15878 59.06134:5147 71.0865:23929 71.39213:2299 73.06528:8649 77.0772:2980 83.08594:6034 85.10141:17746 87.04488:4585 89.0603:107736 97.10168:9667 98.1409:2792 111.11681:5123 117.09096:10779 125.13173:3750 133.08583:75121 147.5685:2932 151.09743:3113 163.75667:2836 177.11073:27767 184.07237:2753 195.125:2648 221.13689:4990 239.14706:5351 241.83179:2897 283.175…	1360968	3462015	3239752	7455620	14937610	16905092	2315506	5472377	5231840	2317579	5523846	4919132	4664216	8666522	9766090	3471794	8027830
69	47611	5.247	823.607	DG 50:10	[M+Na]+		1	True	13.18	823.621	C53H84O5	DG	UWKUAVOXMWBZSG-UHFFFAOYSA-N	O=C(OCC(OC(=O)CCCCCCC=CCC=CCC=CCC=CCC=CCC=CCC=CCC=CCC=CCC=CCC)CO)CCCCCCCCCCC	420	True	True	True		False	False			90.9	99.7	36.4	75	100	23407.6	Yura_Mice_liver_1+_posx3_excl_13	823.60669:13073846 824.61004:17802646 825.6134:4606962	59.05665:3101 64.63649:3155 69.11336:3244 76.96507:3408 82.22857:3511 82.86234:3295 84.08183:5766 102.09156:14304 116.98897:3532 119.88358:3563 123.1169:20789 145.04927:4066 162.07643:3517 166.16013:9694 176.47791:4164 177.55682:3523 202.10805:171213 224.27341:3428 228.12273:9344 265.19272:4597 283.2663:5549 284.18646:13406 340.32123:188308 366.34219:6564 402.2099:12281 422.39484:4344 476.31812:4…	10550066	23431032	24379834	12713986	22587840	22587772	11893929	22466386	23750316	11368950	24528190	22547164	13073846	24517124	25074834	9441433	21608906
70	26513	5.249	479.377	DG 24:0	[M+Na]+	similar chromatogram in higher mz_49217	1	True	8.15	479.371	C27H52O5	DG	ULWFPIOQPKBMLO-UHFFFAOYSA-N	O=C(OCC(OC(=O)CCCCCCC)CO)CCCCCCCCCCCCCCC	420	True	True	True		False	False			94.5	100	8	75	100	14.71	Yura_Mice_fat_1+_posx3_excl_19	479.37656:1362537 480.37991:967624 481.38327:0	59.06097:105284 78.201:2271 92.34682:5524 102.09152:2459 123.11722:4050 137.62263:2551 204.48964:2678 334.72946:2801 365.26044:3626 406.40424:3290 421.32632:7939 462.68576:2601 469.77036:2953 478.97141:4287 479.3096:7772 479.36932:7487 479.50079:12548	1387599	2072670	1998028	1362537	1906583	1900078	1609872	2285418	2318805	1172487	2092735	2209381	1309154	2320216	2380962	1479728	2223345
71	43391	5.312	737.605	DG 43:4	[M+Na]+		1	True	13.24	737.605	C46H82O5	DG	BGGHTRGQBWBDHB-UHFFFAOYSA-N	O=C(OCC(OC(=O)CCCCCCCCCCCCCCCCCCCCC=CCC=CCC=CCC=CCC)CO)CCCCCCCC	420	True	True	True		False	False			100	99.7	52	75	100	9652.22	Yura_Mice_brain_1+_posx3_excl_22	737.60413:1926156 738.60748:1960684 739.61084:259140	54.23819:2532 59.06134:3758 84.08176:4754 91.20024:3337 92.34005:4032 103.49109:3036 116.10697:115087 123.11716:9276 142.12337:6240 151.14325:3201 198.1852:4756 340.32361:23736 737.59894:81841	1926156	4062336	4549598	1805688	3141072	3764295	1962846	3624338	4430708	2120002	4849014	4818380	1852436	4224954	4417780	1777968	4107077
72	27156	5.322	489.361	DG 25:2	[M+Na]+		1	True	7.42	489.355	C28H50O5	DG	LYBFJYILDXGBQZ-UHFFFAOYSA-N	O=C(OCC(OC(=O)CCCCCCCC=CCC=CCCCC)CO)CCCCCCC	420	True	True	True		False	False			97.5	100	30.1	75	100	2079.86	Yura_Mice_kidney_1+_posx3_excl_10	489.36044:628215 490.36379:419875 491.36715:300800	51.17218:1996 53.2934:2252 54.11798:1975 59.06101:35228 59.09716:1882 63.66915:2067 67.96868:2097 71.03427:2413 92.34521:3998 185.27225:2766 376.83755:2579 433.24936:12356 489.30734:15938 489.43024:3039	566746	1291174	1314806	412144	1069368	947007	605046	1459430	1325801	628215	1298682	1248521	467399	1169990	1222728	470605	1046115
73	27986	5.363	501.361	DG 26:3	[M+Na]+		0.714	True	7.47	501.355	C29H50O5	DG	DOHXEAFCLNRFSL-UHFFFAOYSA-N	O=C(OCC(OC(=O)CCCCCCCC=CCC=CCC=CCC)CO)CCCCCCC	420	True	True	True		False	False			92.9	100	13.3	75	100	35.31	Yura_Mice_heart_1+_posx3_excl_04	501.36191:1261134 502.36526:1360958 503.36862:0	59.06111:172852 63.02556:2021 63.4606:2347 64.49683:2217 68.36268:2242 77.01131:2363 83.08971:2261 88.36391:2438 91.13027:2275 112.03478:2288 123.68692:2632 130.89154:2858 157.44243:2485 501.35156:5562	871674	2537688	2814743	871319	2280213	2610602	1261134	2558244	2596858	1183179	2398928	2662720	959611	2527294	2375691	965711	2462288
74	34010	5.453	589.376	DG 33:8	[M+Na]+	similar chromatogram in higher mz_41881	0.905	True	7.87	589.386	C36H54O5	DG	ARSXYTSYCNZCPF-UHFFFAOYSA-N	O=C(OC(CO)COC(=O)CCCCC=CCC=CCC=CCC)CC=CCC=CCC=CCC=CCC=CCC	420	True	True	True		False	False			92.4	100	8.8	75	100	1552.14	Yura_Mice_heart_1+_posx3_excl_04	589.37817:767291 590.38152:461074 591.38488:0	50.62634:2289 57.65316:2200 59.06111:110461 68.80063:2411 79.51485:3126 83.29338:2576 83.49419:2764 88.11314:3639 92.34615:3701 95.17267:2458 126.75403:2411 139.90337:2473 212.63557:2694 319.96121:2744 409.79068:3127 516.49658:3020 532.39648:2782 589.40466:3378	438184	1338427	1260481	1050697	2174750	2334033	767291	1486639	1667993	638358	1543046	1858709	859782	2012215	1990467	647026	1601962
75	44164	5.473	751.62	DG 44:4	[M+Na]+	ion correlated with 19549	1	True	13.31	751.621	C47H84O5	DG	RKSVJQKAZINLQY-UHFFFAOYSA-N	O=C(OCC(OC(=O)CCCCCCCCCCCCCCCCCCCCCCC=CCC=CCC=CCC=CCC)CO)CCCCCCC	420	True	True	True		False	False			100	99.7	43.7	75	100	104319	Yura_Mice_lung_1+_posx3_excl_07	751.6203:27216210 752.62365:31852314 753.62701:7896804	58.40485:3977 81.07126:3398 84.0819:9597 92.33936:3381 102.09153:415269 123.11726:37899 128.10739:14589 166.1562:3204 184.1694:33914 229.44234:3845 302.19757:71676 307.28961:3535 311.29294:11274 368.35144:273066 394.37009:11227 424.30365:5457 450.42804:8260 467.34677:10183 568.4549:14694 751.62506:381932	36596356	86995216	87423128	26990276	62968852	67247736	38043748	68569392	77492400	36872232	75901456	76138432	36717544	87753888	81228928	27216210	72240528
76	27418	5.488	493.392	DG 25:0	[M+Na]+		1	True	8.41	493.386	C28H54O5	DG	YNHQQQHLYWXWLY-UHFFFAOYSA-N	O=C(OCC(OC(=O)CCCCCCC)CO)CCCCCCCCCCCCCCCC	420	True	True	True		False	False			95.3	100	7.5	75	100	1147.77	Yura_Mice_spleen_1+_posx3_excl_16	493.39172:589021 494.39507:417220 495.39843:0	50.3642:1973 54.19241:1847 54.72643:1979 56.34704:2005 59.06099:50385 59.41249:2649 82.91314:2883 83.32353:2377 88.4221:2409 103.00755:2429 120.71954:2504 146.05353:2722 157.40843:2427 202.10602:2555 430.41162:5157 448.42142:8784 476.41663:10445 493.38699:4523 493.44937:5919	596592	1179400	1069618	668438	749062	899463	845121	1141431	950223	681787	1078256	1047449	645026	947894	1021214	665910	1050979
77	28821	5.525	514.423	Cer 31:3;O2|Cer 16:0;O2/15:3	[M+Na]+	ion correlated with 27348; adduct linked to 27348_[M+H]+	1	True	8.15	514.423	C31H57NO3	Cer_NDS	PJKKORMOVAMGPP-UHFFFAOYSA-N	O=C(NC(CO)C(O)CCCCCCCCCCCCC)CCCCC=CCC=CCC=CCC	410	True	True	True		False	False			100	100	73.8	74.5	100	2105.81	Yura_Mice_spleen_1+_posx3_excl_16	514.42212:1252329 515.42547:705750 516.42883:0	51.26497:1889 52.54705:2121 54.49219:2014 79.5443:2189 88.1122:6929 90.81984:2207 91.15735:2379 91.2813:2401 92.3401:4076 107.916:2588 110.94819:2991 117.29438:2542 125.65518:2634 180.86279:2438 238.28664:2870 514.42023:264555	974033	1797407	1825827	419538	557019	615145	1531940	2354287	2343723	699897	1329584	1249294	1019224	1519464	1506026	1068177	2301448
78	45358	5.613	773.603	DG 46:7	[M+Na]+		0.524	True	13.21	773.605	C49H82O5	DG	GTWQLYBWDSKDIC-UHFFFAOYSA-N	O=C(OCC(OC(=O)CCCCCCCCCCCCCCCC=CCC=CCC=CCC=CCC=CCC=CCC=CCC)CO)CCCCCCC	420	True	True	True		False	False			100	99.7	16.8	75	100	664.28	Yura_Mice_brain_1+_posx3_excl_22	773.6026:177166 774.60595:0 775.60931:0	61.00166:2819 64.92722:2957 85.93639:3139 142.89304:3233 184.16948:37517 204.03822:3382 244.27573:3012 301.13971:4242 307.30954:3163 373.15921:3473 460.42838:4123 495.29443:13024 673.47638:3565 773.59296:8854	177166	248738	274872	39633	198716	97162	96810	167602	181639	154191	211840	200706	70374	297258	210304	71704	137627
79	44163	5.615	751.619	DG 44:4	[M+Na]+		0.952	True	13.31	751.621	C47H84O5	DG	RKSVJQKAZINLQY-UHFFFAOYSA-N	O=C(OCC(OC(=O)CCCCCCCCCCCCCCCCCCCCCCC=CCC=CCC=CCC=CCC)CO)CCCCCCC	420	True	True	True		False	False			100	99.7	47.7	75	100	87365.7	Yura_Mice_brain_1+_posx3_excl_22	751.61902:34415980 752.62237:23666140 753.62573:7190146	60.77993:19625 70.24528:22996 73.77173:24089 97.48032:24772 102.09148:45514 123.11716:36577 184.16899:302215 202.10864:37084 206.40834:27374 230.40419:29566 302.19748:212086 310.40875:29080 311.29764:45948 368.35132:729150 402.86069:25541 424.30295:31495 467.2789:30002 467.34598:29677 651.53558:118431 751.6239:1341151	34415980	57799364	51758012	23870642	41879048	38192864	27654144	45458024	46006916	26307624	42720756	44496872	24324358	49756308	49828412	20298692	42698528
80	35379	5.646	608.465	LPC 24:0/0:0	[M+H]+		0.476	True	8.2	608.465	C32H66NO7P	LPC	SKJMUADLQLZAGH-UHFFFAOYSA-N	O=C(OCC(O)COP(=O)([O-])OCC[N+](C)(C)C)CCCCCCCCCCCCCCCCCCCCCCC	410	True	True	True		False	False			100	100	68.4	92.5	100	2260.11	Yura_Mice_lung_1+_posx3_excl_07	608.46466:841250 609.46801:759952 610.47137:0	50.64442:2516 54.94255:2229 59.06101:5487 61.95683:2433 63.70148:2376 85.85046:2516 90.08805:2725 104.10714:76279 119.08593:5106 139.39459:2825 144.52231:3075 182.29964:3051 184.07239:67919 201.9864:2876 319.68979:3117 581.26514:2961 590.45081:7563 608.46307:39973	0	132015	36331	106390	246770	291369	87631	184154	98512	201875	384157	453338	201509	587071	587750	841250	1426019
81	26060	5.682	473.317	DG 24:3	[M+Na]+	found in higher mz's MsMs_52123; found in higher mz's MsMs_29115	1	True	6.82	473.324	C27H46O5	DG	VYKPCNPKUAMLQA-UHFFFAOYSA-N	O=C(OCC(OC(=O)CCCCCC=CCC=CCC=CCC)CO)CCCCCCC	420	True	True	True		False	False			96.1	100	16.8	75	100	2963.13	Yura_Mice_heart_1+_posx3_excl_04	473.31824:173081392 474.32159:98783880 475.32495:16889344	54.63142:100637 57.06847:196640 62.92413:108544 72.43981:127016 99.2318:120896 137.1098:132637 146.48497:140916 162.3353:133295 166.28027:125894 198.29681:148437 233.93431:135183 249.06754:185565 261.04398:165510 305.12994:1067995 361.19006:11920476 417.25537:10162400 473.31604:5581567	229113952	407023392	391886432	174930368	312668480	359786080	173081392	360410144	380791424	212330544	317675648	344326496	225654224	378901568	360154880	173698464	322813440
82	25121	5.697	459.301	DG 23:3	[M+Na]+	similar chromatogram in higher mz_46364	1	True	6.53	459.308	C26H44O5	DG	CRFUSDHEWMILGN-UHFFFAOYSA-N	O=C(OCC(OC(=O)CCCCC=CCC=CCC=CCC)CO)CCCCCCC	420	True	True	True		False	False			93.9	100	5	75	100	76.34	Yura_Mice_heart_1+_posx3_excl_04	459.30209:5963468 460.30544:3509936 461.3088:696796	54.76686:4510 57.06847:9295 57.07052:11378 63.74155:5000 74.23561:5134 80.03657:5382 87.75494:5410 118.43173:5406 235.05141:22953 291.11295:142055 347.17758:725245 352.95465:5807 403.23776:277262 426.63467:6146 459.29745:63406	6151252	13113654	12546328	4357809	9034540	10164862	5963468	11825020	11742100	6853283	10507772	10753720	9292931	16103632	16642081	4361562	7628142
83	26866	5.702	485.317	DG 25:4	[M+Na]+		1	True	6.6	485.324	C28H46O5	DG	XJIUNQSPNHVSOG-UHFFFAOYSA-N	O=C(OCC(OC(=O)CCCC=CCC=CCC=CCC=CCC)CO)CCCCCCC	420	True	True	True		False	False			98.4	100	22.5	75	100	555.82	Yura_Mice_brain_1+_posx3_excl_22	485.31921:24934466 486.32256:18365500 487.32592:2554709	57.06916:4226 59.06176:3244 60.30809:2131 83.05577:2146 96.21658:2379 151.95543:2436 154.25711:2842 156.82928:2921 177.92526:2830 231.4259:2690 317.12952:6940 373.19257:69717 376.94809:3097 429.25351:619221 485.31711:260089	24934466	50536988	47111924	21613972	40327616	45324492	23326100	48159984	44710616	27622808	45540824	42183380	24652646	48098068	47498580	26181546	39754472
84	36118	5.723	619.422	DG 35:7	[M+Na]+		1	True	8.9	619.433	C38H60O5	DG	IDWRRMDLPSBKMX-UHFFFAOYSA-N	O=C(OCC(OC(=O)CCCC=CCC=CCC=CCC=CCC=CCC=CCC=CCC)CO)CCCCCCCC	420	True	True	True		False	False			87.2	99.9	10.7	75	100	3663.8	Yura_Mice_liver_1+_posx3_excl_13	619.42188:2901095 620.42522:3133735 621.42858:1060208	55.98098:2900 59.06137:558805 71.43053:3237 79.96316:2726 84.08109:3284 88.11289:21591 102.12875:3215 120.16044:2833 146.15407:3539 148.43443:3208 238.68492:3273 274.77557:3338 377.22623:3504 555.96362:3174 619.42584:9328	2734784	6682794	6737229	3041464	6116417	6493332	3793603	6766777	6831788	3273876	6919647	6480668	2901095	7831182	6653952	3640345	6782750
85	27667	5.794	497.318	DG 26:5	[M+Na]+	ion correlated with 34082	1	True	6.49	497.324	C29H46O5	DG	LFQQBMCSQGTBCP-UHFFFAOYSA-N	O=C(OCC(OC(=O)CC=CCC=CCC=CCC=CCC=CCC)CO)CCCCCCC	420	True	True	True		False	False			99.4	100	32.9	75	100	66.13	Yura_Mice_heart_1+_posx3_excl_04	497.31918:2645181 498.32253:1751270 499.32589:402409	52.72643:2243 59.06104:9279 63.70826:2308 68.18343:2140 71.18334:2367 71.4043:2362 79.27329:2255 93.56677:2346 94.19919:2508 123.11614:2865 202.10635:2525 309.2095:2660 385.189:16378 441.25919:337078 452.43875:3281 456.31537:2893 481.18707:2717 484.18436:3157 497.3179:244766	2917351	5719470	5516700	2792775	5278940	5293730	2645181	5511936	5061662	2268374	5314686	5186492	2903470	5851332	5414596	2321869	4970822
86	41833	5.857	711.495	DG 42:10	[M+Na]+		0.905	True	9.82	711.496	C45H68O5	DG	WBFZCVDFCQNTRV-UHFFFAOYSA-N	O=C(OCC(OC(=O)CCCC=CCC=CCC=CCC=CCC=CCC=CCC=CCC)CO)CCCCCC=CCC=CCC=CCC	420	True	True	True		False	False			100	99.9	9.1	75	100	45.04	Yura_Mice_liver_1+_posx3_excl_13	711.49585:3373109 712.4992:3513131 713.50256:982989	55.39723:2988 59.06138:586923 61.73581:3226 63.8686:3009 78.74961:3096 83.85559:2875 88.67264:2866 90.60108:3617 104.60651:3309 122.07315:3207 123.11726:5328 133.02339:3318 202.1088:3632 216.12439:5606 340.25717:3769 710.78113:4669 711.10474:6746 711.4826:7622	2967801	6705677	6065891	2747000	4986682	6301252	2515264	6247312	6603371	2044229	5086885	4976814	3373109	6296738	6133423	1989248	5202040
87	49671	5.954	880.513	PS 44:12	[M+H]+	ion correlated with 13591; ion correlated with 11886	0.286	True	7.81	880.512	C50H74NO10P	PS	RJCZACBLQGCNCW-UHFFFAOYSA-N	O=C(OCC(OC(=O)CCC=CCC=CCC=CCC=CCC=CCC=CCC)COP(=O)(O)OCC(N)C(=O)O)CCC=CCC=CCC=CCC=CCC=CCC=CCC	420	True	True	True		False	False			82.4	100	61	69.3	75	3786.3	Yura_Mice_brain_1+_posx3_excl_22	880.51331:1098976 881.51666:966593 882.52002:0	67.05474:8701 69.02946:3108 72.69823:3280 79.05466:8690 81.07043:7357 91.05503:13160 93.07066:11327 95.08533:5361 105.06968:5315 107.08607:8789 117.07053:10807 119.08572:6608 121.10155:6147 129.06973:3780 131.08604:6789 133.10043:6521 143.0844:4076 145.10219:5206 147.11728:4700 159.11731:4789 173.13287:5908 184.07237:5387 267.2193:3856 298.20233:3898 385.27432:12330 387.19656:3891 398.2681:5460 6…	1098976	1679347	1518177	33169	123239	141964	0	0	0	0	0	0	0	0	0	0	0
88	41610	5.967	707.556	DG 41:5	[M+Na]+	ion correlated with 18655; ion correlated with 21633	0.952	True	12.74	707.558	C44H76O5	DG	IDEKCVKSSCFREN-UHFFFAOYSA-N	O=C(OCC(OC(=O)CCCCCCCCCCCCCCCC=CCC=CCC=CCC=CCC=CCC)CO)CCCCCCCC	420	True	True	True		False	False			100	99.8	37.2	75	100	4969.78	Yura_Mice_lung_1+_posx3_excl_07	707.55719:1203173 708.56054:1153471 709.5639:431425	52.91647:2638 55.51597:2799 59.06101:6074 74.47945:3006 82.44975:3530 100.07621:3906 103.84467:3005 113.15885:3094 123.11608:8330 148.205:3549 164.05948:3016 168.13802:132339 184.07269:7578 247.42772:3164 283.26205:7040 340.32291:103600 366.33591:3737 392.16568:3314 707.56201:95592	1639245	3555675	3747024	912968	2426877	2569280	1162278	2243524	2536325	1244466	2677509	2515782	1133517	2918291	3126173	1203173	2823841
89	26871	5.972	485.319	DG 25:4	[M+Na]+		1	True	6.6	485.324	C28H46O5	DG	XJIUNQSPNHVSOG-UHFFFAOYSA-N	O=C(OCC(OC(=O)CCCC=CCC=CCC=CCC=CCC)CO)CCCCCCC	420	True	True	True		False	False			99.5	100	72.2	75	100	48.22	Yura_Mice_spleen_1+_posx3_excl_16	485.31714:2392188 486.32049:1573775 487.32385:1747614	54.83757:2221 54.93631:2403 59.06094:4122 60.84833:2230 91.14084:2568 98.77288:2415 108.2859:2352 129.1004:2634 144.35912:2927 153.80934:2470 165.86185:2287 175.31624:2237 188.16624:2609 207.13885:2381 258.52966:2661 302.19836:2915 429.24963:21887 445.61566:2694 485.31735:498582	3151349	5709916	5814267	2010588	4108090	4771616	1634792	4102560	4705724	2537062	4606074	4988325	2035701	4928460	4812375	1866586	4389836
90	27835	5.992	499.333	DG 26:4	[M+Na]+	found in higher mz's MsMs_53090	1	True	6.84	499.339	C29H48O5	DG	UXCBZTCTKXYROD-UHFFFAOYSA-N	O=C(OCC(OC(=O)CCCCC=CCC=CCC=CCC=CCC)CO)CCCCCCC	420	True	True	True		False	False			97.7	100	25.4	75	100	2052.77	Yura_Mice_heart_1+_posx3_excl_04	499.33429:112130360 500.33764:77905528 501.341:12950772	57.06847:147791 57.13518:72516 105.2192:87977 153.33127:83254 162.57489:77343 214.46474:85861 249.59778:86104 304.4939:99180 318.26346:93756 331.14621:230206 351.58133:94731 387.20392:2333803 443.27023:18591082 489.26639:98597 499.33472:9465015	146945344	276698976	277037248	118924272	198379744	222755424	112130360	221272720	223433568	112641624	235102544	234671600	126376456	242972240	245600544	110555776	220729824
91	27003	6.046	487.333	DG 25:3	[M+Na]+	found in higher mz's MsMs_30128; similar chromatogram in higher mz_27040; similar chromatogram in higher mz_29680; similar chromatogram in higher mz_30128; similar chromatogram in higher mz_31058; similar chromatogram in higher mz_33064; similar chromatogram in higher mz_50867	1	True	7.04	487.339	C28H48O5	DG	GOZZGGIYHUWCIA-UHFFFAOYSA-N	O=C(OCC(OC(=O)CCCCCCC=CCC=CCC=CCC)CO)CCCCCCC	420	True	True	True		False	False			96.8	100	15.7	75	100	558.97	Yura_Mice_heart_1+_posx3_excl_04	487.33432:29546624 488.33767:22559730 489.34103:3391050	57.06847:7339 57.07092:9041 80.61971:3427 86.09622:4351 95.8259:4232 114.24326:4242 118.32422:3340 127.31214:3843 178.08783:3735 263.07993:5846 279.81671:4152 307.31018:4124 319.14813:88006 375.20572:904923 401.33966:3925 431.26898:756044 443.31451:3710 487.33182:392617 487.50403:51957	35973724	74385280	69755440	28127402	50649320	56454540	29546624	56541692	57158488	26697272	56669488	56062848	28585882	58346648	55370144	24948556	51745968
92	20868	6.079	395.271	DG 18:0	[M+Na]+	similar chromatogram in higher mz_24496	0.905	True	6.51	395.277	C21H40O5	DG	XDYVDYBOLARYBO-UHFFFAOYSA-N	O=C(OCC(OC(=O)CCCCCCC)CO)CCCCCCCCC	420	True	True	True		False	False			95.9	100	11.7	75	100	2055.02	Yura_Mice_brain_1+_posx3_excl_22	395.27148:930637 396.27483:0 397.27819:687332	57.07039:2895 57.34165:2012 59.3786:2414 71.08588:3204 74.28218:2134 85.10155:2935 118.46938:2042 151.71411:2188 220.97479:2261 252.27023:2016 269.13116:5488 273.16678:2348 283.14331:12362 330.79144:2627 339.2059:68931 395.26559:15744 395.41141:3200	930637	1467445	1407352	609105	1086769	934904	702883	1191024	1129503	678117	1053048	1059373	730778	1263553	1062041	656526	1092825
93	41834	6.082	711.496	DG 42:10	[M+Na]+	similar chromatogram in higher mz_43535	1	True	9.82	711.496	C45H68O5	DG	WBFZCVDFCQNTRV-UHFFFAOYSA-N	O=C(OCC(OC(=O)CCCC=CCC=CCC=CCC=CCC=CCC=CCC=CCC)CO)CCCCCC=CCC=CCC=CCC	420	True	True	True		False	False			100	99.9	8.3	75	100	469.14	Yura_Mice_spleen_1+_posx3_excl_16	711.49561:33948684 712.49896:25824102 713.50232:7470614	59.06094:4870609 73.74112:20194 78.13742:25260 78.7907:26722 119.08578:50547 135.25266:30799 138.92577:23905 263.22931:26952 272.01437:26180 511.39035:28632 672.81403:28521 711.48236:51465	37112756	56531384	49128820	34736236	60186472	59484028	39611944	59699184	57971920	33128418	54230752	54222232	34980672	61433868	62641216	29363750	58814576
94	28370	6.144	507.408	DG 26:0	[M+Na]+		0.143	True	8.5	507.402	C29H56O5	DG	OTXDUPRFHFQSSG-UHFFFAOYSA-N	O=C(OCC(OC(=O)CCCCCCC)CO)CCCCCCCCCCCCCCCCC	420	True	True	True		False	False			95.2	100	11.5	75	100	1738.34	Yura_Mice_lung_1+_posx3_excl_07	507.40778:310505 508.41113:131580 509.41449:0	58.00851:2083 59.06107:27506 66.14604:2179 66.65254:2416 67.50289:2769 96.96767:2346 119.49992:2843 162.18625:2121 175.22841:2293 201.54605:2443 220.98763:2237 237.41367:2361 242.94183:2815 247.0148:2691 460.95438:2430 507.39999:3595 507.53012:4979	295873	380165	411498	262446	348321	387523	300092	440837	428453	403737	352273	416982	297672	382293	387104	310505	373930
95	39959	6.181	678.507	PC 28:0	[M+H]+		0.238	True	8.26	678.507	C36H72NO8P	PC	CITHEXJVPOWHKC-UHFFFAOYSA-N	O=C(OCC(OC(=O)CCCCCCCCCCCCC)COP(=O)([O-])OCC[N+](C)(C)C)CCCCCCCCCCCCC	420	True	True	True		False	False			88.8	100	46.2	71.1	100	17.66	Yura_Mice_spleen_1+_posx3_incl2_15	678.50641:276229 679.50976:148318 680.51312:43012	59.06094:5885 64.13812:2346 65.27901:3164 66.11027:3081 83.9788:2580 86.09686:2598 87.81252:2724 101.17612:2922 119.08579:3212 119.7343:2989 184.07248:62685 195.29845:3278 255.22227:2855 281.49304:3419 462.76135:3268 497.3187:4157 621.75714:3572 678.51105:4964	181912	248567	164405	267176	28761	580806	211166	311937	373615	171002	146433	147704	338367	555948	580537	1984106	3700368
96	48183	6.186	837.621	DG 51:10	[M+Na]+		1	True	13.29	837.637	C54H86O5	DG	LNQUDQYFEPJWDG-UHFFFAOYSA-N	O=C(OCC(OC(=O)CCCCCCC=CCC=CCC=CCC=CCC=CCC=CCC=CCC=CCC=CCC=CCC)CO)CCCCCCCCCCCC	420	True	True	True		False	False			92	99.7	38	75	100	14231.4	Yura_Mice_heart_1+_posx3_excl_04	837.62268:4674554 838.62603:5697116 839.62939:1977616	59.43562:2852 62.21531:2909 92.09835:3153 99.36788:3072 100.84312:3039 113.03456:3164 123.11738:22669 166.15833:4387 216.12157:93137 242.13936:6129 298.203:10446 340.32251:91946 422.40366:7516 623.49695:5034 837.62408:82612	4238906	7775818	8037724	3006406	5071676	5747874	4674554	8188395	8527221	4964707	7027233	7370054	5495018	10206987	10257155	3832076	6714389
97	42571	6.201	723.541	SM 34:2;O2	[M+Na]+	adduct linked to 41299_[M+H]+; found in higher mz's MsMs_46283	0.286	True	8.67	723.541	C39H77N2O6P	SM	VYDHYGBBAHKWKG-UHFFFAOYSA-N	O=C(NC(COP(=O)([O-])OCC[N+](C)(C)C)C(O)C=CCCCCCCC)CCCCCCCCCCCC=CCCCCCCCC	420	True	True	True		False	False			100	100	88.3	90.4	100	1393.84	Yura_Mice_kidney_1+_posx3_excl_10	723.54053:6971596 724.54388:5158289 725.54724:1361287	50.82022:4209 59.06141:5629 61.40363:4463 74.1313:4759 77.76151:4709 86.09683:139761 92.33932:6037 101.87572:5208 146.98172:73744 147.06161:4849 147.31567:5156 223.43172:5318 249.78839:5184 328.48154:6047 346.31375:5739 481.4971:6064 518.49469:9604 540.47821:412441 610.38751:5975 664.4671:256552 723.54993:226167	0	12425	0	302167	437317	590057	0	34862	35551	6971596	10770332	11145015	29887	166293	165766	414751	1033375
98	41299	6.201	701.557	SM 34:2;O2|SM 16:2;O2/18:0	[M+H]+	adduct linked to 42571_[M+Na]+	0.714	True	8.47	701.559	C39H77N2O6P	SM	VICPIURDMAMUQE-UHFFFAOYSA-N	O=C(NC(COP(=O)([O-])OCC[N+](C)(C)C)C(O)C=CCCC=CCCCCCCC)CCCCCCCCCCCCCCCCC	410	True	True	True		False	False			100	100	60.4	72.7	100	35.84	Yura_Mice_spleen_1+_posx3_incl1_14	701.56134:4216268 702.56469:2189318 703.56805:506527	57.6456:3193 66.0965:2715 69.98195:2792 86.09686:3860 103.07105:3124 112.21253:2835 119.08581:4126 133.31197:3135 184.07242:227244 194.2928:3041 209.46274:3068 229.54433:3123 234.2159:3208 321.94034:4345 397.27518:3404 701.43829:4940 701.56165:6196	356714	577974	591994	2527242	4596820	4407736	856935	1423218	1494542	44089648	65087844	69401592	789405	1504633	1655019	4947544	10427020
99	49620	6.232	878.571	PC 44:12	[M+H]+		0.857	True	8.5	878.569	C52H80NO8P	PC	XLKQWAMTMYIQMG-UHFFFAOYSA-N	O=C(OCC(OC(=O)CCC=CCC=CCC=CCC=CCC=CCC=CCC)COP(=O)([O-])OCC[N+](C)(C)C)CCC=CCC=CCC=CCC=CCC=CCC=CCC	420	True	True	True		False	False			90.2	100	64	69.2	100	7050.01	Yura_Mice_brain_1+_posx3_incl2_21	878.5705:12415600 879.57385:10308452 880.57721:3558806	84.83488:3227 86.09682:3776 88.98544:3042 164.0652:4335 176.58458:3502 184.07236:169799 191.68373:3983 231.67661:3619 278.73166:3776 309.26047:3654 403.61337:3711 418.68924:3786 878.55908:12117	5417348	11638699	12415600	256757	735340	640351	401691	774251	791160	329410	596117	541911	89813	183824	107834	27854	94675
100	45601	6.233	778.539	PC 36:6	[M+H]+		0.619	True	8.65	778.538	C44H76NO8P	PC	XXKFQTJOJZELMD-UHFFFAOYSA-N	O=C(OCC(OC(=O)CCCCCCCC=CCC=CCC=CCC)COP(=O)([O-])OCC[N+](C)(C)C)CCCCCCCC=CCC=CCC=CCC	420	True	True	True		False	False			89.2	100	53.1	70.6	100	715.06	Yura_Mice_brain_1+_posx3_incl1_20	778.53973:375496 779.54308:0 780.54644:0	54.36041:3340 57.60077:2610 59.06136:5318 62.83179:2777 84.80081:2931 94.35963:3371 116.54493:3281 122.90499:3001 139.67737:3280 184.07214:53656 206.04607:3293 310.4296:3403 583.55725:3664 778.53497:4220	83504	375496	420819	0	18802	23886	269032	487213	458100	228722	386180	350208	338615	791528	851565	205037	262210
101	29329	6.284	521.423	DG 27:0	[M+Na]+		1	True	8.95	521.418	C30H58O5	DG	WAVOYYNISYBYEO-UHFFFAOYSA-N	O=C(OCC(OC(=O)CCCCCCC)CO)CCCCCCCCCCCCCCCCCC	420	True	True	True		False	False			94.6	100	9	75	100	1182.11	Yura_Mice_brain_1+_posx3_excl_22	521.42371:1300415 522.42706:0 523.43042:266908	59.06139:62182 83.79292:2230 85.89561:2715 91.62466:2281 96.4749:2399 101.16447:2410 126.01794:2379 204.0797:2430 229.24759:2653 237.14978:5446 238.15051:2799 463.36594:6905 521.31622:7435 521.41785:4002	1300415	1413713	1467183	888097	1208778	1459724	1275653	1430894	1408400	1244387	1418026	1365089	1253067	1442966	1411873	1009278	1203965
102	31503	6.294	551.37	DG 30:6	[M+Na]+	ion correlated with 19025	0.524	True	7.7	551.371	C33H52O5	DG	PWMYYBPVKIRNSF-UHFFFAOYSA-N	O=C(OCC(OC(=O)CCC=CCC=CCC=CCC=CCC=CCC=CCC)CO)CCCCCCC	420	True	True	True		False	False			100	100	20.3	75	100	7.89	Yura_Mice_lung_1+_posx3_excl_07	551.37073:955282 552.37408:653051 553.37744:242483	59.06103:16281 82.75521:2476 88.1123:8402 101.24384:2413 123.11738:6570 202.10626:2953 203.06894:6926 228.14908:3839 245.33696:3715 258.93655:2694 259.13031:4921 289.13965:36984 391.22443:12185 482.21967:2816 542.61951:3150 550.86444:3123 551.12201:2843 551.2998:25272 551.37573:29937	516240	707618	800355	528359	808301	904773	528156	906261	939707	751451	1193347	1106810	571316	930479	995110	955282	1772496
103	48638	6.311	851.636	DG 52:10	[M+Na]+		1	True	13.37	851.652	C55H88O5	DG	JVIRYZHXCMQZPP-UHFFFAOYSA-N	O=C(OCC(OC(=O)CCCCCCC=CCC=CCC=CCC=CCC=CCC=CCC=CCC=CCC=CCC=CCC)CO)CCCCCCCCCCCCC	420	True	True	True		False	False			91.6	99.8	42.5	75	100	263.83	Yura_Mice_lung_1+_posx3_excl_07	851.63757:7015584 852.64092:7651807 853.64428:2210819	123.11738:7195 202.10597:74105 284.18674:5236 368.35352:67610 374.62726:3585 447.82812:3740 851.63959:69402	12098484	20740750	20022512	10635108	18295332	19083582	10133014	16165938	16783032	11584343	17432144	18478484	10082521	18037590	19163052	7015584	14731892
104	24972	6.335	457.287	DG 23:4	[M+Na]+	found in higher mz's MsMs_32021; found in higher mz's MsMs_28764; similar chromatogram in higher mz_36348; similar chromatogram in higher mz_40726	0.952	True	6.05	457.292	C26H42O5	DG	FEVMHXFHFQFKSQ-UHFFFAOYSA-N	O=C(OC(CO)COC(=O)CCCCCCC)CC=CCC=CCC=CCC=CCC	420	True	True	True		False	False			99.5	100	49.5	75	100	11.47	Yura_Mice_kidney_1+_posx3_excl_10	457.28696:638210 458.29031:359363 459.29367:0	71.16733:2045 74.52332:2070 81.22653:2208 82.80946:2091 87.25256:2542 92.34605:3151 119.08587:9245 170.76781:2341 173.87659:2491 221.36502:2651 230.26523:2783 295.14456:3213 341.22375:4016 344.52969:2524 397.29041:2597 401.22742:19287 416.30289:3743 457.2872:75943	626326	1086635	1246234	612558	963919	961087	496456	833825	933476	638210	927423	1119669	598961	1196888	1080709	430182	747666
105	28764	6.335	513.351	DG 27:4	[M+Na]+	similar chromatogram in higher mz_36348; similar chromatogram in higher mz_53944; similar chromatogram in higher mz_32021; similar chromatogram in higher mz_31491; similar chromatogram in higher mz_34764	1	True	7.46	513.355	C30H50O5	DG	NELDLJODKFMXLD-UHFFFAOYSA-N	O=C(OCC(OC(=O)CCCCCC=CCC=CCC=CCC=CCC)CO)CCCCCCC	420	True	True	True		False	False			99.4	100	26.1	75	100	780.12	Yura_Mice_liver_1+_posx3_excl_13	513.35077:41509896 514.35412:28613440 515.35748:5299002	54.22119:21194 60.34637:24295 63.6778:20857 87.0958:23802 87.16445:22100 89.09308:22221 92.33928:34163 115.47012:21028 119.08582:46288 126.61185:29267 205.90877:23028 222.95091:22333 345.16119:41884 401.22336:387358 444.38708:26901 457.28671:3020805 459.05435:28519 467.6915:24763 495.90173:24426 513.34839:1623263	44059360	80551784	79727168	42202908	66565492	74437600	45486668	69650696	73394728	44413416	71558472	75473440	41509896	83040680	74881032	33163658	63865984
106	48131	6.345	836.524	PE 44:12	[M+H]+	adduct linked to 48928_[M+Na]+	0.381	True	8.51	836.523	C49H74NO8P	PE	RBDNSJMXMWTPCS-UHFFFAOYSA-N	O=C(OCC(OC(=O)CCC=CCC=CCC=CCC=CCC=CCC=CCC)COP(=O)(O)OCCN)CCC=CCC=CCC=CCC=CCC=CCC=CCC	420	True	True	True		False	False			83.5	100	48.4	69.3	83.3	12981.2	Yura_Mice_brain_1+_posx3_incl1_20	836.52411:9629580 837.52746:7149300 838.53082:2166716	66.80496:3227 67.05476:7573 81.07046:3281 93.07069:4837 119.08576:4757 121.9951:3687 189.45067:3286 322.07724:3487 572.10956:3840 695.50482:24927 712.16675:4380	4527281	9629580	9575033	551947	924467	826181	74671	137119	88174	31560	27712	0	0	0	0	25255	0
107	48928	6.364	858.507	PE 44:12	[M+Na]+	adduct linked to 48131_[M+H]+	0.238	True	8.51	858.504	C49H74NO8P	PE	RBDNSJMXMWTPCS-UHFFFAOYSA-N	O=C(OCC(OC(=O)CCC=CCC=CCC=CCC=CCC=CCC=CCC)COP(=O)(O)OCCN)CCC=CCC=CCC=CCC=CCC=CCC=CCC	420	True	True	True		False	False			93.4	100	60.5	43.8	100	242.83	Yura_Mice_brain_1+_posx3_excl_22	858.50671:744168 859.51006:1032854 860.51342:0	63.34076:3083 63.66666:3707 69.61024:2912 73.26413:3010 80.74739:3095 92.34594:5607 97.17886:2825 98.4802:3347 103.25583:4036 114.28819:3628 119.78892:3669 120.96642:11421 148.52184:3725 164.00758:24662 182.40208:3300 290.05072:4120 344.37769:5103 355.35599:3896 591.67639:4667 717.48718:25721 815.46289:5223 858.50763:11711	744168	1378898	1283901	57976	88855	79107	0	0	0	0	25587	0	6615	44317	90717	20882	32021
108	41444	6.389	704.523	PC 30:1	[M+H]+	ion correlated with 42860	0.286	True	8.34	704.523	C38H74NO8P	PC	KKWICEXJQQUWFX-UHFFFAOYSA-N	O=C(OCC(OC(=O)CCCCCCCCCCC=CCCCCCCCCCC)COP(=O)([O-])OCC[N+](C)(C)C)CCCCCC	420	True	True	True		False	False			85.7	100	79.2	64.3	83.3	38.73	Yura_Mice_lung_1+_posx3_incl2_06	704.52332:9531049 705.52667:4342312 706.53003:986733	53.34587:2417 53.62449:2464 62.20598:2701 67.43614:2665 70.71626:2958 73.25773:2682 85.90105:2821 86.09696:9116 91.53756:2863 104.10714:3454 143.78035:2932 184.07272:540048 185.07639:4339 188.30858:2843 261.77347:3230 274.74564:3846 284.69183:3420 474.4606:4419 665.31378:3339 673.51074:4164 704.52094:43693	67820	259542	274175	0	35878	88780	0	31014	0	144497	240973	198635	79934	40886	117237	7675384	9257683
109	47157	6.411	812.547	PG 38:6	[M+NH4]+		0.143	True	8.22	812.544	C44H75O10P	PG	ZMVKNJKVRNEZQT-UHFFFAOYSA-N	O=C(OCC(OC(=O)CCCCCCCCC=CCC=CCC=CCC)COP(=O)(O)OCC(O)CO)CCCCCCCCC=CCC=CCC=CCC	420	True	True	True		False	False			82.1	100	35.5	68.6	83.3	2685.58	Yura_Mice_lung_1+_posx3_excl_07	812.54517:401122 813.54852:677646 814.55188:0	92.34695:4107 113.87005:3245 148.16565:2904 151.63466:3415 211.5311:3771 255.79201:4020 379.64951:3478 540.77795:3764 623.49854:18016 762.01208:3560 793.26727:3646	96124	187481	157080	0	0	22440	25784	0	26380	39822	86231	125478	0	0	0	401122	956475
110	46830	6.418	804.553	PC 38:7	[M+H]+		0.81	True	8.68	804.554	C46H78NO8P	PC	HRBNRYBXXRPMKP-UHFFFAOYSA-N	O=C(OCC(OC(=O)CCCC=CCC=CCC=CCC=CCC=CCC)COP(=O)([O-])OCC[N+](C)(C)C)CCCCCCCC=CCC=CCCCCC	420	True	True	True		False	False			83.9	100	72	58.4	83.3	5356.55	Yura_Mice_heart_1+_posx3_excl_04	804.55371:1933778 805.55706:2074135 806.56042:657394	58.06557:4643 60.3856:2769 65.0979:2903 70.63964:3180 71.33625:3116 79.18433:2874 86.09699:8892 96.27321:3325 123.27567:3351 184.07268:405981 216.12167:3555 383.38144:3631 420.99097:3401 804.55859:18963	1721008	2462112	2232416	136762	228927	225395	1933778	1611143	1626530	1810020	1785665	1840252	3069665	4421129	3960514	741227	1081242
111	49712	6.421	881.513	PI 36:4	[M+Na]+		1	True	8.22	881.515	C45H79O13P	PI	XVKABIPRYODIOB-UHFFFAOYSA-N	O=C(OCC(OC(=O)CCCCCCCCCCCCCCCCC=CCC=CCC=CCC=CCC)COP(=O)(O)OC1C(O)C(O)C(O)C(O)C1O)CCCCC	410	True	True	True		False	False			100	100	67.6	88	100	166.87	Yura_Mice_brain_1+_posx3_excl_22	881.51984:294739 882.52319:362734 883.52655:0	64.95254:3253 68.61304:3214 163.61961:3857 184.07237:9221 209.54312:3719 267.01227:4207 283.01743:47266 327.32666:3655 444.51117:4100 599.50671:5589 621.49219:9741 642.47955:4191 881.50549:13131	294739	582421	495207	391496	588845	679213	45095	204932	207239	117800	426019	616676	773232	1445821	1305363	295542	495158
112	49555	6.426	876.562	PI 36:4	[M+NH4]+	adduct linked to 48974_[M+H]+	1	True	8.22	876.56	C45H79O13P	PI	XVKABIPRYODIOB-UHFFFAOYSA-N	O=C(OCC(OC(=O)CCCCCCCCCCCCCCCCC=CCC=CCC=CCC=CCC)COP(=O)(O)OC1C(O)C(O)C(O)C(O)C1O)CCCCC	410	True	True	True		False	False			100	100	37.4	68.9	100	3222.93	Yura_Mice_kidney_1+_posx3_excl_10	876.55823:445845 877.56158:578244 878.56494:0	63.7246:3027 64.76683:2859 64.88862:3057 69.2034:3427 77.11646:2977 86.09691:8300 90.17403:3238 92.34605:5003 112.75912:3584 113.3497:3718 128.44769:4201 146.98216:7697 188.77991:3516 313.2713:5874 323.39731:3764 343.33188:3601 599.5116:27930 693.48981:13753 876.53827:7256	723376	1168261	1093714	432214	706968	667519	192560	410923	364256	445845	829026	885857	1058924	1777076	1706001	310937	771373
113	48734	6.459	854.567	PC 42:10	[M+H]+		1	True	8.71	854.569	C50H80NO8P	PC	OBNXHNMPWZNZOE-UHFFFAOYSA-N	O=C(OCC(OC(=O)CCCCC=CCC=CCC=CCC=CCC=CCC)COP(=O)([O-])OCC[N+](C)(C)C)CCCCC=CCC=CCC=CCC=CCC=CCC	420	True	True	True		False	False			89.2	100	60.3	66.2	100	37.41	Yura_Mice_heart_1+_posx3_incl2_03	854.5683:2932456 855.57165:2379944 856.57501:617043	62.33184:3303 65.38179:3155 78.1946:3352 150.3309:3371 184.07263:112647 188.56137:3558 225.68523:3890 235.02069:3438 253.19684:3484 404.30734:4055 854.56281:6069	5796724	11094085	11048140	424861	875491	908614	1762505	3020220	2932456	2694458	5695719	5283948	1694108	2881317	2649337	531800	1141274
114	40608	6.47	689.561	SM 33:1;O2	[M+H]+		0.857	True	8.73	689.559	C38H77N2O6P	SM	REEYJRIAQSUMNO-UHFFFAOYSA-N	O=C(NC(COP(=O)([O-])OCC[N+](C)(C)C)C(O)C=CCCCCCCC)CCCCCCCCCCCCCCCCCCCC	420	True	True	True		False	False			96.6	100	71.4	73.8	100	6199.71	Yura_Mice_lung_1+_posx3_incl1_05	689.55743:2698443 690.56078:1335834 691.56414:480806	51.50296:2567 57.49115:2587 59.06103:4776 85.43854:3340 86.09698:6625 92.33855:4354 96.56054:3629 101.10583:2802 124.99933:3793 184.07265:374814 199.02979:3026 308.4014:2987 315.96573:2907 599.25745:3104 649.69238:3894 689.55792:11393	0	146704	80540	816031	1289163	1401420	541666	1166974	1052943	2351516	4867884	4367670	1345484	2511200	2512810	1649158	2698443
115	44985	6.472	765.635	DG 45:4	[M+Na]+		1	True	13.42	765.637	C48H86O5	DG	VAFHOKSLPWIVOF-UHFFFAOYSA-N	O=C(OCC(OC(=O)CCCCCCCCCCCCCCCCCCCCCCC=CCC=CCC=CCC=CCC)CO)CCCCCCCC	420	True	True	True		False	False			100	99.8	44.4	75	100	8000.6	Yura_Mice_liver_1+_posx3_excl_13	765.6344:1391248 766.63775:1659170 767.64111:429210	54.4861:2948 59.49773:2697 66.06798:2778 80.94325:3373 84.08109:4300 95.84713:3373 108.29556:3297 116.10708:119465 123.11726:13384 138.44096:3130 166.79985:4031 168.56685:3139 178.98586:2851 198.18535:9204 231.23256:3224 340.32269:6726 368.35358:25297 481.36667:4022 573.93121:3824 656.84955:3868 765.64227:76300	1397369	2253711	1958364	828216	1488622	1813668	1225396	2522432	2187256	1188873	2379108	2098114	1391248	2154094	2266672	1115954	2030562
116	27985	6.476	501.35	DG 26:3	[M+Na]+	ion correlated with 32099; similar chromatogram in higher mz_31653	1	True	7.47	501.355	C29H50O5	DG	DOHXEAFCLNRFSL-UHFFFAOYSA-N	O=C(OCC(OC(=O)CCCCCCCC=CCC=CCC=CCC)CO)CCCCCCC	420	True	True	True		False	False			99.2	100	40.4	75	100	588.83	Yura_Mice_brain_1+_posx3_excl_22	501.34995:31951576 502.3533:22192404 503.35666:4059513	53.83619:2587 55.96941:2843 57.06834:2707 59.0609:2617 62.05629:2173 91.11521:2480 92.34594:3736 109.04974:2392 124.39419:2899 125.67248:2445 156.03311:2454 163.49858:2744 333.16086:13728 389.22034:145461 445.2854:266630 501.35046:418431	31951576	57165012	55154408	26971512	46143592	50939736	27972996	49741116	52434992	26747726	50502204	47147204	33249242	51800204	52159260	24736232	45577508
117	45670	6.482	779.649	DG 46:4	[M+Na]+		1	True	13.54	779.652	C49H88O5	DG	NBFCPZYPQIVHEQ-UHFFFAOYSA-N	O=C(OCC(OC(=O)CCCCCCCCCCCCCCCCCCCCCCCCC=CCC=CCC=CCC=CCC)CO)CCCCCCC	420	True	True	True		False	False			100	99.8	45.7	75	100	2047.93	Yura_Mice_fat_1+_posx3_excl_19	779.64966:280809 780.65301:391841 781.65637:0	59.06136:4809 63.09289:2871 102.09153:9832 117.98295:3029 127.1214:3011 206.18361:4278 478.15717:3528 482.84235:4050 779.6488:13495	359294	680755	665094	280809	410268	447793	281971	714561	676638	315437	594493	545471	363950	750223	655731	255793	528498
118	42981	6.529	730.537	PC 32:2	[M+H]+		0.905	True	8.59	730.538	C40H76NO8P	PC	GPWHCUUIQMGELX-UHFFFAOYSA-N	O=C(OCC(OC(=O)CCCCCCCC=CCCCCCC)COP(=O)([O-])OCC[N+](C)(C)C)CCCCCCCC=CCCCCCC	420	True	True	True		False	False			91	100	71	70.7	100	8695.22	Yura_Mice_fat_1+_posx3_incl1_17	730.53955:1473406 731.5429:699320 732.54626:243867	53.6684:2502 55.16604:3063 57.7391:2665 79.582:3027 92.33757:3613 102.09153:3206 118.15696:3142 143.23393:3441 162.99223:3583 184.07243:166135 495.49338:3722 730.52191:13002	376309	670480	617955	834904	1473406	1599695	633494	1182697	1134227	1462915	2391024	2546303	4299486	6938826	7183453	11082766	14598568
119	44806	6.555	762.506	PE 38:7	[M+H]+		0.667	True	8.54	762.507	C43H72NO8P	PE	PMUXXFUNXMXIFC-UHFFFAOYSA-N	O=C(OCC(OC(=O)CCC=CCC=CCC=CCC=CCC=CCC=CCC)COP(=O)(O)OCCN)CCCCCCCC=CCCCCCC	420	True	True	True		False	False			89.7	100	64.2	69.4	100	1529.51	Yura_Mice_liver_1+_posx3_excl_13	762.50952:1064245 763.51287:684316 764.51623:242831	55.93453:2727 74.07198:3218 81.0705:4418 84.76457:3168 91.05428:3794 117.15598:3150 121.74888:3054 123.11727:6132 135.11703:3075 145.5876:3358 180.23698:3294 272.26144:3424 311.25623:5390 585.66235:3580 621.49481:68990	473322	912242	931749	62405	328910	286908	166949	495819	422820	419523	690412	720382	1064245	1580031	1380404	0	0
120	48674	6.56	852.552	PC 40:8	[M+Na]+	adduct linked to 47898_[M+H]+; found in higher mz's MsMs_51569; found in higher mz's MsMs_51029	0.81	True	8.88	852.551	C48H80NO8P	PC	DRWLYVLQKCDKSS-UHFFFAOYSA-N	O=C(OCC(OC(=O)CCCCC=CCC=CCC=CCC=CCC=CCC=CCC)COP(=O)([O-])OCC[N+](C)(C)C)CCCCCCCC=CCC=CCCC	420	True	True	True		False	False			100	100	85	89.9	100	235.79	Yura_Mice_heart_1+_posx3_excl_04	852.55164:9713305 853.55499:16144700 854.55835:4906428	71.07353:5105 72.40473:3536 74.91606:3787 81.07061:3931 86.09694:129744 92.34615:4252 95.08554:3717 132.1389:5673 146.98201:144261 150.53387:4537 184.07278:6055 318.02667:3812 420.0014:3963 465.23645:7366 513.23889:11120 550.3255:4178 647.49707:21421 669.48358:242347 742.12042:4638 793.48163:95290 852.55237:119666	238500	529557	499352	113249	54328	39179	9713305	21291866	21177860	1109826	1858824	2205980	767759	1283338	1368854	146224	417302
121	47898	6.564	830.568	PC 40:8	[M+H]+	adduct linked to 48674_[M+Na]+	0.905	True	8.9	830.569	C48H80NO8P	PC	BFCSBEFTXQRIOJ-UHFFFAOYSA-N	O=C(OCC(OC(=O)CCCCCCC=CCC=CCC=CCC=CCC)COP(=O)([O-])OCC[N+](C)(C)C)CCCCCCC=CCC=CCC=CCC=CCC	420	True	True	True		False	False			89.8	100	71.2	63.8	100	428.32	Yura_Mice_heart_1+_posx3_incl2_03	830.56866:148177152 831.57201:108640200 832.57537:34642836	58.06557:5709 60.08144:5320 72.3767:4387 86.0968:24470 89.81945:4142 92.34615:6886 104.10719:6248 111.40535:4199 113.01406:5351 125.00069:9693 184.0728:1328611 238.47208:5562 248.01955:4913 256.71814:4527 342.8681:4220 426.04178:5270 477.53391:5194 741.9671:5948 830.5636:57630	3495032	6234860	6314246	836970	1127477	1190436	76636656	163422832	148177152	16043007	24665030	28037984	9668812	16108682	15917310	3228942	5363953
122	50421	6.588	902.573	PI 38:5	[M+NH4]+	ion correlated with 49851; adduct linked to 49851_[M+H]+	1	True	8.24	902.575	C47H81O13P	PI	VQQYLRVDQYUPMC-UHFFFAOYSA-N	O=C(OCC(OC(=O)CCCCCCCCCCCCCCCC=CCC=CCC=CCC=CCC=CCC)COP(=O)(O)OC1C(O)C(O)C(O)C(O)C1O)CCCCC	410	True	True	True		False	False			100	100	50.5	69.9	100	1504.48	Yura_Mice_fat_1+_posx3_excl_19	902.57281:504172 903.57616:708897 904.57952:363102	62.82519:3693 63.24575:3915 70.88907:3563 78.81657:3156 98.67612:3403 118.75858:3786 121.10161:4082 131.67885:3390 143.35106:3816 148.60091:3928 219.10811:3598 253.38753:3836 271.84424:3543 339.28873:19793 400.22034:4093 498.06628:4311 625.52557:63704 628.14349:3664	374962	827762	644225	504172	1046622	1082122	279616	334503	518155	200457	354372	363626	1078384	1536412	1732234	264223	470731
123	40796	6.592	692.524	PC 29:0	[M+H]+		0.143	True	8.57	692.523	C37H74NO8P	PC	GYPKSXNFKICCOR-UHFFFAOYSA-N	O=C(OCC(OC(=O)CCCCCCCCCCCCCCC)COP(=O)([O-])OCC[N+](C)(C)C)CCCCCCCCCCCC	420	True	True	True		False	False			89.5	100	65.4	66.4	100	11.39	Yura_Mice_lung_1+_posx3_incl2_06	692.52417:1329599 693.52752:346363 694.53088:0	86.09696:3728 88.11232:3505 90.61345:2629 92.34612:4073 113.78022:2955 138.62979:3055 184.07263:154425 224.74588:3314 248.83276:3249 252.97523:3188 330.25064:3585 415.57904:3506 436.28146:3079 692.52124:10269	0	49692	27423	1646	36715	41498	0	31195	10202	0	23095	23154	1863	0	22931	566553	1248418
124	47152	6.609	812.522	PE 42:10	[M+H]+		0.905	True	8.55	812.523	C47H74NO8P	PE	RYBUYOPRHNRAQN-UHFFFAOYSA-N	O=C(OCC(OC(=O)CCCCC=CCC=CCC=CCC=CCC=CCC)COP(=O)(O)OCCN)CCCCC=CCC=CCC=CCC=CCC=CCC	420	True	True	True		False	False			83.4	100	45.8	69.3	83.3	3562.96	Yura_Mice_fat_1+_posx3_incl1_17	812.52228:538865 813.52563:305081 814.52899:370600	60.51477:2728 63.43269:3009 65.4213:2824 68.95883:2797 92.33842:3795 93.07071:4047 105.07076:3732 107.15659:3223 109.95403:3085 135.91899:3525 145.1006:4800 385.27454:8020 400.59274:3761 671.51233:19428	2230883	3946896	4341584	172989	538865	656048	315710	866562	733832	277364	781454	796762	293006	458705	540775	0	107081
125	42322	6.612	719.57	DG 42:6	[M+Na]+	similar chromatogram in higher mz_47152	0.81	True	12.78	719.558	C45H76O5	DG	DWNBNJDZOMMNHN-UHFFFAOYSA-N	O=C(OCC(OC(=O)CCCCCCCCCCCCCCC=CCC=CCC=CCC=CCC=CCC=CCC)CO)CCCCCCC	420	True	True	True		False	False			90.7	99.8	10.5	75	100	7995.36	Yura_Mice_lung_1+_posx3_excl_07	719.56958:4679499 720.57293:4593444 721.57629:1479561	58.06596:5096 59.061:8038 60.08141:4397 86.09694:18416 92.33852:3791 96.81208:3174 104.10737:18382 104.1918:3323 124.99928:9070 184.07271:1208685 539.17133:3309 719.56317:51013	0	66635	73597	471015	1226377	979383	314561	678079	567773	709469	1397489	1296710	592964	875904	1067835	4679499	8783649
126	46329	6.639	792.553	PC 37:6	[M+H]+		0.476	True	8.96	792.554	C45H78NO8P	PC	SUDSYBFAKREWFT-UHFFFAOYSA-N	O=C(OCC(OC(=O)CCCCC=CCC=CCC=CCC=CCC)COP(=O)([O-])OCC[N+](C)(C)C)CCCCCCCC=CCC=CCCCCCC	420	True	True	True		False	False			86.9	100	72.3	64.6	90	2989.32	Yura_Mice_liver_1+_posx3_incl1_11	792.55206:1449495 793.55541:1023260 794.55877:539138	60.5358:2985 80.43525:3048 86.09689:6542 92.33931:5578 96.41661:3546 110.08324:3099 133.79509:3140 184.07245:232683 247.95998:3393 254.4584:3257 455.86218:3899 792.54669:13290	334192	502621	664487	0	0	0	1488207	2672595	2358994	718407	1444391	1679243	898219	1449495	1354047	53488	108573
127	28881	6.641	515.365	DG 27:3	[M+Na]+		0.81	True	7.84	515.371	C30H52O5	DG	WLQRFAAASCRFBW-UHFFFAOYSA-N	O=C(OCC(OC(=O)CCCCCCCCC=CCC=CCC=CCC)CO)CCCCCCC	420	True	True	True		False	False			94.3	100	6.1	75	100	5354.17	Yura_Mice_spleen_1+_posx3_excl_16	515.36469:2585598 516.36804:1195532 517.3714:2071454	59.06137:2684 64.63893:2202 90.28534:2113 92.34683:2633 99.79278:2055 110.09523:2359 119.08569:77727 297.16003:5618 353.22336:19616 403.23694:4746 409.2869:3049 459.29782:61258 493.32462:2745 514.53076:3582 515.362:11568 515.46191:4180 515.53674:21504	2938316	4510643	4390080	2603348	3612477	3429254	2969153	4309118	3660343	2654535	3458302	3946404	2866558	4315354	4712898	2369355	3992033
128	45708	6.654	780.553	PC 36:5	[M+H]+		0.952	True	8.9	780.554	C44H78NO8P	PC	NJKOHDXHBBUJBZ-UHFFFAOYSA-N	O=C(OCC(OC(=O)CCCCCCC=CCC=CCC=CCC=CCC)COP(=O)([O-])OCC[N+](C)(C)C)CCCCCCCC=CCCCCCC	420	True	True	True		False	False			90	100	74.5	62.7	100	18632.6	Yura_Mice_liver_1+_posx3_incl1_11	780.55322:17555650 781.55657:12850159 782.55993:3562657	58.0655:8463 60.08137:10100 65.92561:7425 67.85561:6685 73.55054:6467 86.09707:39031 86.23495:8492 92.3393:18005 102.07496:7663 104.10705:13948 119.93093:8481 124.9992:13054 139.7934:7755 148.71109:7980 177.22298:7321 184.0726:2218866 197.07338:8072 202.51552:8233 289.93393:8578 492.16296:10556 494.32407:8530 609.67291:8674 780.56207:123195	2441129	3692172	3849555	737302	1066621	1289138	1342848	1936826	1679750	2319318	3498778	3122996	11066736	17555650	16206974	3073468	4016164
129	25124	6.656	459.303	DG 23:3	[M+Na]+		0.857	True	6.53	459.308	C26H44O5	DG	CRFUSDHEWMILGN-UHFFFAOYSA-N	O=C(OCC(OC(=O)CCCCC=CCC=CCC=CCC)CO)CCCCCCC	420	True	True	True		False	False			97	100	19.8	75	100	11.09	Yura_Mice_brain_1+_posx3_excl_22	459.30295:1081944 460.3063:495766 461.30966:0	57.54523:1913 69.3329:2024 89.32716:2540 102.72646:1919 105.62038:2144 119.0856:37510 122.00401:2949 135.20038:2587 141.96922:2234 151.15382:2328 210.66095:2433 265.77921:2525 297.15988:7022 347.17682:6831 353.22565:20598 403.23712:40312 405.86066:2255 418.40491:2541 459.30627:32110 459.42737:7054	1081944	1679326	1898403	989939	1233361	1306291	1001843	1619904	1351060	832451	1330235	1373069	918263	1495418	1635003	823838	1562579
130	46739	6.666	802.533	PC 38:8	[M+H]+		0.667	True	8.45	802.538	C46H76NO8P	PC	JAJDBGJIFGOXMW-UHFFFAOYSA-N	O=C(OCC(OC(=O)CCCCCC=CCC=CCC=CCC=CCC)COP(=O)([O-])OCC[N+](C)(C)C)CCCCCC=CCC=CCC=CCC=CCC	420	True	True	True		False	False			88	100	32.3	73.8	100	6.61	Yura_Mice_liver_1+_posx3_excl_13	802.53809:689691 803.54144:939998 804.5448:0	56.62408:2887 68.73454:3273 86.09687:14888 118.80406:3001 119.95831:2967 146.98209:10188 160.99959:3845 162.0921:3806 184.07253:13640 436.80005:4461 609.28748:3651 619.47119:15349 802.5224:11852	131452	225482	269075	0	39156	46238	89127	35714	52759	124885	267536	255165	689691	1247785	1189655	317798	299492
131	42980	6.668	730.537	PC 32:2	[M+H]+		0.286	True	8.59	730.538	C40H76NO8P	PC	GPWHCUUIQMGELX-UHFFFAOYSA-N	O=C(OCC(OC(=O)CCCCCCCC=CCCCCCC)COP(=O)([O-])OCC[N+](C)(C)C)CCCCCCCC=CCCCCCC	420	True	True	True		False	False			90.9	100	75.5	67.7	100	140.13	Yura_Mice_lung_1+_posx3_incl1_05	730.53656:29075502 731.53991:11301552 732.54327:3440659	58.06556:17175 60.08143:13620 86.09697:35552 92.34866:10711 104.10715:20991 107.16832:8526 116.31515:9890 124.99932:13464 155.657:12397 184.07275:3074578 201.44844:9118 210.53093:9418 242.50075:11715 294.53976:10077 304.70056:10881 345.34415:12477 459.41895:10826 730.54608:178859	320989	537989	499848	199887	143152	172618	305136	406373	262819	877857	1057130	1191884	730299	447014	415398	22227644	29075502
132	29756	6.676	527.366	DG 28:4	[M+Na]+		1	True	7.73	527.371	C31H52O5	DG	KDXCRYRQVYSKBZ-UHFFFAOYSA-N	O=C(OCC(OC(=O)CCCCCCC=CCC=CCC=CCC=CCC)CO)CCCCCCC	420	True	True	True		False	False			98.7	100	25.7	75	100	29.64	Yura_Mice_fat_1+_posx3_excl_19	527.36597:5825569 528.36932:2068286 529.37268:304063	59.06136:4535 92.34598:3552 102.09152:4897 123.92188:2685 359.17331:3526 403.23691:3801 415.24014:26964 471.29984:259221 526.86963:7705 527.36316:139890	6133128	7899978	7793512	5825569	5260547	7062753	5699420	5754274	5470414	5596644	5640325	7482355	5731914	7584155	5669121	5148842	4998188
133	44918	6.701	764.542	PC O-36:6	[M+H]+		0.429	True	9.26	764.559	C44H78NO7P	EtherPC	LBQJKMXWGLVABS-UHFFFAOYSA-N	O=C(OC(COCCCCCCCC)COP(=O)([O-])OCC[N+](C)(C)C)CCCCCCCCC=CCC=CCC=CCC=CCC=CCC=CCC	420	True	True	True		False	False			92.8	100	78.9	75.6	100	17871.2	Yura_Mice_kidney_1+_posx3_excl_10	764.55737:2747664 765.56072:2985985 766.56408:612341	56.76379:2923 66.70983:2840 78.37648:2819 80.65328:2776 86.0969:13714 92.34353:11401 104.10707:7743 124.99922:4574 146.3185:3537 166.70801:3821 182.90334:3016 184.07262:808154 194.72514:3131 240.03375:3374 305.29648:3885 575.49957:5223 740.39697:3958 764.55804:41093	0	0	0	190690	304592	327868	995092	1729642	1940343	2747664	4942378	5583090	216817	447835	390902	4295706	8848991
134	47896	6.703	830.568	PC 40:8	[M+H]+	similar chromatogram in higher mz_48673	0.667	True	8.9	830.569	C48H80NO8P	PC	BFCSBEFTXQRIOJ-UHFFFAOYSA-N	O=C(OCC(OC(=O)CCCCCCC=CCC=CCC=CCC=CCC)COP(=O)([O-])OCC[N+](C)(C)C)CCCCCCC=CCC=CCC=CCC=CCC	420	True	True	True		False	False			90.6	100	75	67.2	100	74.94	Yura_Mice_brain_1+_posx3_incl2_21	830.56732:3246493 831.57067:2670978 832.57403:797532	86.09681:14799 89.58799:3457 92.33838:4767 104.10696:4259 125.00041:5409 129.09758:3932 143.24689:3406 177.83754:3848 184.07243:738911 307.99026:4539 422.85602:4180 583.43677:4450 593.83917:4302 830.56244:43344	2098702	3486525	3246493	809229	1345750	1505624	6641106	4359126	4276806	6972084	11393974	11965401	4512840	8220808	8028814	1344404	2580740
135	44457	6.71	756.554	PC 34:3	[M+H]+	adduct linked to 45599_[M+Na]+	0.857	True	8.92	756.554	C42H78NO8P	PC	PMBOJVDOHCQKNS-UHFFFAOYSA-N	O=C(OCC(OC(=O)CCCCCCCC=CCC=CCC=CCCCCC)COP(=O)([O-])OCC[N+](C)(C)C)CCCCCCCCCCCC	420	True	True	True		False	False			89.6	100	66	64.8	100	133.36	Yura_Mice_fat_1+_posx3_incl2_18	756.55359:5877556 757.55694:3535078 758.5603:1203215	53.11705:2510 54.89346:2415 59.06093:2906 71.32698:3018 73.16019:2947 84.08106:3569 86.09684:3396 123.11723:4356 161.40331:3096 175.81929:3625 184.07234:223659 542.37909:5383 588.86115:3728 655.23962:3530 756.51465:12062	710217	1147341	981971	3641762	5489508	5877556	3505115	3481132	3361953	5196288	7552132	8008314	20894910	36104364	34056760	8988985	10388978
136	46126	6.718	788.521	PE 40:8	[M+H]+		1	True	8.59	788.523	C45H74NO8P	PE	XYWAJLPCPWNUBD-UHFFFAOYSA-N	O=C(OCC(OC(=O)CCCCCC=CCC=CCC=CCC=CCC=CCC)COP(=O)(O)OCCN)CCCCCCCC=CCC=CCC=CCC	420	True	True	True		False	False			89	100	54.8	68.9	100	28.8	Yura_Mice_heart_1+_posx3_incl1_02	788.52075:13940659 789.5241:8825730 790.52746:2590720	93.07004:3455 95.08557:3367 97.33375:2945 101.10587:2767 179.90724:3247 184.07283:4925 186.12692:3313 212.07797:3808 313.27167:3776 647.50183:28734 779.54718:3779	1405649	2701935	2650558	441897	746331	694269	7151606	13940659	12639845	2932446	4903331	5086322	1325573	2888769	2435303	1405878	444747
137	31362	6.719	549.347	DG 30:7	[M+Na]+		1	True	7.17	549.355	C33H50O5	DG	DOJRJQAIXKXQMY-UHFFFAOYSA-N	O=C(OC(CO)COC(=O)CCCCC=CCC=CCC=CCC)CC=CCC=CCC=CCC=CCC	420	True	True	True		False	False			100	100	70.1	75	100	23.1	Yura_Mice_brain_1+_posx3_excl_22	549.34875:1466690 550.3521:1515156 551.35546:182827	50.7299:2265 59.06108:12012 64.8816:2497 68.80968:2491 70.56128:2321 84.10004:2621 92.34594:4428 99.50779:2372 171.44264:2537 193.1801:2768 195.7963:2687 521.802:2859 549.34595:134255	1466690	2105674	2087080	1425844	1730057	1867045	1559496	2185120	2096095	1520943	1944190	2016359	1453659	2085592	2027068	1140469	1800630
138	40119	6.719	681.438	DG 40:11	[M+Na]+		1	True	8.94	681.449	C43H62O5	DG	BSXKGGIRKHSQTJ-UHFFFAOYSA-N	O=C(OCC(OC(=O)CCC=CCC=CCC=CCC=CCC=CCC=CCC)CO)CC=CCC=CCC=CCC=CCC=CCC	420	True	True	True		False	False			95.4	100	9.2	75	100	29.81	Yura_Mice_kidney_1+_posx3_excl_10	681.44147:1798032 682.44482:2343602 683.44818:302297	59.06104:334501 69.78252:2374 117.64344:3093 119.08579:41165 130.78778:2948 240.49649:3030 269.96255:3124 409.93979:3351 681.45453:5372	1820758	3496990	3498516	1685338	2510890	2638775	2490157	5262006	4992349	1798032	3760089	3934551	1966313	3878586	3741882	2654153	6946902
139	45599	6.723	778.535	PC 34:3	[M+Na]+	adduct linked to 44457_[M+H]+	0.714	True	8.79	778.536	C42H78NO8P	PC	WWRDYQGDVGTJLY-UHFFFAOYSA-N	O=C(OCC(OC(=O)CCCCCCCCCCCCC=CCC=CCC=CCCCCCCC)COP(=O)([O-])OCC[N+](C)(C)C)CCCCC	420	True	True	True		False	False			100	100	66.4	82.7	100	1690.54	Yura_Mice_fat_1+_posx3_incl1_17	778.53412:339061 779.53747:187179 780.54083:404878	67.78246:3396 84.63737:2956 86.09684:5295 106.6983:3007 115.54897:2920 142.18935:3066 146.98204:9243 164.43869:3396 175.15562:3206 179.6006:3020 545.45917:4148 595.46228:6553 719.45056:3974 778.5351:5491	34776	80165	50968	233281	339061	404692	238913	201711	489587	408169	402372	602086	1545788	2767838	2444969	603999	1381994
140	44212	6.727	752.52	PC 32:2	[M+Na]+	ion correlated with 43945; ion correlated with 45179	0.381	True	8.58	752.52	C40H76NO8P	PC	RIDWOMITLCYZQI-UHFFFAOYSA-N	O=C(OCC(OC(=O)CCCCCCCCCCCCCC=CCC=CCCCCCCC)COP(=O)([O-])OCC[N+](C)(C)C)CCCCC	420	True	True	True		False	False			100	100	85.8	95.4	100	10.22	Yura_Mice_lung_1+_posx3_excl_07	752.51935:2274028 753.5227:1680481 754.52606:546198	59.06101:11915 67.13409:3018 86.09701:15759 92.3461:6153 104.60763:3322 109.41593:3490 110.3357:3045 146.98222:39365 184.07269:4234 279.85214:3536 509.70599:3195 547.47113:6897 569.45007:24091 693.44794:14920 752.5246:24279	181220	268765	284386	54571	144586	189785	81810	156035	225512	140236	141327	160368	151263	133302	187430	2274028	4404466
141	42763	6.733	726.59	HexCer 36:1;O3|HexCer 18:1;O2/18:0;O	[M+H-H2O]+	ion correlated with 43758	0.095	True	9.43	726.588	C42H81NO9	HexCer_HS	ONDPKGSAWAOCRS-UHFFFAOYSA-N	O=C(NC(COC1OC(CO)C(O)C(O)C1O)C(O)C=CCCCCCCCCCCCCC)C(O)CCCCCCCCCCCCCCCC	410	True	True	True		False	False			100	100	65	85.4	100	4.87	Yura_Mice_brain_1+_posx3_incl1_20	726.58569:1227689 727.58904:764966 728.5924:288275	54.24578:2448 59.06136:5825 60.46478:2378 77.99545:3157 80.12614:2957 81.07046:3233 84.59528:2592 92.33924:5395 97.10171:3821 98.2129:3182 114.52965:2975 117.48133:3066 119.08592:20020 119.51833:3361 132.34203:3004 135.08122:4988 165.45938:3302 204.84787:3150 252.27031:10603 264.26895:94828 282.27847:7806 283.56937:3080 300.28909:4915 353.93085:3387 413.32965:4867 444.33359:4353 490.46866:3746 51…	653527	1227689	1315157	56772	104842	115083	0	0	0	0	0	26403	0	0	0	0	0
142	45672	6.763	779.65	DG 46:4	[M+Na]+		1	True	13.54	779.652	C49H88O5	DG	NBFCPZYPQIVHEQ-UHFFFAOYSA-N	O=C(OCC(OC(=O)CCCCCCCCCCCCCCCCCCCCCCCCC=CCC=CCC=CCC=CCC)CO)CCCCCCC	420	True	True	True		False	False			100	99.8	28.5	75	100	1336.32	Yura_Mice_fat_1+_posx3_excl_19	779.64838:178450 780.65173:204084 781.65509:0	71.54632:3215 77.34944:2865 79.93127:3371 82.80939:2657 90.52258:2734 110.10399:2623 112.57641:3476 130.57513:3307 158.27171:3025 182.85159:3029 186.17953:3173 202.75067:2946 288.57132:3094 382.24414:3844 396.38284:10014 775.26941:3772 779.6488:10847	194981	452162	431067	178450	365423	353052	196957	552218	450738	212505	388328	381516	230092	482727	424209	199845	445014
143	44458	6.798	756.554	PC 34:3	[M+H]+		0.524	True	8.79	756.554	C42H78NO8P	PC	WWRDYQGDVGTJLY-UHFFFAOYSA-N	O=C(OCC(OC(=O)CCCCCCCCCCCCC=CCC=CCC=CCCCCCCC)COP(=O)([O-])OCC[N+](C)(C)C)CCCCC	420	True	True	True		False	False			84.5	100	74.4	61	83.3	126.63	Yura_Mice_lung_1+_posx3_incl2_06	756.55499:14079067 757.55834:6501920 758.5617:1638321	59.06102:5075 59.93504:2699 65.35119:3061 71.72929:2758 76.76765:3533 84.75948:3055 85.69904:3009 86.09696:9572 86.12728:2685 88.11232:3983 104.10714:3600 150.14743:3220 184.07265:392790 211.84369:3534 275.30377:3029 306.47894:3605 311.76761:3366 325.54282:3656 420.20544:3503 617.93774:3517 647.04596:3881 756.5683:22973	692191	525671	486149	3379273	1706044	1599723	3789470	5288496	5462456	5385920	4034760	4809914	20105782	22220562	19754060	9989898	11286973
144	49678	6.806	880.588	PC 44:11	[M+H]+		0.619	True	8.96	880.585	C52H82NO8P	PC	UCERGKJQFBLCRB-UHFFFAOYSA-N	O=C(OCC(OC(=O)CCCCCCC=CCC=CCC=CCC=CCC=CCC=CCC)COP(=O)([O-])OCC[N+](C)(C)C)CC=CCC=CCC=CCC=CCC=CCC	420	True	True	True		False	False			84.5	100	70.7	62.8	83.3	1073.12	Yura_Mice_heart_1+_posx3_incl1_02	880.58374:839263 881.58709:710113 882.59045:184207	66.67685:3021 68.0592:2936 77.59537:3260 79.14294:3092 85.64568:3452 111.37192:3231 183.18307:3743 184.07257:81040 880.58997:6096	537904	1025847	922427	32816	30370	55839	471179	839263	758151	112212	255284	235695	81507	113411	68298	25519	58542
145	46915	6.826	806.57	PC 38:6	[M+H]+		0.952	True	8.99	806.569	C46H80NO8P	PC	ZZCKHSDYCDDKIG-UHFFFAOYSA-N	O=C(OCC(OC(=O)CCCCCCCCC=CCC=CCC=CCC)COP(=O)([O-])OCC[N+](C)(C)C)CCCCCCCCC=CCC=CCC=CCC	420	True	True	True		False	False			91.3	100	73.8	70	100	131558	Yura_Mice_kidney_1+_posx3_incl1_-08	806.57025:109544840 807.5736:86773872 808.57696:26244006	58.06553:9779 59.1114:9361 86.09718:65429 104.1071:22436 111.42869:11015 125.00059:15808 129.21748:10982 146.9805:43296 148.24776:11844 152.8712:11502 157.63361:10313 184.07268:1922346 623.49652:26128 806.57446:144947	5088838	8260882	7758384	6159001	9850606	9676407	50845672	102246072	96320304	63457740	109544840	103695952	44346092	84611496	84976008	10488271	18334838
146	47806	6.829	828.551	PC 38:6	[M+Na]+		0.905	True	8.82	828.551	C46H80NO8P	PC	KKVDMSZJVFAMDW-UHFFFAOYSA-N	O=C(OCC(OC(=O)CCCCCCCCCCCCC=CCC=CCC=CCC=CCC=CCC=CCC)COP(=O)([O-])OCC[N+](C)(C)C)CCCCC	420	True	True	True		False	False			100	100	85.5	91.8	100	16168.4	Yura_Mice_heart_1+_posx3_excl_04	828.5517:6297048 829.55505:8277520 830.55841:2624955	67.05489:3113 67.06114:3311 69.3988:2978 78.49186:3026 81.06992:5335 83.29121:3013 86.09701:63250 92.34615:7373 146.98225:92327 160.32187:3279 206.10818:3754 207.77403:3612 299.20187:3424 337.27112:10283 385.10309:3872 489.23563:7393 623.49695:10000 645.48981:105484 769.47321:44130 828.54718:72904	405076	710427	748896	483616	814168	815338	6297048	795162	854554	9307746	17437632	16379787	5854320	11898844	11687160	927041	1427867
147	46127	6.843	788.542	PE 40:8	[M+H]+		0.381	True	8.53	788.523	C45H74NO8P	PE	AXKKDIYHTGSBKS-UHFFFAOYSA-N	O=C(OCC(OC(=O)CCCCCCC=CCC=CCC=CCC=CCC)COP(=O)(O)OCCN)CCCCCCC=CCC=CCC=CCC=CCC	420	True	True	True		False	False			81.7	100	33.7	69.2	83.3	11.48	Yura_Mice_brain_1+_posx3_incl1_20	788.52502:809483 789.52837:639492 790.53173:180337	59.06092:2989 60.0937:2641 77.1119:2978 80.6175:2812 80.93631:2974 91.05506:3387 105.07073:3714 119.08576:5051 121.10159:4788 130.52844:2769 130.53975:2903 184.07243:4149 196.06168:3507 228.44977:3329 262.99854:3285 292.005:3716 320.01489:3494 357.85342:3683 361.27426:11767 369.61588:3699 647.49982:23317 659.58807:3958	94369	809483	826587	107922	420249	66294	298833	124174	180495	198673	1657022	1713752	146580	197642	156726	154562	2620291
148	46229	6.856	790.573	PC O-38:7	[M+H]+		0.286	True	9.53	790.575	C46H80NO7P	EtherPC	UUNPNPNQDISOCV-UHFFFAOYSA-N	O=C(OC(COCCCCCCCCCC)COP(=O)([O-])OCC[N+](C)(C)C)CCCCCC=CCC=CCC=CCC=CCC=CCC=CCC=CCC	420	True	True	True		False	False			91	100	57.6	76.7	100	7.75	Yura_Mice_kidney_1+_posx3_incl1_-08	790.57318:3078092 791.57653:2074014 792.57989:581829	77.50526:2824 81.88389:3282 110.68939:3185 117.66285:3010 130.36044:2948 137.27127:3156 138.98805:3746 169.33765:3201 172.00853:3758 184.07254:161234 198.64674:3114 231.78734:3160 329.11499:4549 365.25424:3355 585.36713:3766 596.23547:4113 783.06775:3526 790.56158:9487	13597	21123	7458	99137	201903	140590	10649	50823	62245	2168883	3078092	2672096	0	0	37335	115744	421371
149	45805	6.888	782.569	PC 36:4|PC 18:2_18:2	[M+H]+	adduct linked to 46831_[M+Na]+	1	True	8.93	782.569	C44H80NO8P	PC	FVXDQWZBHIXIEJ-UHFFFAOYSA-N	O=C(OCC(OC(=O)CCCCCCCC=CCC=CCCCCC)COP(=O)([O-])OCC[N+](C)(C)C)CCCCCCCC=CCC=CCCCCC	410	True	True	True		False	False			100	100	73.2	70.7	100	90283	Yura_Mice_heart_1+_posx3_incl1_02	782.56982:84568752 783.57317:60105028 784.57653:16010606	58.06558:27141 59.07353:21631 60.08145:16931 86.09689:151340 92.33942:34252 103.02161:17075 104.10719:36922 124.99937:37293 184.07278:8043107 502.3219:22287 520.33667:23930 782.57477:401601	1276805	2577310	2273884	16561411	27253196	31639422	45713348	84568752	87813344	64259488	113852600	105650016	48652116	86593328	88319584	13158757	22540492
150	47244	6.888	814.576	PC O-40:9	[M+H]+	ion correlated with 48292	0.524	True	9.11	814.575	C48H80NO7P	EtherPC	BDYKABHCWUHNMU-UHFFFAOYSA-N	O=C(OC(COCCCC=CCC=CCC=CCC=CCC)COP(=O)([O-])OCC[N+](C)(C)C)CCCCCCCC=CCC=CCC=CCC=CCC=CCC	420	True	True	True		False	False			91.5	100	72.1	73.1	100	302.07	Yura_Mice_heart_1+_posx3_incl2_03	814.57654:1276124 815.57989:1184367 816.58325:626021	70.75128:2816 81.03048:3068 86.097:5872 87.77679:3207 112.50642:3208 121.71339:3496 184.07269:176992 226.47838:4413 814.56:7404	23163	51633	73186	75567	146647	186266	748208	1590519	1276124	2834809	5452154	5136544	43268	37806	52006	84258	61259
151	46831	6.891	804.554	PC 36:4	[M+Na]+	adduct linked to 45805_[M+H]+; found in higher mz's MsMs_49978; found in higher mz's MsMs_49428	0.905	True	8.97	804.551	C44H80NO8P	PC	ROAWVQALUMGMDA-UHFFFAOYSA-N	O=C(OCC(OC(=O)CCCCCCCCCCCCCCCCC=CCC=CCC=CCC=CCC)COP(=O)([O-])OCC[N+](C)(C)C)CCCCC	420	True	True	True		False	False			100	100	90.2	92.8	100	147.43	Yura_Mice_liver_1+_posx3_excl_13	804.55292:7468880 805.55627:10437506 806.55963:9344544	65.74371:9719 71.07401:11396 73.30763:8772 86.09686:190669 124.33247:9886 146.98203:438614 205.97885:10602 465.23578:16009 510.94107:10437 599.51154:61809 621.48102:348331 745.47223:147401 804.55994:238870	0	160311	190227	1947400	3663123	3886261	5846141	11308917	10929399	11229821	20535296	20733792	7468880	14237716	15277893	2685257	4636905
152	42023	6.896	714.507	PE 34:3|PE 16:1_18:2	[M+H]+		0.429	True	8.77	714.507	C39H72NO8P	PE	SSRRIJSEUKHYFB-UHFFFAOYSA-N	O=C(OCC(OC(=O)CCCCCCCC=CCC=CCCCCC)COP(=O)(O)OCCN)CCCCCCCC=CCCCCCC	410	True	True	True		False	False			100	100	65.7	70.5	100	9.49	Yura_Mice_fat_1+_posx3_excl_19	714.50659:1129404 715.50994:931024 716.5133:343500	69.07085:2940 92.06299:3052 95.08626:9531 97.10172:3668 105.49904:2999 106.36977:3144 108.89227:3521 109.10166:3700 109.41036:3244 121.75392:3163 135.11697:4739 140.82581:3581 199.6996:3065 212.82942:3538 235.31439:3213 237.22264:4737 243.50635:3775 263.2374:4211 306.28012:4764 311.2561:3934 492.31805:3641 571.59082:3460 573.48932:181210	75469	428866	195456	1129404	2030233	2325116	15329	44947	18097	426149	541666	508807	719223	1323068	1206034	100084	228008
153	42707	6.908	725.557	SM 34:1;O2	[M+Na]+	found in higher mz's MsMs_47079	0.952	True	9.01	725.557	C39H79N2O6P	SM	ASWNCHFNKSPKBK-UHFFFAOYSA-N	O=C(NC(COP(=O)([O-])OCC[N+](C)(C)C)C(O)C=CCCCCCCC)CCCCCCCCCCCCCCCCCCCCC	420	True	True	True		False	False			100	100	87.1	93.7	100	162.07	Yura_Mice_heart_1+_posx3_excl_04	725.55768:4174104 726.56103:3992975 727.56439:1271341	55.44818:2679 59.06104:10548 61.59856:3048 62.80216:3287 86.0969:66602 102.09171:5378 131.65472:2918 146.98198:36781 172.69753:3470 216.12167:4085 292.97818:3896 358.86426:3777 502.49274:4374 520.51672:4055 542.48682:173205 666.4859:129685 725.54877:100024	584214	1073635	1103312	9978795	21620460	20671140	4174104	7304584	7845209	64289076	115366544	118813736	8823736	18756606	20344974	37973552	72977560
154	41410	6.911	703.576	SM 34:1;O2|SM 18:1;O2/16:0	[M+H]+		1	True	8.79	703.575	C39H79N2O6P	SM	RWKUXQNLWDTSLO-UHFFFAOYSA-N	O=C(NC(COP(=O)([O-])OCC[N+](C)(C)C)C(O)C=CCCCCCCCCCCCCC)CCCCCCCCCCCCCCC	410	True	True	True		False	False			100	100	63.5	72.4	100	147782	Yura_Mice_liver_1+_posx3_incl2_22	703.57513:80399256 704.57848:43715308 705.58184:9766005	58.06549:7461 60.08136:12821 78.88036:7210 81.15295:7547 86.09688:28893 92.34771:9368 95.4647:7698 104.10703:18411 125.00051:12979 184.07257:2204298 264.26944:9201 268.44177:9651 313.25015:8389 420.25403:9277 703.45142:100469 703.57526:57910	5840490	9807023	9942743	55819644	100411528	100046312	24792920	44984516	42491908	231221520	436219968	420335904	38712416	74138832	80399256	129657784	216221200
155	29758	6.919	527.366	DG 28:4	[M+Na]+		0.952	True	7.73	527.371	C31H52O5	DG	KDXCRYRQVYSKBZ-UHFFFAOYSA-N	O=C(OCC(OC(=O)CCCCCCC=CCC=CCC=CCC=CCC)CO)CCCCCCC	420	True	True	True		False	False			99.1	100	28.6	75	100	20.31	Yura_Mice_kidney_1+_posx3_excl_10	527.36603:4169457 528.36938:1818731 529.37274:62885	50.33882:2493 52.23597:1980 55.45949:1996 59.06098:5381 102.09161:3312 107.10828:2481 130.61205:2372 157.33177:2603 195.26491:2614 359.17361:5120 366.93497:2935 415.24146:44074 471.30051:187574 526.87006:5639 527.36359:134341	4367431	5776612	5677670	4100054	4515452	5362932	4009880	5406343	5334917	4169457	5548624	6000719	4147230	5678198	5376364	3354983	4625822
156	28882	6.921	515.365	DG 27:3	[M+Na]+	found in higher mz's MsMs_32161	1	True	7.84	515.371	C30H52O5	DG	WLQRFAAASCRFBW-UHFFFAOYSA-N	O=C(OCC(OC(=O)CCCCCCCCC=CCC=CCC=CCC)CO)CCCCCCC	420	True	True	True		False	False			98.2	100	33.7	75	100	339.41	Yura_Mice_heart_1+_posx3_excl_04	515.3653:26723926 516.36865:16467926 517.37201:3243673	59.06147:4459 78.6279:2467 87.27815:2350 135.16341:2367 138.34233:2249 199.56084:2704 202.10909:2802 323.19913:2833 347.17755:6908 403.23706:83546 459.30698:156118 513.64722:3402 514.53162:7017 515.36292:236427 515.53802:64598	26321808	46438644	46314452	24441122	40343048	42764180	26723926	42019468	42031432	26886018	44585372	46973248	26382630	46154592	45936472	25670096	38796928
157	31363	6.943	549.347	DG 30:7	[M+Na]+		0.381	True	7.17	549.355	C33H50O5	DG	DOJRJQAIXKXQMY-UHFFFAOYSA-N	O=C(OC(CO)COC(=O)CCCCC=CCC=CCC=CCC)CC=CCC=CCC=CCC=CCC	420	True	True	True		False	False			96.4	100	65	75	100	9.11	Yura_Mice_lung_1+_posx3_excl_07	549.34662:740159 550.34997:522184 551.35333:515156	51.30684:2030 59.06101:17200 59.83789:2199 76.63575:2445 99.60973:2151 161.57675:2495 164.14729:2714 549.34888:58670 549.48132:4429	880706	1163579	1166633	810247	1070252	1314680	971874	1529544	1224729	715063	933896	652636	752952	1325500	1155667	740159	790778
158	41783	6.946	710.591	HexCer 36:1;O2|HexCer 18:1;O2/18:0	[M+H-H2O]+	ion correlated with 42876; adduct linked to 42876_[M+H]+	0.143	True	10.25	710.593	C42H81NO8	HexCer_NS	YMYQEDCYNANIPI-UHFFFAOYSA-N	O=C(NC(COC1OC(CO)C(O)C(O)C1O)C(O)C=CCCCCCCCCCCCCC)CCCCCCCCCCCCCCCCC	410	True	True	True		False	False			100	99.9	80.5	86.2	100	7.11	Yura_Mice_brain_1+_posx3_excl_22	710.5921:1186944 711.59545:847814 712.59881:275728	59.06134:3210 65.73203:2561 72.46773:2710 88.11215:4268 92.34005:6093 106.78925:3620 119.08572:3704 130.51849:3111 252.2706:18389 264.26901:294406 282.2771:17792 284.29532:4926 291.31046:3305 518.52765:6702 530.52435:28832 532.54681:12261 548.54419:17841 599.75739:3334 710.58411:65394	1186944	2292332	1887472	0	35470	236538	0	0	0	0	0	0	0	0	0	0	0
159	43482	6.954	739.527	DG 44:10	[M+Na]+		1	True	11.24	739.527	C47H72O5	DG	KERCMTWAJRDWJL-UHFFFAOYSA-N	O=C(OCC(OC(=O)CCCCC=CCC=CCC=CCC=CCC=CCC=CCC=CCC=CCC=CCC=CCC)CO)CCCCCCC	420	True	True	True		False	False			100	99.9	10.7	75	100	31453.1	Yura_Mice_brain_1+_posx3_excl_22	739.52716:37024804 740.53051:36067484 741.53387:10856264	59.06133:643269 59.55126:3311 63.36228:2812 73.45961:2858 87.40725:3125 92.3392:3199 147.42747:3231 158.20557:2969 159.36507:3512 171.43199:3157 277.90808:3681 447.71051:3732 472.62225:3926 505.39941:4025 739.51782:8517	37024804	71558376	66289868	32622646	53813812	61835556	34182456	68074960	56523960	30274888	60598640	55903204	35731900	62327352	68093600	33261762	60498288
160	45121	6.96	768.577	PC O-36:4|PC O-16:2_20:2	[M+H]+		1	True	9.81	768.59	C44H82NO7P	EtherPC	NQJRMCZPKVGMCI-UHFFFAOYSA-N	O=C(OC(COCCCCCCCCC=CCC=CCCC)COP(=O)([O-])OCC[N+](C)(C)C)CCCCCCCCCC=CCC=CCCCCC	410	True	True	True		False	False			100	100	70.7	77.1	100	37.25	Yura_Mice_liver_1+_posx3_excl_13	768.58063:1946203 769.58398:2714863 770.58734:600865	59.06095:9513 86.09672:19987 88.07615:10748 88.11232:192057 104.10703:3769 119.0858:25340 141.59937:3157 184.07256:799749 314.57416:3620 478.31604:3909 768.56311:40704	2579232	5433747	4373184	2357487	3845410	4239777	2022398	4441926	3850226	1874258	4187676	3562847	1946203	3739000	4490268	2325160	3977322
161	43533	6.962	740.526	PE 36:4|PE 18:2_18:2	[M+H]+		0.048	True	8.81	740.523	C41H74NO8P	PE	SSCDRSKJTAQNNB-UHFFFAOYSA-N	O=C(OCC(OC(=O)CCCCCCCC=CCC=CCCCCC)COP(=O)(O)OCCN)CCCCCCCC=CCC=CCCCCC	410	True	True	True		False	False			100	100	41.1	70.4	100	348.22	Yura_Mice_heart_1+_posx3_incl2_03	740.52649:27454856 741.52984:8620492 742.5332:1691846	52.54679:3118 57.31708:2860 59.0611:230677 60.05804:3234 60.06467:11950 63.09681:2805 81.06993:4033 92.33858:3604 95.08556:4804 119.086:7992 153.3349:3213 184.07281:5426 210.9808:3004 248.78819:3097 263.23792:4302 344.79709:3126 599.5105:41062	15318413	30641724	28121466	15243344	24638094	26892458	17699172	33187366	27454856	13623888	27042906	24165094	15141215	27281810	29942304	15062924	28263598
162	47238	6.969	814.54	PE 42:9	[M+H]+		0.19	True	9.08	814.538	C47H76NO8P	PE	JVOXWISZOHAILV-UHFFFAOYSA-N	O=C(OCC(OC(=O)CCCCCCC=CCC=CCC=CCC=CCC=CCC=CCC)COP(=O)(O)OCCN)CCCCCC=CCC=CCC=CCC	420	True	True	True		False	False			81.9	100	63.7	67.9	75	2299.79	Yura_Mice_brain_1+_posx3_excl_22	814.54089:377199 815.54424:490939 816.5476:0	63.49548:3018 67.05474:2904 93.07066:5267 119.08572:5069 119.73422:3274 121.10155:3913 184.07237:6168 296.34534:3854 673.51428:38884	377199	626182	784472	0	81248	0	163659	333590	336743	108279	313545	192708	86558	137704	170139	5193	6205
163	43753	6.976	744.555	PC 33:2	[M+H]+		0.905	True	8.9	744.554	C41H78NO8P	PC	AIIVRGFXFCHAQG-UHFFFAOYSA-N	O=C(OCC(OC(=O)CCCCCCCC=CCC=CCCC)COP(=O)([O-])OCC[N+](C)(C)C)CCCCCCCCCCCCCCCC	420	True	True	True		False	False			87.8	100	79.1	65.6	90	4642.81	Yura_Mice_kidney_1+_posx3_excl_10	744.55536:1766713 745.55871:1363068 746.56207:446996	62.34531:2848 70.52877:3072 70.9384:3000 86.09691:8910 104.10707:4455 104.65325:3294 132.13733:12579 133.14139:5159 168.45695:3330 184.07263:447045 205.48634:3347 444.16525:4169 744.5434:27151	157630	449427	351865	555809	943170	1104541	1141333	2306757	2053294	1766713	2463926	2519876	4442882	7474916	7282489	1466293	2780494
164	48222	6.988	838.536	PE 44:11	[M+H]+	ion correlated with 41783	0.238	True	8.96	838.538	C49H76NO8P	PE	GBXLJXCPYUOOHU-UHFFFAOYSA-N	O=C(OCC(OC(=O)CCCCCCC=CCC=CCC=CCC=CCC=CCC=CCC)COP(=O)(O)OCCN)CC=CCC=CCC=CCC=CCC=CCC	420	True	True	True		False	False			81.5	100	60.5	67.9	75	91.76	Yura_Mice_brain_1+_posx3_excl_22	838.53522:391658 839.53857:671695 840.54193:211104	85.97267:3162 143.0211:3441 207.5607:3691 239.85016:3611 697.52502:14290	391658	713743	682247	14984	36138	0	0	107735	47885	4268	45360	4869	0	0	0	0	0
165	44915	7.004	764.522	PE 38:6	[M+H]+	adduct linked to 46017_[M+Na]+	0.857	True	8.94	764.523	C43H74NO8P	PE	VFHZIDQZQBGNBH-UHFFFAOYSA-N	O=C(OCC(OC(=O)CCCCCCC=CCC=CCC=CCC=CCC)COP(=O)(O)OCCN)CCCCCCCC=CCC=CCCCCC	420	True	True	True		False	False			88.5	100	47.2	69.3	100	19666.5	Yura_Mice_kidney_1+_posx3_incl2_09	764.52167:14179185 765.52502:9075929 766.52838:2340945	59.85807:3001 67.05483:7322 69.07037:4544 79.05478:3265 81.07054:7663 83.08605:2995 83.64774:3012 91.05433:5037 93.8696:3391 95.08547:6928 97.24263:3289 98.34978:3131 102.84917:3229 105.06982:4686 109.10069:3774 119.08589:5457 121.10172:3771 141.18327:3104 184.07263:7494 195.07617:3351 203.17877:11304 263.23764:5812 319.10498:3797 337.27139:47485 341.3494:3655 623.49969:94540 671.26135:3917 744.0…	818890	1802944	1637502	1525662	2462484	2537066	3193240	5592465	5510806	7094756	13903108	14179185	4844768	7361644	7900556	578231	997200
166	44456	7.004	756.554	PC 34:3	[M+H]+	adduct linked to 45598_[M+Na]+	0.667	True	8.79	756.554	C42H78NO8P	PC	WWRDYQGDVGTJLY-UHFFFAOYSA-N	O=C(OCC(OC(=O)CCCCCCCCCCCCC=CCC=CCC=CCCCCCCC)COP(=O)([O-])OCC[N+](C)(C)C)CCCCC	420	True	True	True		False	False			84.4	100	74	60	83.3	116.42	Yura_Mice_liver_1+_posx3_incl2_22	756.55396:20483040 757.55731:10428109 758.56067:3485658	53.27752:4776 55.21312:4718 58.06591:9483 59.06139:16910 61.86853:5113 69.77752:5104 86.09688:14662 89.65244:5381 92.33845:6636 100.32823:5940 104.10703:9816 118.58698:5356 119.1993:6093 124.99918:9820 184.07259:1423149 250.38098:7162 298.85815:6111 756.55872:75221	1734092	2363506	2198221	718921	983220	1206478	769430	1174747	1334792	5684110	9248337	9926112	12304627	19336824	20483040	5338302	10168755
167	47325	7.006	816.591	PC O-40:8	[M+H]+		0.238	True	9.45	816.59	C48H82NO7P	EtherPC	DOVXXELSLKWDHQ-UHFFFAOYSA-N	O=C(OC(COCCCCCCCCC=CCCCC)COP(=O)([O-])OCC[N+](C)(C)C)CCCC=CCC=CCC=CCC=CCC=CCC=CCC=CCC	420	True	True	True		False	False			91.2	100	67.5	72.7	100	85.99	Yura_Mice_kidney_1+_posx3_incl2_09	816.59119:13353518 817.59454:10600273 818.5979:2705891	59.06099:5225 64.63554:2916 67.8:3265 76.85125:3154 82.13322:3383 86.09692:8138 92.33934:6557 107.36108:3630 111.0126:3392 184.07251:304391 317.58041:4701 505.57257:3506 736.70398:4324 816.59161:12187	0	0	0	0	0	28573	236218	581901	658216	6980047	12709559	13353518	0	0	95100	70266	73782
168	46017	7.01	786.503	PE 38:6	[M+Na]+	adduct linked to 44915_[M+H]+	0.714	True	8.75	786.504	C43H74NO8P	PE	HSKLOKLAEMXVFS-UHFFFAOYSA-N	O=C(OCC(OC(=O)CCCCCCCCCCCCC=CCC=CCC=CCC=CCC=CCC=CCC)COP(=O)(O)OCCN)CCCCC	420	True	True	True		False	False			93.1	100	62.7	41.3	100	1355.22	Yura_Mice_kidney_1+_posx3_excl_10	786.50214:733200 787.50549:768851 788.50885:267303	56.43786:2800 56.99489:3093 92.21321:3883 102.09161:5368 120.96667:19256 142.286:3341 164.0074:45935 184.0726:8083 294.26166:3104 340.32281:5281 370.87302:4488 645.48975:29183 743.46375:5332 786.50067:17580	89391	132409	173116	102101	326742	305406	182841	569170	551479	733200	1481835	1466060	421158	823318	858545	242433	14002
169	45598	7.02	778.535	PC 34:3	[M+Na]+	adduct linked to 44456_[M+H]+	0.667	True	8.79	778.536	C42H78NO8P	PC	WWRDYQGDVGTJLY-UHFFFAOYSA-N	O=C(OCC(OC(=O)CCCCCCCCCCCCC=CCC=CCC=CCCCCCCC)COP(=O)([O-])OCC[N+](C)(C)C)CCCCC	420	True	True	True		False	False			100	100	82.1	91.7	100	2192.74	Yura_Mice_liver_1+_posx3_excl_13	778.5296:800227 779.53295:679939 780.53631:208424	63.0587:2764 63.76271:2850 80.49959:3270 86.09687:12946 92.33929:3422 97.94578:3074 143.56134:3486 146.98212:31891 165.04843:3330 381.31744:3880 573.4881:4477 595.46582:36054 700.34717:3952 719.46948:14387 778.53778:20181	144045	501337	304454	29734	57128	29587	49804	39573	36458	455303	802308	927868	800227	1430163	1504618	587270	886410
170	40120	7.039	681.441	DG 40:11	[M+Na]+		0.905	True	8.94	681.449	C43H62O5	DG	BSXKGGIRKHSQTJ-UHFFFAOYSA-N	O=C(OCC(OC(=O)CCC=CCC=CCC=CCC=CCC=CCC=CCC)CO)CC=CCC=CCC=CCC=CCC=CCC	420	True	True	True		False	False			95.2	100	8.4	75	100	29.39	Yura_Mice_kidney_1+_posx3_excl_10	681.44141:729102 682.44476:912314 683.44812:0	53.03896:3481 59.06097:12298 81.03384:6435 91.05446:24165 92.34604:8341 95.04939:7370 97.02921:5654 103.05421:3877 111.04474:21167 117.06945:10311 119.08585:3460101 124.14993:3253 129.05458:7434 133.06419:68307 135.07983:6584 165.73842:3540 188.20062:3605 199.11217:15498 229.12277:5538 251.1418:6891 259.09848:5120 301.03595:3736 394.89029:3781 453.673:3561 565.42017:6747 681.47583:77790	1118073	1715204	1685116	423882	756397	994961	712412	1428505	1519391	729102	1501492	1657558	819859	1515892	1491798	655572	1388490
171	42979	7.049	730.532	PC 32:2	[M+H]+	ion correlated with 46485; ion correlated with 47197; ion correlated with 43749; ion correlated with 41711	0.19	True	8.59	730.538	C40H76NO8P	PC	GPWHCUUIQMGELX-UHFFFAOYSA-N	O=C(OCC(OC(=O)CCCCCCCC=CCCCCCC)COP(=O)([O-])OCC[N+](C)(C)C)CCCCCCCC=CCCCCCC	420	True	True	True		False	False			90.4	100	63.1	73.2	100	11.6	Yura_Mice_spleen_1+_posx3_incl2_15	730.53577:498414 731.53912:162484 732.54248:116451	52.01677:2456 55.59209:2454 61.81685:2507 67.17577:2500 69.54424:2446 70.07087:2911 73.88669:2944 80.07516:2920 80.1561:3062 85.17239:3218 86.09686:4295 92.33926:5800 99.00607:2970 100.3406:2965 105.72656:2760 146.98206:6353 184.07242:90510 185.07616:3561 210.97752:3405 278.78476:3609 730.54071:9199	98439	325895	287274	0	32134	21999	0	0	16564	23685	97779	129290	0	32589	87757	1976678	3568782
172	44804	7.051	762.505	PE 36:4	[M+Na]+		0.476	True	8.86	762.504	C41H74NO8P	PE	AWJCMXNFIRYPPQ-UHFFFAOYSA-N	O=C(OCC(OC(=O)CCCCCCCCCCCCCCCCC=CCC=CCC=CCC=CCC)COP(=O)(O)OCCN)CCCCC	420	True	True	True		False	False			100	100	54.9	67.9	100	84.49	Yura_Mice_fat_1+_posx3_excl_19	762.50482:433438 763.50817:466420 764.51153:292934	55.83821:2772 67.36992:2547 67.37411:2856 71.85439:2947 77.16653:3004 78.30211:2725 120.96648:10836 124.97925:3113 131.23854:2935 164.00755:37126 298.93155:3601 599.49304:3992 621.48303:16314 634.53784:4052 719.46881:5125 762.49017:9125	39252	28545	0	433438	784212	870157	63361	176054	263804	119599	381909	134720	138936	567057	406993	0	54384
173	43749	7.055	744.494	PC O-35:9	[M+H]+	ion correlated with 47197; ion correlated with 42979; ion correlated with 41711	0.476	True	7.78	744.496	C43H70NO7P	EtherPC	YEKLOHZSPALKPW-UHFFFAOYSA-N	O=C(OC(COCCC=CCC=CCC=CCC=CCC)COP(=O)([O-])OCC[N+](C)(C)C)CCCC=CCC=CCC=CCC=CCC=CCC	420	True	True	True		False	False			88.2	100	36.8	75.9	100	32.53	Yura_Mice_lung_1+_posx3_excl_07	744.49359:2001955 745.49694:2142731 746.5003:470189	55.0904:2680 59.06144:4228 62.92646:2808 86.09691:46968 90.41985:3109 99.52679:3082 162.95494:129442 177.06656:2830 184.07263:96981 194.59903:3448 204.1409:3051 220.22313:3463 313.37665:3427 370.5347:3642 383.31009:3445 523.46875:7150 543.86841:3720 685.42316:59986 744.48322:65843	196130	666016	656774	0	23289	0	0	0	31643	120525	254139	251800	0	68162	0	2001955	4524830
174	42859	7.059	728.518	PC 30:0	[M+Na]+	adduct linked to 41559_[M+H]+; found in higher mz's MsMs_46485	0.714	True	8.95	728.52	C38H76NO8P	PC	VBHBDCXPIMDWDD-UHFFFAOYSA-N	O=C(OCC(OC(=O)CCCCC)COP(=O)([O-])OCC[N+](C)(C)C)CCCCCCCCCCCCCCCCCCCCCCC	420	True	True	True		False	False			100	100	84.6	96.4	100	60.8	Yura_Mice_brain_1+_posx3_excl_22	728.52148:2485678 729.52483:2617920 730.52819:391636	52.53474:2754 65.89712:2683 68.12299:3105 86.09682:38506 102.09148:10915 119.08572:6953 119.14367:2975 123.11716:4197 146.98186:122464 264.26923:5785 284.18625:3867 375.76395:4857 410.53824:3848 476.31775:8259 523.46967:39290 545.46014:50792 669.45123:46153 728.52539:71099 728.82031:10929	2485678	4260085	4542882	195123	231681	273874	175852	233658	264743	1008003	1784554	2236455	181861	507866	470062	13767301	32454268
175	41559	7.061	706.537	PC 30:0	[M+H]+	similar chromatogram in higher mz_43749; adduct linked to 42859_[M+Na]+	0.952	True	8.92	706.538	C38H76NO8P	PC	LJARBVLDSOWRJT-UHFFFAOYSA-N	O=C(OCC(OC(=O)CCCCCCCCCCCCCC)COP(=O)([O-])OCC[N+](C)(C)C)CCCCCCCCCCCCCC	420	True	True	True		False	False			91	100	73.1	69.6	100	31244.3	Yura_Mice_lung_1+_posx3_incl1_05	706.53656:188061808 707.53991:93200832 708.54327:24691026	59.06113:220748 60.05802:5637 60.06464:10670 60.08143:9846 66.4394:3881 74.46484:4485 79.75072:4321 86.09697:17639 86.83669:3918 88.35602:4617 92.33939:9637 94.43548:5663 95.72277:4137 104.10715:10112 125.00065:6005 130.74391:4630 133.12837:4647 184.07275:1223352 184.83783:5699 185.07642:15212 270.36288:4793 296.15247:4925 317.38208:4397 366.58218:5263 392.13632:4599 706.5459:84726	14956987	27229184	27924986	2412430	4106005	4312976	1051509	1915595	2030547	7203311	11233683	13580166	2344620	3139034	3404157	98638408	188061808
176	43266	7.067	735.59	DG 43:5	[M+Na]+		0.619	True	13.24	735.59	C46H80O5	DG	YVVJGGTVMAWIKG-UHFFFAOYSA-N	O=C(OCC(OC(=O)CCCCCCCCCCCCCCCCCC=CCC=CCC=CCC=CCC=CCC)CO)CCCCCCCC	420	True	True	True		False	False			100	99.8	24.4	75	100	1045.77	Yura_Mice_heart_1+_posx3_excl_04	735.5932:676035 736.59655:357982 737.59991:0	59.06104:5551 70.82809:2983 71.41689:2881 84.34142:2842 88.11235:4417 92.33942:4592 95.54007:2886 109.88754:2913 147.74582:3019 168.13821:10238 179.00201:3099 181.5804:3099 181.59665:3223 184.07278:9076 209.72206:3251 220.18915:3759 224.33427:3314 326.5704:3566 333.1442:3349 368.35184:22693 369.98755:3060 735.58691:14371	1384031	1625322	1478894	840206	986076	1141710	676035	1343520	1359159	864929	1045096	1436167	1050813	1486194	1361764	959720	1218436
177	48831	7.085	856.585	PC 42:9	[M+H]+		0.905	True	8.98	856.585	C50H82NO8P	PC	LDYGTUXBIPSXMN-UHFFFAOYSA-N	O=C(OCC(OC(=O)CC=CCC=CCC=CCC=CCC=CCC)COP(=O)([O-])OCC[N+](C)(C)C)CCCCCCCCCCC=CCC=CCC=CCC=CCC	420	True	True	True		False	False			83.8	100	64.4	62	83.3	1446.46	Yura_Mice_liver_1+_posx3_incl2_22	856.58466:1844543 857.58801:1159488 858.59137:0	59.86859:3006 65.70026:2871 67.11161:2849 78.48186:3077 78.63773:3117 133.84352:3204 183.48416:3503 184.07259:75872 357.22525:4527 856.60297:5233	612591	1143971	1513521	41452	137194	147727	1395271	2426501	2393560	1135113	2457433	2736824	910389	1914733	1844543	267942	388953
178	49748	7.086	882.599	PC 44:10	[M+H]+		0.714	True	9.23	882.601	C52H84NO8P	PC	XAFPNZQFSGKDDB-UHFFFAOYSA-N	O=C(OCC(OC(=O)CCCCCC=CCC=CCC=CCC=CCC=CCC)COP(=O)([O-])OCC[N+](C)(C)C)CCCCCC=CCC=CCC=CCC=CCC=CCC	420	True	True	True		False	False			89.9	100	66.3	66.5	100	216.13	Yura_Mice_heart_1+_posx3_incl2_03	882.60028:823596 883.60363:731922 884.60699:0	67.71595:3418 78.53542:3329 82.75098:3145 85.72993:3950 92.33942:8053 105.05971:4940 112.52792:3500 184.07272:181754 196.36967:3466 260.82416:3949 284.66006:3562 882.57593:10237	1678174	3493385	3291625	27123	118739	166399	126806	788375	823596	114868	340857	453349	0	211709	91418	74662	93143
179	47807	7.097	828.551	PC 38:6	[M+Na]+	found in higher mz's MsMs_51509; found in higher mz's MsMs_50799; found in higher mz's MsMs_50226	1	True	8.82	828.551	C46H80NO8P	PC	KKVDMSZJVFAMDW-UHFFFAOYSA-N	O=C(OCC(OC(=O)CCCCCCCCCCCCC=CCC=CCC=CCC=CCC=CCC=CCC)COP(=O)([O-])OCC[N+](C)(C)C)CCCCC	420	True	True	True		False	False			100	100	86.8	93.4	100	171546	Yura_Mice_brain_1+_posx3_excl_22	828.5498:55722376 829.55315:68314288 830.55651:20806374	71.07394:40208 86.09667:726214 128.05493:27038 134.91901:21426 146.98157:793554 197.61484:22258 234.69241:23840 239.23479:31258 259.60529:31409 276.25888:24969 309.51331:24690 316.63199:25643 441.24045:29872 513.23779:26899 567.10657:33142 623.5061:180225 642.01636:28829 645.48364:1208566 691.81177:26278 769.48438:517262 781.48938:25790 828.56091:781415	55722376	93323456	96406800	1477857	2563444	2729699	74797968	100781112	96654840	44698728	91971192	87865824	45431976	80811256	77192952	4640796	8528977
180	46916	7.098	806.571	PC 38:6	[M+H]+		1	True	8.99	806.569	C46H80NO8P	PC	ZZCKHSDYCDDKIG-UHFFFAOYSA-N	O=C(OCC(OC(=O)CCCCCCCCC=CCC=CCC=CCC)COP(=O)([O-])OCC[N+](C)(C)C)CCCCCCCCC=CCC=CCC=CCC	420	True	True	True		False	False			91	100	75.4	67.6	100	902423	Yura_Mice_kidney_1+_posx3_incl1_-08	806.57001:719390720 807.57336:536481600 808.57672:160411440	58.06595:522118 59.07348:532732 60.0814:468425 63.29737:553437 86.09702:2962293 92.33766:667271 104.1071:1462853 124.99926:823135 178.04491:538606 184.07268:146453360 187.30765:510107 207.28618:519206 443.05765:568225 791.15222:568070 806.57245:8805478	339809696	628289728	641489088	16306205	27675920	30126500	603021120	908875456	904704384	297471904	719390720	668923776	252450128	472527968	465821024	33305200	55378632
181	29755	7.1	527.366	DG 28:4	[M+Na]+	ion correlated with 41825	0.714	True	7.73	527.371	C31H52O5	DG	KDXCRYRQVYSKBZ-UHFFFAOYSA-N	O=C(OCC(OC(=O)CCCCCCC=CCC=CCC=CCC=CCC)CO)CCCCCCC	420	True	True	True		False	False			94.9	100	24.9	75	100	22.82	Yura_Mice_heart_1+_posx3_excl_04	527.36389:4158920 528.36724:2059904 529.3706:0	53.20721:2505 57.07052:3534 69.13634:2451 71.47933:2713 80.62383:2626 95.20966:2359 100.33122:2681 102.09171:4889 107.46041:2568 111.21265:2765 114.55428:2671 133.19254:2527 137.64432:2740 359.17395:7020 415.24219:111488 471.30139:253304 526.87061:3659 527.36426:162529	3513010	5045152	5318398	3015836	3129658	3732910	4158920	4990152	4831034	3314674	4540812	4222332	3784488	4638470	4778018	2571855	3079192
182	30741	7.109	541.38	DG 29:4	[M+Na]+		1	True	8.05	541.386	C32H54O5	DG	MVDFFNUCVPVXEM-UHFFFAOYSA-N	O=C(OCC(OC(=O)CCCCCCCC=CCC=CCC=CCC=CCC)CO)CCCCCCC	420	True	True	True		False	False			100	100	25.1	75	100	229.25	Yura_Mice_brain_1+_posx3_excl_22	541.38239:19300860 542.38574:13004400 543.3891:2592280	55.23058:3432 59.0609:6068 68.80426:3730 82.97184:4154 86.81118:4493 115.82271:4948 333.05118:5703 338.42477:4892 373.19336:11674 429.25388:113161 485.31677:911314 541.38538:460403 541.5531:6486	19300860	32124180	32144832	13296915	20508926	22544500	23142712	31896164	30897302	15648763	27901114	27743406	18028190	31921934	29680796	13462519	20164554
183	46400	7.112	794.571	PC 37:5	[M+H]+		0.381	True	8.93	794.569	C45H80NO8P	PC	ZVPLPAUTZZCBLG-UHFFFAOYSA-N	O=C(OCC(OC(=O)CCCCCCCCCCCCCC=CCC=CCC=CCC=CCC=CCC)COP(=O)([O-])OCC[N+](C)(C)C)CCCCCC	420	True	True	True		False	False			82.1	100	59.1	57.6	83.3	7.09	Yura_Mice_kidney_1+_posx3_incl1_-08	794.57147:679618 795.57482:0 796.57818:0	109.71286:2965 147.58914:3667 154.31917:3221 184.07259:146792 203.0744:3465 207.98427:3517 417.41699:3438 696.06067:3731 794.56134:6257	330245	434804	357372	41266	49684	45463	307306	477866	683649	159992	679618	590843	1433410	2457190	2258642	103674	149742
184	44159	7.113	751.575	SM 36:2;O2	[M+Na]+	adduct linked to 42937_[M+H]+	0.381	True	9.17	751.572	C41H81N2O6P	SM	KZQWICJJTVELAN-UHFFFAOYSA-N	O=C(NC(COP(=O)([O-])OCC[N+](C)(C)C)C(O)C=CCCCCCCC)CCCCCCCCCCCCCC=CCCCCCCCC	420	True	True	True		False	False			100	100	81.4	91.4	100	13506.1	Yura_Mice_brain_1+_posx3_excl_22	751.57458:4904958 752.57793:5041584 753.58129:1563108	59.06134:7448 86.09676:29187 88.11215:7147 146.98198:10677 153.00551:3394 169.27887:3872 170.56035:3019 218.16669:3440 298.25607:3430 340.32242:8068 469.27802:3721 547.64032:3272 568.50775:60740 692.508:37838 708.86133:3825 751.5705:45165	4904958	8213898	8013395	256439	458374	481717	148908	505002	596004	494816	967132	1009204	19628	266100	223288	433879	672718
185	42937	7.117	729.591	SM 36:2;O2|SM 18:1;O2/18:1	[M+H]+	adduct linked to 44159_[M+Na]+	0.952	True	9.05	729.591	C41H81N2O6P	SM	NBEADXWAAWCCDG-UHFFFAOYSA-N	O=C(NC(COP(=O)([O-])OCC[N+](C)(C)C)C(O)C=CCCCCCCCCCCCCC)CCCCCCCC=CCCCCCCCC	410	True	True	True		False	False			100	100	61.2	69.4	100	8542.61	Yura_Mice_brain_1+_posx3_incl1_20	729.59058:36483984 730.59393:22983044 731.59729:5157250	58.06587:7276 59.06092:4164 60.08176:6724 71.07339:3627 84.08105:8496 86.09688:45766 98.98361:4029 102.09151:24581 104.10735:17265 123.1172:6583 125.00043:10498 144.23906:3588 146.98192:57758 184.07245:1773467 184.16957:8655 202.10596:4588 235.51303:3459 264.26926:3790 284.97858:3563 287.28302:3613 302.19827:3509 375.76404:4769 458.12265:4007 476.31784:7003 476.82108:4697 524.46899:8811 546.45422…	19842896	36483984	36200200	2208530	3627146	3546686	2717830	3774259	3777882	2010831	4201546	4557230	689919	1099415	900442	2129251	4240256
186	32346	7.122	563.362	DG 31:7	[M+Na]+		1	True	7.63	563.371	C34H52O5	DG	CWXUYENLQSIABF-UHFFFAOYSA-N	O=C(OCC(OC(=O)CCC=CCC=CCC=CCC=CCC)CO)CCCCC=CCC=CCC=CCC	420	True	True	True		False	False			99.1	100	71.6	75	100	44.32	Yura_Mice_lung_1+_posx3_excl_07	563.36316:3566118 564.36651:2243492 565.36987:692626	53.80895:2288 59.06101:7383 60.07699:2153 62.57663:2376 111.24709:2570 133.06427:6438 220.01869:2618 265.06601:2596 563.36041:234578 563.49994:5873	3037863	3795483	4058336	3630849	5931776	6238114	2829579	3714621	2083823	2525842	3387426	3041482	3619674	4636130	4095216	3566118	5610670
187	36955	7.126	631.449	DG 36:8	[M+Na]+		1	True	8.8	631.433	C39H60O5	DG	SBKVEMXNPUOGFX-UHFFFAOYSA-N	O=C(OCC(OC(=O)CCCCC=CCC=CCC=CCC=CCC=CCC)CO)CCCCC=CCC=CCC=CCC	420	True	True	True		False	False			87.1	100	10.6	75	100	1236.26	Yura_Mice_heart_1+_posx3_excl_04	631.44501:1380630 632.44836:0 633.45172:0	52.35546:2199 59.06108:141224 68.29839:2359 88.11235:8592 92.33942:6636 144.3676:2631 280.48386:2941 359.18042:3630 631.38232:11021 631.4726:5097	1081141	1849512	1599842	780117	1380370	1453180	1380630	2201168	1738782	1398903	2728184	3149710	1279783	2714039	2777280	1160309	2385345
188	45605	7.135	778.577	PC O-37:6	[M+H]+		0.143	True	9.55	778.575	C45H80NO7P	EtherPC	XJDKSTIRVDWFRL-UHFFFAOYSA-N	O=C(OC(COCCCCCCCCC)COP(=O)([O-])OCC[N+](C)(C)C)CCCCCCCCC=CCC=CCC=CCC=CCC=CCC=CCC	420	True	True	True		False	False			91.8	100	76.1	73.2	100	11.27	Yura_Mice_kidney_1+_posx3_excl_10	778.57684:1711373 779.58019:1890226 780.58355:673394	58.06593:2802 74.57033:3048 76.67709:2758 86.09675:19016 88.16563:3308 91.60564:3441 104.10707:6334 105.00242:3548 107.1209:3322 108.96353:3675 113.18277:3189 124.99922:3468 144.05701:4065 149.68077:3543 180.59561:3829 184.07262:605293 211.73831:3405 241.57903:2960 271.84869:3590 287.96805:3011 778.57947:24275	0	0	0	0	0	17084	434744	350387	417960	1711373	3751665	3804285	0	0	0	0	10396
189	43265	7.157	735.588	DG 43:5	[M+Na]+		0.476	True	13.24	735.59	C46H80O5	DG	YVVJGGTVMAWIKG-UHFFFAOYSA-N	O=C(OCC(OC(=O)CCCCCCCCCCCCCCCCCC=CCC=CCC=CCC=CCC=CCC)CO)CCCCCCCC	420	True	True	True		False	False			100	99.8	33.4	75	100	3945.48	Yura_Mice_fat_1+_posx3_excl_19	735.58783:898382 736.59118:600346 737.59454:0	58.5596:2689 59.06093:7767 60.80963:2918 70.26206:2673 70.78616:2737 77.49288:2777 89.33922:2946 92.34598:5394 111.59499:3161 123.11722:7025 138.5909:2886 168.13792:5332 204.37875:3882 311.29257:5469 323.40256:3429 340.54297:3519 341.93604:3492 368.35248:55633 394.3696:4491 582.38245:3264 735.39642:5173 735.59015:42096	1319916	1512974	1474267	898382	962786	1373272	807349	1506139	1579956	888132	1323438	1488311	1071182	1400385	1470136	968096	1153197
190	45301	7.173	772.528	PE P-40:8|PE P-18:2_22:6	[M+H]+		0.571	True	9.46	772.528	C45H74NO7P	EtherPE	PGMAUSGKQUIFJI-UHFFFAOYSA-N	O=C(OC(COC=CCCCCCCC=CCC=CCCCCC)COP(=O)(O)OCCN)CCC=CCC=CCC=CCC=CCC=CCC=CCC	410	True	True	True		False	False			100	100	69.1	90.4	100	41.95	Yura_Mice_kidney_1+_posx3_excl_10	772.52765:3390557 773.531:4788304 774.53436:1161452	59.06098:10908 67.05482:9081 69.03444:4491 69.0709:5596 75.61893:3115 79.05476:10249 81.07053:13257 83.08604:5022 91.05431:9214 93.07077:13498 95.0862:17393 105.06981:8039 107.08621:8077 109.10175:5500 109.81972:3125 117.06947:6500 117.81306:3593 119.08587:10738 121.1017:7509 131.08478:7807 133.1006:5662 135.11708:6502 145.10071:4938 147.11746:4162 159.1156:4702 163.14838:3972 173.13092:4102 184.…	683035	1033666	1179646	190333	402811	394268	3326301	5414662	5972503	3390557	6644752	7281860	65033	265923	206508	295845	348696
191	45222	7.195	770.571	PC 35:3	[M+H]+		0.571	True	9.13	770.569	C43H80NO8P	PC	BOWKMBDYZDLEDS-UHFFFAOYSA-N	O=C(OCC(OC(=O)CCCCCCCCCCCCC=CCC=CCC=CCCCCCCC)COP(=O)([O-])OCC[N+](C)(C)C)CCCCCC	420	True	True	True		False	False			83.4	100	71	58.1	83.3	6.13	Yura_Mice_liver_1+_posx3_excl_13	770.57147:1808557 771.57482:1637549 772.57818:517900	54.8372:2963 59.06095:11638 60.08136:3628 86.09687:4317 88.11222:11417 139.62265:3771 184.07256:458450 189.98114:3266 279.4704:3698 376.32446:3727 770.57416:20170	44821	104102	51040	210721	337280	287338	568355	872097	818311	412058	573892	660861	1808557	2200745	2358116	226024	265322
192	41507	7.235	705.589	SM 34:0;O2	[M+H]+		0.952	True	9.41	705.591	C39H81N2O6P	SM	JIOJUELCHJZSCJ-UHFFFAOYSA-N	O=C(NC(COP(=O)([O-])OCC[N+](C)(C)C)C(O)CCCCCCCCC)CCCCCCCCCCCCCCCCCCCCC	420	True	True	True		False	False			96.8	100	72	74.3	100	13290.6	Yura_Mice_fat_1+_posx3_incl1_17	705.5921:7693638 706.59545:4539555 707.59881:1154023	51.49446:3418 58.06546:7885 59.06105:272034 60.08133:4385 61.6728:3816 69.63948:3666 86.09645:25713 92.33925:9867 104.10699:14165 120.4495:4785 122.30626:4369 124.99912:7789 134.1642:4602 143.94217:4828 184.07248:1659402 435.75406:4847 459.36218:4631 465.93118:5004 705.57935:53586	320761	453520	474587	2636354	7693638	7424846	1691984	3785439	3782116	6627813	11770207	11384000	1958653	3429618	3778182	11636070	22257888
193	42818	7.242	727.573	SM 34:0;O2	[M+Na]+		0.714	True	9.41	727.572	C39H81N2O6P	SM	JIOJUELCHJZSCJ-UHFFFAOYSA-N	O=C(NC(COP(=O)([O-])OCC[N+](C)(C)C)C(O)CCCCCCCCC)CCCCCCCCCCCCCCCCCCCCC	420	True	True	True		False	False			100	100	84.3	91.1	100	11.05	Yura_Mice_lung_1+_posx3_excl_07	727.57281:2808884 728.57616:2739346 729.57952:997395	51.19235:2713 59.06144:4216 66.78848:2606 71.0735:3615 75.57285:2941 84.26868:2884 86.09691:54128 119.08532:16280 127.195:3329 146.98221:53681 192.83963:3314 210.86736:3388 338.67953:3003 408.22922:3836 522.52716:6231 526.58368:3736 544.50824:105062 638.43756:3873 668.50146:113325 727.57709:90695	0	164130	42863	420191	991120	1114553	288653	671472	752530	1081274	1729498	1814257	374817	916575	941511	2808884	6345242
194	33278	7.256	577.382	DG 32:7	[M+Na]+	found in higher mz's MsMs_36349; similar chromatogram in higher mz_47541; similar chromatogram in higher mz_39956	1	True	7.89	577.386	C35H54O5	DG	LASYWAIIODAGGK-UHFFFAOYSA-N	O=C(OCC(OC(=O)CCCC=CCC=CCC=CCC=CCC)CO)CCCCC=CCC=CCC=CCC	420	True	True	True		False	False			98.9	100	11.7	75	100	115.52	Yura_Mice_liver_1+_posx3_excl_13	577.38239:7597792 578.38574:5889796 579.3891:1360490	59.06052:12070 82.01681:2659 88.11222:2992 119.08581:7989 123.11708:19379 124.11841:7195 184.80423:4000 199.48837:3172 217.2346:3200 247.08452:2885 267.77966:2913 308.02124:3064 353.13031:5431 409.19299:41930 465.2547:462700 503.46561:6873 504.4743:11445 521.31622:339525 576.54694:21691 577.37659:157639 577.55939:93369	7360712	15370168	14484061	5540554	9491191	10477707	6381837	12118130	12337758	5662894	10441666	11313914	7597792	12664760	13491197	5561549	11146861
195	46227	7.262	790.572	PC O-38:7	[M+H]+		0.19	True	9.53	790.575	C46H80NO7P	EtherPC	UUNPNPNQDISOCV-UHFFFAOYSA-N	O=C(OC(COCCCCCCCCCC)COP(=O)([O-])OCC[N+](C)(C)C)CCCCCC=CCC=CCC=CCC=CCC=CCC=CCC=CCC	420	True	True	True		False	False			91.5	100	75	73.8	100	17.66	Yura_Mice_kidney_1+_posx3_incl1_-08	790.57153:4675784 791.57488:3154451 792.57824:1805644	58.06553:6055 65.77461:3176 67.07724:3170 86.09693:15599 92.34608:7172 104.1071:4171 182.54965:3198 184.07268:724026 363.28906:6006 566.17352:4196 649.5036:8077 790.56586:31073	11065	63977	10598	36302	54859	54501	685274	1286954	1347665	2561256	4675784	4602508	60595	173529	111294	345096	623594
196	48287	7.266	840.554	PE 44:10	[M+H]+	adduct linked to 49082_[M+Na]+	0.238	True	9.24	840.554	C49H78NO8P	PE	GDCBOZPSWNBHCZ-UHFFFAOYSA-N	O=C(OCC(OC(=O)CCCCCCCCCC=CCC=CCC=CCC=CCC=CCC)COP(=O)(O)OCCN)CC=CCC=CCC=CCC=CCC=CCC	420	True	True	True		False	False			87.2	100	36.6	67.8	100	24554.5	Yura_Mice_brain_1+_posx3_incl1_20	840.55426:11708009 841.55761:8728819 842.56097:2233869	87.71191:3208 111.17463:3308 125.59907:3231 126.27734:3366 163.41341:3813 201.47252:3917 238.55196:3737 266.95856:3750 272.61102:3922 369.35989:3505 449.27817:3953 496.88754:3646 699.53595:16012 790.83478:3776	6126867	11708009	11837085	508459	1077845	1078947	0	45740	41827	0	0	0	0	0	0	0	0
197	36647	7.271	627.402	DG 36:10	[M+Na]+		0.619	True	8.09	627.402	C39H56O5	DG	LVGAOMFLJDVJKC-UHFFFAOYSA-N	O=C(OCC(OC(=O)CC=CCC=CCC=CCC=CCC=CCC)CO)CC=CCC=CCC=CCC=CCC=CCC	420	True	True	True		False	False			100	100	21.4	75	100	5.09	Yura_Mice_spleen_1+_posx3_excl_16	627.40094:219006 628.40429:168146 629.40765:0	53.21154:2496 57.34992:2625 59.061:61513 88.1122:9656 118.15209:3051 139.61948:2748 144.12418:2791 254.35051:3412 267.77548:2724 405.48114:2811 627.39764:5491	366641	321762	124222	345975	205962	308306	234788	187799	215511	248779	392966	298472	220323	246829	135120	222216	284877
198	43079	7.273	732.554	PC 32:1	[M+H]+	adduct linked to 44320_[M+Na]+	0.81	True	8.89	732.554	C40H78NO8P	PC	UYZQTYXLYJBTBS-UHFFFAOYSA-N	O=C(OCC(OC(=O)CCCCCCCCCCCCCCCC=CCCCCCCCC)COP(=O)([O-])OCC[N+](C)(C)C)CCCCC	420	True	True	True		False	False			85.3	100	77.5	62.8	83.3	847.47	Yura_Mice_lung_1+_posx3_incl1_05	732.55414:350426528 733.55749:161834992 734.56085:42654860	58.06304:74270 58.06556:158707 59.07351:81500 70.33149:66421 77.97598:74134 81.9029:75594 85.19412:74605 86.09703:627555 86.43134:104877 96.44364:71308 98.66605:84087 98.98472:130426 104.10715:158633 124.99932:151986 150.3221:91486 168.37624:85785 184.07274:35759600 732.55316:2503531	72822696	115774968	115699896	9112489	12933569	13157657	3355223	3683448	3857912	18321962	25302470	24565058	20404314	35931768	34005844	281676512	350426528
199	47975	7.284	832.585	PC 40:7	[M+H]+		1	True	9.09	832.585	C48H82NO8P	PC	FPEVDFOXMCHLKL-UHFFFAOYSA-N	O=C(OCC(OC(=O)CCC=CCC=CCC=CCC=CCC=CCC=CCC)COP(=O)([O-])OCC[N+](C)(C)C)CCCCCCCC=CCCCCCCCC	420	True	True	True		False	False			89.3	100	72.1	60.9	100	78538.6	Yura_Mice_liver_1+_posx3_incl1_11	832.586:72901344 833.58935:61927792 834.59271:21319166	58.06592:16128 60.08137:17209 62.04801:11851 73.341:11777 73.60801:11825 78.26865:11448 79.84395:10983 86.09683:96256 92.3393:29831 104.10705:29466 124.9992:23113 139.99113:11673 146.53526:14662 162.8306:12543 184.0726:4217670 192.16566:13307 276.72137:12156 340.51337:11918 434.74667:12729 522.35693:19044 816.2594:14349 832.5871:198239	63236024	114828928	115367752	3325790	4840368	4982331	40571280	33903576	34529912	15479193	25779510	24709896	39768692	72901344	64661512	3220199	3397246
200	44320	7.289	754.536	PC 32:1	[M+Na]+	adduct linked to 43079_[M+H]+	0.952	True	8.89	754.536	C40H78NO8P	PC	UYZQTYXLYJBTBS-UHFFFAOYSA-N	O=C(OCC(OC(=O)CCCCCCCCCCCCCCCC=CCCCCCCCC)COP(=O)([O-])OCC[N+](C)(C)C)CCCCC	420	True	True	True		False	False			100	100	91.1	94.8	100	68172.4	Yura_Mice_liver_1+_posx3_excl_13	754.53503:3950267 755.53838:3729174 756.54174:1061725	56.48934:2789 57.59126:2824 59.06095:12152 62.00583:2740 71.54002:3062 78.41727:2861 86.09686:59593 88.11222:4201 89.06596:3493 108.80938:2808 137.01982:3446 146.98201:172984 193.17516:3513 239.23848:3751 244.3085:3782 306.05161:3269 524.11633:3804 549.4837:42732 571.46344:99043 695.45563:45318 754.53009:89793	14934830	25365948	24945742	762638	1138586	1100566	572175	657372	782957	2956550	3708142	3573597	3950267	9037637	8341294	68098648	70004528
201	45219	7.291	770.512	PC O-37:10	[M+H]+	found in higher mz's MsMs_47317	0.429	True	8.11	770.512	C45H72NO7P	EtherPC	BIFQLFQOARTJBK-UHFFFAOYSA-N	O=C(OC(COCCC=CCC=CCC=CCC=CCC)COP(=O)([O-])OCC[N+](C)(C)C)CCC=CCC=CCC=CCC=CCC=CCC=CCC	420	True	True	True		False	False			95.9	100	34.2	75	100	39.56	Yura_Mice_lung_1+_posx3_excl_07	770.51111:7767972 771.51446:4208358 772.51782:1617510	56.51517:2822 59.06101:13594 59.83043:3019 69.50967:3298 86.097:44069 88.1123:6881 137.11736:3276 152.45618:3108 162.94888:10334 162.9548:109008 165.80128:3175 183.07483:3671 184.07269:58513 217.60274:3500 240.4577:3404 453.41681:3741 510.72253:3420 537.25281:4286 549.48132:5380 587.44135:4291 711.43335:43553 743.07971:3691 770.5061:56637	1829479	2976181	3166957	0	31284	26169	0	44164	37569	287979	413118	366905	394593	1004768	906406	7767972	8146541
202	48735	7.293	854.567	PC 40:7	[M+Na]+		0.952	True	9.08	854.567	C48H82NO8P	PC	GUIILIHXRVHZCX-UHFFFAOYSA-N	O=C(OCC(OC(=O)CCCCCCC=CCC=CCC=CCC=CCC=CCC=CCC)COP(=O)([O-])OCC[N+](C)(C)C)CCCCCCCC=CCCCC	420	True	True	True		False	False			100	100	85.5	92.5	100	93.79	Yura_Mice_brain_1+_posx3_excl_22	854.56671:14565740 855.57006:17962502 856.57342:5961508	86.09677:39473 87.30968:3215 91.94158:3384 103.8204:3800 108.90624:3700 131.0405:3840 146.98186:61789 281.26007:3406 376.28955:3606 426.8093:3799 454.15866:4034 467.25974:4892 492.87778:3944 649.51831:10176 671.49451:83641 795.49957:30680 854.56995:53101	14565740	27759404	26404208	355282	574377	648730	6697590	8219438	8841352	2813003	5070562	4813524	9639377	20079170	18672266	596962	935526
203	44913	7.294	764.521	PE 38:6	[M+H]+		1	True	8.99	764.523	C43H74NO8P	PE	VHHWPJFJXPSEDR-UHFFFAOYSA-N	O=C(OCC(OC(=O)CCCCCC=CCC=CCC=CCC=CCC=CCC)COP(=O)(O)OCCN)CCCCCCCC=CCCCCCC	420	True	True	True		False	False			97.9	100	59.5	73.2	100	159928	Yura_Mice_liver_1+_posx3_incl2_22	764.521:94726720 765.52435:54405888 766.52771:17057478	57.07085:16614 67.0548:26776 71.08652:18613 79.05474:20705 81.0704:58737 83.08601:10607 85.10163:17030 91.05429:27769 92.33846:13928 93.06989:15119 95.08543:36338 97.10177:17219 105.07079:15141 107.08617:25495 109.10172:22434 111.11691:11471 117.07064:22155 118.04381:10226 119.08583:25964 121.10167:16442 129.39731:12818 131.08617:18191 133.49174:11438 159.11745:15594 169.10161:13771 171.31512:120…	61417572	122263728	128055056	10409360	18502034	19419490	27227020	51501868	48892916	15598174	29049146	28336686	56197700	111900496	94726720	2556225	4484260
204	46401	7.302	794.571	PC 37:5	[M+H]+		0.238	True	8.93	794.569	C45H80NO8P	PC	ZVPLPAUTZZCBLG-UHFFFAOYSA-N	O=C(OCC(OC(=O)CCCCCCCCCCCCCC=CCC=CCC=CCC=CCC=CCC)COP(=O)([O-])OCC[N+](C)(C)C)CCCCCC	420	True	True	True		False	False			82.5	100	60	58.6	83.3	6.4	Yura_Mice_liver_1+_posx3_incl1_11	794.57104:1107099 795.57439:485730 796.57775:365817	56.8133:2909 59.06097:3265 67.58392:3856 76.2825:3007 81.15852:3126 86.09689:4023 88.11225:3420 92.33847:6364 102.12878:4290 136.29106:3802 153.85106:3594 174.00493:3397 184.07251:200285 185.07623:9638 327.47308:3212 623.17151:3583 794.56091:9411	0	16776	7346	0	0	9484	556387	970457	1108854	12515	80301	101887	492814	1107099	887773	0	50916
205	34011	7.315	589.376	DG 33:8	[M+Na]+	similar chromatogram in higher mz_42503; similar chromatogram in higher mz_50019; similar chromatogram in higher mz_50422	0.857	True	7.87	589.386	C36H54O5	DG	ARSXYTSYCNZCPF-UHFFFAOYSA-N	O=C(OC(CO)COC(=O)CCCCC=CCC=CCC=CCC)CC=CCC=CCC=CCC=CCC=CCC	420	True	True	True		False	False			90.4	100	27.8	75	100	2221.9	Yura_Mice_heart_1+_posx3_excl_04	589.37616:539721 590.37951:428597 591.38287:0	51.01981:2510 59.0611:63442 67.11795:2440 72.71896:2671 85.4363:2636 118.34743:2614 135.48442:2883 236.43147:2889 262.35297:2794 470.0127:3234 477.25687:3499 520.15649:2704 533.31915:44228 540.90948:2904 542.40399:3049 589.37836:40170 589.56757:3663	604519	968643	984983	465673	720137	826093	539721	857017	948115	413393	735642	751411	401525	1160212	1255368	376086	595875
206	41259	7.324	700.571	HexCer 34:1;O2|HexCer 18:1;O2/16:0	[M+H]+	similar chromatogram in higher mz_52969	0.143	True	9.21	700.572	C40H77NO8	HexCer_NS	VJLLLMIZEJJZTE-UHFFFAOYSA-N	O=C(NC(COC1OC(CO)C(O)C(O)C1O)C(O)C=CCCCCCCCCCCCCC)CCCCCCCCCCCCCCC	410	True	True	True		False	False			100	100	78.9	81.4	100	3.46	Yura_Mice_liver_1+_posx3_incl2_22	700.57062:1448315 701.57397:413524 702.57733:0	59.06139:7190 74.81091:2979 88.11302:5036 92.33846:2886 93.28828:2964 101.29884:2979 102.12877:2853 115.98022:2926 119.08583:10955 174.08766:3540 252.26666:8010 264.26904:119661 282.27866:11240 502.4921:12836 520.50531:26127 577.77148:3176 579.62:3183 657.93671:3321 682.55402:16632	63845	299036	47762	59464	191425	76300	0	0	0	0	74487	87866	633682	1416873	1448315	227519	532846
207	47243	7.329	814.575	PC O-40:9	[M+H]+		0.333	True	9.11	814.575	C48H80NO7P	EtherPC	BDYKABHCWUHNMU-UHFFFAOYSA-N	O=C(OC(COCCCC=CCC=CCC=CCC=CCC)COP(=O)([O-])OCC[N+](C)(C)C)CCCCCCCC=CCC=CCC=CCC=CCC=CCC	420	True	True	True		False	False			89.4	100	20.6	52.8	100	3212.1	Yura_Mice_lung_1+_posx3_incl2_06	814.57141:468829 815.57476:518062 816.57812:0	59.06102:3325 73.23097:2985 81.29328:3199 86.09696:8398 101.81926:3640 116.9663:2956 142.80263:3103 146.98225:13306 173.15048:3456 184.07272:3390 191.57588:3777 391.31271:3869 631.5025:7479 754.52643:8482 755.49054:8975 814.58173:8909	0	0	0	0	71977	39425	44946	85923	118136	650882	1261377	1184860	127902	326179	347976	117891	346346
208	46335	7.331	792.588	PC O-38:6	[M+H]+		0.524	True	9.77	792.59	C46H82NO7P	EtherPC	LYVCXQZOQYYLAM-UHFFFAOYSA-N	O=C(OC(COCCCCCCCCCC)COP(=O)([O-])OCC[N+](C)(C)C)CCCCCCCCC=CCC=CCC=CCC=CCC=CCC=CCC	420	True	True	True		False	False			97	100	41.3	77.9	100	27.22	Yura_Mice_liver_1+_posx3_incl2_22	792.58838:1534884 793.59173:1416600 794.59509:104308	59.06096:7075 72.08142:6290 78.53531:3291 79.76955:3307 82.32697:2857 86.09688:3362 89.33766:2815 92.33929:6591 145.79611:3680 146.98212:11420 170.0567:10988 184.07245:97934 185.0786:3715 186.82706:3539 197.87085:3161 200.03738:3077 213.269:3436 241.99617:3199 516.98615:3825 609.48724:7872 623.50201:18103 651.5332:4144 792.56775:7767	62792	139887	169791	418869	559106	620866	521128	759459	635377	3084132	4957941	4893370	869362	1563820	1534884	871710	1625928
209	49082	7.345	862.536	PI 38:4	[M+NH4]+	adduct linked to 48287_[M+H]+; similar chromatogram in higher mz_54347	0.286	True	9.28	862.536	C47H83O13P	PI	DLTKHZSJDRZTDM-UHFFFAOYSA-N	O=C(OCC(OC(=O)CCCCCCCCCCCCCCCCCCC=CCC=CCC=CCC=CCC)COP(=O)(O)OC1C(O)C(O)C(O)C(O)C1O)CCCCC	420	True	True	True		False	False			84.7	100	67	27.6	100	8.86	Yura_Mice_brain_1+_posx3_excl_22	862.53839:716150 863.54174:1061944 864.5451:0	65.60887:2932 70.5343:3116 71.2944:3321 80.8583:3287 86.0968:4387 120.96642:8826 164.00729:17141 197.56479:3561 217.36812:4633 566.8761:4366 573.63092:3860 721.50427:29044 755.5285:4605 862.5296:17730	716150	1442715	1204847	69660	204604	123447	22985	23027	15656	0	21814	3843	38419	8370	204367	540294	392514
210	50509	7.345	904.595	PE 44:10	[M+Na]+	ion correlated with 49921; adduct linked to 49921_[M+H]+	1	True	8.45	904.591	C49H78NO8P	PE	ULPUOHVAOWFQGK-UHFFFAOYSA-N	O=C(OCC(OC(=O)CCCCCCCCC=CCC=CCC=CCC=CCC=CCC=CCC)COP(=O)(O)OCCN)CCC=CCC=CCC=CCC=CCC	410	True	True	True		False	False			100	100	61.9	70	100	22310.3	Yura_Mice_heart_1+_posx3_excl_04	904.5899:4359049 905.59325:4396869 906.59661:1759673	64.51305:3507 69.05627:2976 80.76202:3939 89.94715:3384 96.21321:3280 133.49924:3329 142.51016:3509 268.72183:3751 269.22809:4640 341.3082:34722 627.53528:123531	1643453	2843678	2839255	3291028	6235486	5959770	4359049	7300884	7549310	3095090	4886956	5646586	10899594	20547556	20341486	2113872	3401758
211	29126	7.372	518.494	Cer 34:2;O2|Cer 18:2;O2/16:0	[M+H-H2O]+	ion correlated with 32028; adduct linked to 30401_[M+H]+; found in higher mz's MsMs_30401	0.714	True	8.95	518.493	C34H65NO3	Cer_NS	GMWIWVUTMCBDSP-UHFFFAOYSA-N	O=C(NC(CO)C(O)C=CCCC=CCCCCCCCCC)CCCCCCCCCCCCCCC	410	True	True	True		False	False			100	100	91.8	93.4	100	21.31	Yura_Mice_kidney_1+_posx3_excl_10	518.49402:5948559 519.49737:5011892 520.50073:0	53.12259:2215 57.88213:2176 60.04517:4603 67.05118:2579 67.05482:3936 68.79623:2648 69.07035:2436 73.00144:2452 75.12121:2533 81.07053:2840 95.08545:4134 100.17498:2765 103.09889:2562 115.29736:2806 156.86861:2439 171.7093:2704 250.25343:53360 256.26147:14560 262.25204:571664 280.26532:79533 319.24551:2743 488.48676:8699 500.47983:24465 518.49487:131021	274385	645661	557588	988526	1414531	1493579	295748	522847	515815	5948559	9568513	10313793	579172	481300	560955	792392	1491624
212	30401	7.373	536.503	Cer 34:2;O2|Cer 18:2;O2/16:0	[M+H]+	ion correlated with 34355; adduct linked to 29126_[M+H-H2O]+	0.429	True	8.95	536.504	C34H65NO3	Cer_NS	GMWIWVUTMCBDSP-UHFFFAOYSA-N	O=C(NC(CO)C(O)C=CCCC=CCCCCCCCCC)CCCCCCCCCCCCCCC	410	True	True	True		False	False			100	100	52.9	85.4	100	16.8	Yura_Mice_kidney_1+_posx3_incl2_09	536.50305:4392306 537.5064:1470184 538.50976:0	54.06441:2120 55.44736:2288 56.59462:2172 59.06099:3560 88.04172:2300 123.11734:2893 152.13348:2485 153.67749:2484 158.58205:2291 162.82278:2556 177.42685:2659 250.24963:3873 262.25198:44736 280.26544:4383 355.19769:2646 500.47922:3457 512.25842:3131 518.49481:9907 536.58374:20144	52985	66049	284532	230750	498956	510635	96893	136793	76629	2778240	4656504	4392306	0	91032	108410	184093	588836
213	49677	7.388	880.581	PI 36:2	[M+NH4]+		0.952	True	8.66	880.591	C45H83O13P	PI	MTZOYTZXXAANDJ-UHFFFAOYSA-N	O=C(OCC(OC(=O)CCCCCCCCCCCCCCCCCC=CCC=CCCCCCCC)COP(=O)(O)OC1C(O)C(O)C(O)C(O)C1O)CCCCC	410	True	True	True		False	False			100	100	19.3	46.3	100	2169.51	Yura_Mice_spleen_1+_posx3_excl_16	880.58154:694186 881.58489:996886 882.58825:707470	83.81335:3639 86.09685:16341 96.10931:4165 97.52511:3410 137.86798:3437 144.75972:3894 146.98206:13134 184.07248:4860 218.91447:3999 478.32587:5403 603.53687:13996 697.51166:24114 821.50421:7890 880.56506:17311	496606	913337	779618	111499	176984	212280	371677	812562	557189	200988	269564	481298	196376	439264	208924	88744	374727
214	43081	7.39	732.554	PC 32:1|PC 16:0_16:1	[M+H]+		0.857	True	9.09	732.554	C40H78NO8P	PC	QIBZFHLFHCIUOT-UHFFFAOYSA-N	O=C(OCC(OC(=O)CCCCCCCC=CCCCCCC)COP(=O)([O-])OCC[N+](C)(C)C)CCCCCCCCCCCCCCC	410	True	True	True		False	False			100	100	76.8	67.1	100	29661	Yura_Mice_kidney_1+_posx3_incl1_-08	732.55365:25684416 733.557:12956426 734.56036:3691429	52.26966:5681 58.06595:12871 60.08139:10389 78.22864:5931 86.0969:51276 88.11228:25542 93.99999:6507 98.98467:7234 104.10709:20975 113.38293:6270 124.99926:16544 132.13893:34168 184.07268:2930589 409.94775:6571 494.32428:10061 496.34229:6846 732.55292:202501	37250272	52990908	53408928	9112489	5119110	4750258	3435918	3791537	3834510	21835748	25684416	28768866	9893830	5417497	9500494	542897536	882813504
215	47085	7.393	810.593	PC 38:4	[M+H]+		0.048	True	9.47	810.601	C46H84NO8P	PC	TWXNOZDNXVHOLP-UHFFFAOYSA-N	O=C(OCC(OC(=O)CCCCCCCC=CCC=CCCCCCC)COP(=O)([O-])OCC[N+](C)(C)C)CCCCCCCC=CCC=CCCCCCC	420	True	True	True		False	False			83.3	100	39.3	66.1	100	12.04	Yura_Mice_spleen_1+_posx3_incl2_15	810.59344:1809163 811.59679:0 812.60015:0	58.97279:2936 61.118:2883 76.21363:3082 86.09686:4293 100.69042:3228 128.77271:3294 184.07231:93333 185.0764:22633 186.07841:5600 261.58444:3455 336.42035:3913 355.6232:3819 407.12015:4135 426.61728:3688 509.16016:3858 721.00891:4188 810.58221:4900	572337	1078710	1036347	129523	130858	153538	2655671	6239814	4694280	1767210	2884395	3039776	1120050	2416658	2519774	357266	1038166
216	46975	7.398	808.584	PC 38:5	[M+H]+		0.429	True	9.38	808.585	C46H82NO8P	PC	NXXPLRWFTSQYFC-UHFFFAOYSA-N	O=C(OCC(OC(=O)CC=CCC=CCC=CCC=CCC=CCC)COP(=O)([O-])OCC[N+](C)(C)C)CCCCCCCCCCCCCCCCCCC	420	True	True	True		False	False			84	100	73.6	59.5	83.3	218.75	Yura_Mice_liver_1+_posx3_incl2_22	808.58331:15563895 809.58666:15103220 810.59002:3085291	58.06591:15979 59.07344:11729 60.08136:20752 84.54738:9621 86.09689:64348 92.34771:10865 104.10703:17937 124.99918:19458 184.07257:3461584 225.20653:10516 305.77759:13239 473.89212:12221 698.36505:13246 808.57782:179897	4480126	7658557	8227385	866063	1093630	1293394	20666074	37469452	36796140	12975076	20311400	9894371	10808122	17292984	15563895	4139772	6969768
217	45124	7.404	768.591	PC O-36:4	[M+H]+	similar chromatogram in higher mz_46829; similar chromatogram in higher mz_45191; similar chromatogram in higher mz_49427; similar chromatogram in higher mz_48937	0.333	True	9.83	768.59	C44H82NO7P	EtherPC	AMIRMXUBGHUMRM-UHFFFAOYSA-N	O=C(OC(COCCCCCCCC)COP(=O)([O-])OCC[N+](C)(C)C)CCCCCCCCCCCCCCC=CCC=CCC=CCC=CCC	420	True	True	True		False	False			91.8	100	76.7	76.9	100	40.98	Yura_Mice_kidney_1+_posx3_incl2_09	768.59412:3511271 769.59747:1577903 770.60083:0	61.47992:3484 71.97882:2757 75.47695:2811 80.8267:2860 86.09692:3888 88.11219:15153 184.07262:349075 185.07629:3237 200.82603:4677 216.80719:3245 234.79167:3029 367.06839:3416 456.84244:3315 575.51276:3449 579.52759:3731 768.58423:20592	0	5080	5396	0	142581	84434	450479	1281948	921385	2028100	3623522	3511271	0	0	0	520176	1398695
218	48937	7.405	858.604	PC 42:8	[M+H]+		1	True	9.25	858.601	C50H84NO8P	PC	CBZKQAMOIDIGQS-UHFFFAOYSA-N	O=C(OCC(OC(=O)CCCCCCCC=CCC=CCC=CCC=CCC)COP(=O)([O-])OCC[N+](C)(C)C)CCCCCCCC=CCC=CCC=CCC=CCC	420	True	True	True		False	False			89.7	100	64.5	68.1	100	3362.88	Yura_Mice_lung_1+_posx3_incl2_06	858.59851:2134844 859.60186:1621126 860.60522:0	70.08097:3238 86.09696:6107 92.33939:8393 118.92342:3371 120.26308:3354 128.28087:3870 157.93066:3387 184.07268:268964 240.20331:3228 249.04137:4075 315.74738:4293 338.9931:3581 444.66315:3657 599.75854:4318 858.6142:17197	3632746	7781820	7563522	431046	665773	696128	2057189	3609746	3190338	3002031	4004306	4810713	3421022	4369146	3563861	1609783	2454331
219	46829	7.408	804.552	PC 36:4	[M+Na]+	adduct linked to 45803_[M+H]+	1	True	8.97	804.551	C44H80NO8P	PC	ROAWVQALUMGMDA-UHFFFAOYSA-N	O=C(OCC(OC(=O)CCCCCCCCCCCCCCCCC=CCC=CCC=CCC=CCC)COP(=O)([O-])OCC[N+](C)(C)C)CCCCC	420	True	True	True		False	False			100	100	87	92.1	100	45561.1	Yura_Mice_liver_1+_posx3_excl_13	804.55249:65610656 805.55584:51019548 806.5592:15845898	60.14103:2916 67.54388:3590 71.07343:6735 73.66972:3008 84.33688:3857 86.09677:110116 95.08541:3614 95.81509:3556 99.76823:4140 116.99377:3142 129.89574:3415 131.37131:3888 146.98166:155829 169.46089:4094 182.06157:3397 184.07489:8605 293.15381:3722 313.2764:15412 368.19803:3680 386.13678:3986 460.63495:4688 489.23492:8503 599.50684:24513 621.4906:231253 745.48389:86295 804.55322:143423	56761844	88696504	86609552	13429096	22787476	24026432	46822800	78525080	73957344	55727056	73018608	76072360	65610656	82917968	88334312	25737040	41566560
220	44917	7.413	764.532	PE 38:6	[M+H]+		0.238	True	8.97	764.523	C43H74NO8P	PE	SVTUSNWDMQTUBQ-UHFFFAOYSA-N	O=C(OCC(OC(=O)CCCCCCCCC=CCC=CCC=CCC)COP(=O)(O)OCCN)CCCCCCCCC=CCC=CCC=CCC	420	True	True	True		False	False			83.6	100	39.5	55.2	100	12.19	Yura_Mice_fat_1+_posx3_incl2_18	764.53156:1632938 765.53491:1219913 766.53827:288719	56.62931:2988 58.30415:2651 59.06093:3247 70.33362:3156 81.2112:2772 88.8328:3097 91.25814:2808 92.33841:3745 102.12872:3372 126.61721:3281 134.59267:3128 164.21092:3112 175.48587:3252 184.07246:4434 209.9783:3777 211.27428:3112 225.11349:7506 282.31451:6769 349.81171:3292 623.49719:21731 764.53412:16376	4546852	3202977	3254012	1637998	1553322	1632938	4584817	2494973	2489811	2316686	1580442	2224505	4813456	4964560	3450115	2046385	1189296
221	45803	7.416	782.569	PC 36:4	[M+H]+	adduct linked to 46829_[M+Na]+; similar chromatogram in higher mz_48291	1	True	8.93	782.569	C44H80NO8P	PC	FVXDQWZBHIXIEJ-UHFFFAOYSA-N	O=C(OCC(OC(=O)CCCCCCCC=CCC=CCCCCC)COP(=O)([O-])OCC[N+](C)(C)C)CCCCCCCC=CCC=CCCCCC	420	True	True	True		False	False			91.3	100	76.2	68.4	100	2.16917e+06	Yura_Mice_kidney_1+_posx3_incl2_09	782.56903:1261093376 783.57238:912195456 784.57574:259438416	55.70711:736344 58.06594:1654308 60.08139:1521022 72.24191:605027 74.5966:730207 79.98287:737096 86.097:5109354 92.33933:1181085 104.10708:1765563 120.1755:747923 124.03721:780430 124.99924:1785077 131.98477:698218 172.88704:787758 184.07265:236425312 242.28217:811884 410.66504:769011 782.57288:15182692	424793504	866742528	954292800	77712792	133095456	133805128	417405472	758476096	695338944	817601408	1257115008	1261093376	1429967232	1972709632	1830383488	288386592	538460544
222	42210	7.43	717.592	SM 35:1;O2	[M+H]+		1	True	9.32	717.591	C40H81N2O6P	SM	ASVIEZNRHGUMIU-UHFFFAOYSA-N	O=C(NC(COP(=O)([O-])OCC[N+](C)(C)C)C(O)C=CCCCCCCC)CCCCCCCCCCCCCCCCCCCCCC	420	True	True	True		False	False			96.1	100	68.7	71.8	100	9516.29	Yura_Mice_spleen_1+_posx3_incl2_15	717.59149:1727247 718.59484:0 719.5982:0	52.18549:2538 53.24654:2749 54.60185:2490 56.44587:2759 59.06094:3529 63.4629:2896 70.99677:3000 76.77584:2881 86.09685:6835 94.78622:2974 102.11992:3286 104.107:3969 110.00436:3267 123.11724:3287 183.54541:3051 184.07237:374007 202.10876:4013 216.12434:4396 261.08356:3977 284.1864:4336 717.58734:9355	696963	948523	743831	742811	948874	1260974	770432	1374890	1427108	2399285	3495780	3344935	1983132	2431298	1963910	1548895	2414242
223	32348	7.436	563.363	DG 31:7	[M+Na]+		0.238	True	7.63	563.371	C34H52O5	DG	CWXUYENLQSIABF-UHFFFAOYSA-N	O=C(OCC(OC(=O)CCC=CCC=CCC=CCC=CCC)CO)CCCCC=CCC=CCC=CCC	420	True	True	True		False	False			97.7	100	66	75	100	8497.08	Yura_Mice_fat_1+_posx3_excl_19	563.36273:3262376 564.36608:2111582 565.36944:337666	51.40031:2405 59.06136:9868 82.86947:2370 85.38749:2576 116.31139:2537 149.15749:2662 159.22594:2989 194.56017:2595 265.94788:3678 563.36084:49141	2391716	3746664	3493272	3262376	5098366	5961888	1384376	2332781	2457248	1049259	602188	575099	0	272898	434468	1092939	1627348
224	30742	7.439	541.38	DG 29:4	[M+Na]+		0.905	True	8.05	541.386	C32H54O5	DG	MVDFFNUCVPVXEM-UHFFFAOYSA-N	O=C(OCC(OC(=O)CCCCCCCC=CCC=CCC=CCC=CCC)CO)CCCCCCC	420	True	True	True		False	False			96.9	100	26.8	75	100	187.74	Yura_Mice_lung_1+_posx3_excl_07	541.38025:15612788 542.3836:8674025 543.38696:1983933	57.06844:8381 79.24715:6806 80.90328:6065 83.5021:7398 88.23009:6730 118.36935:7025 193.5349:7905 238.48241:6870 252.80354:7579 373.194:17252 429.25485:226510 459.22272:7542 485.31812:1194729 541.37512:703692	16737360	28847192	27171628	13379540	18654616	19787218	17396470	26672356	25131480	20164936	24516644	24340190	22413602	28614332	27833890	15612788	21008224
225	29887	7.45	529.382	DG 28:3	[M+Na]+		1	True	8.27	529.386	C31H54O5	DG	KNXDAIUHOAZPRZ-UHFFFAOYSA-N	O=C(OCC(OC(=O)CCCCCCCCCC=CCC=CCC=CCC)CO)CCCCCCC	420	True	True	True		False	False			100	100	31.8	75	100	114.55	Yura_Mice_kidney_1+_posx3_excl_10	529.38245:5867837 530.3858:2753584 531.38916:0	68.68488:2226 75.01881:2604 80.93707:2217 92.34521:3920 94.30237:2373 153.37976:2659 182.75328:2725 279.67889:2749 329.42657:2631 361.19644:4707 381.72046:2618 417.25424:114788 473.31564:133030 529.37946:162722	5227615	7507719	7690318	4532260	6237182	6024016	6205534	6946438	6440394	5867837	6683864	6861448	7072504	7547787	7809882	5517604	6001426
226	45014	7.458	766.561	PG 34:1	[M+NH4]+	adduct linked to 44031_[M+H]+	0.19	True	8.76	766.559	C40H77O10P	PG	MELZWELADOSCMS-UHFFFAOYSA-N	O=C(OCC(OC(=O)CCCCCCCCCCCCCCCC=CCCCCCCCCCC)COP(=O)(O)OCC(O)CO)CCCCC	420	True	True	True		False	False			87.6	100	47	69.3	100	21.85	Yura_Mice_lung_1+_posx3_excl_07	766.55597:3524131 767.55932:1968259 768.56268:500325	59.06101:2674 88.11232:57648 90.79123:2707 102.09166:3720 167.56064:2966 183.65416:3034 184.07216:18562 235.02737:3739 243.67976:3752 276.54703:3295 577.52386:40874 688.69977:3735 766.54108:6083	322215	2142670	767424	466990	555478	395324	1652015	3345024	151842	1783435	155735	132874	313182	360737	261130	3524131	4577924
227	47151	7.46	812.522	PE 40:7	[M+Na]+	adduct linked to 46223_[M+H]+	0.714	True	9.35	812.52	C45H76NO8P	PE	HODLMVLIWYIOMG-UHFFFAOYSA-N	O=C(OCC(OC(=O)CCCCCCC=CCC=CCC=CCC=CCC=CCC=CCC)COP(=O)(O)OCCN)CCCCCCCC=CCCCC	420	True	True	True		False	False			100	100	58.5	64.9	100	5754.93	Yura_Mice_brain_1+_posx3_excl_22	812.52216:1497249 813.52551:1388378 814.52887:319254	56.54208:2844 59.06134:3506 61.89525:3175 66.45005:3025 93.69718:3884 112.96254:3458 120.96628:18833 149.73444:3193 164.00743:50715 215.9977:3076 288.19031:3422 627.03973:3459 649.51831:7180 671.4953:38077 769.4668:13544 812.51477:29633	1497249	2228590	2400850	485605	456095	456370	1916301	2128028	1774600	1310520	286785	1428363	201853	341189	945903	632942	774263
228	44582	7.477	758.571	PC 34:2	[M+H]+	adduct linked to 45706_[M+Na]+; found in higher mz's MsMs_47327	1	True	9.19	758.569	C42H80NO8P	PC	RXPVDHQFHIMZPN-UHFFFAOYSA-N	O=C(OCC(OC(=O)CCCCCCCC=CCCCCCCC)COP(=O)([O-])OCC[N+](C)(C)C)CCCCCCCC=CCCCCCCC	420	True	True	True		False	False			91.5	100	77.7	69.8	100	7644610	Yura_Mice_spleen_1+_posx3_incl1_14	758.57098:1718454016 759.57433:851493760 760.57769:256342688	58.0659:227599 58.78211:170189 70.13099:168529 86.09686:823869 101.70229:208730 170.38736:203925 184.07254:41457140 281.68576:202934 435.33176:224775 758.5744:2995628	149861696	238348288	214942656	310160832	358179712	405718912	838518016	921217408	841829632	1289308800	1524593792	1457963264	2970190336	3151395072	3175920384	764679808	848345024
229	44328	7.48	754.575	PC O-35:4	[M+H]+		0.143	True	9.48	754.575	C43H80NO7P	EtherPC	XVLYBECFLHBCTE-UHFFFAOYSA-N	O=C(OC(COCCCCCCCCC)COP(=O)([O-])OCC[N+](C)(C)C)CCCCCCCCCCCCC=CCC=CCC=CCC=CCC	420	True	True	True		False	False			100	100	71.4	80.5	100	6.12	Yura_Mice_kidney_1+_posx3_excl_10	754.57245:1951982 755.5758:936034 756.57916:608518	59.06098:8727 60.08138:3486 84.08113:2954 86.0969:12818 88.11226:4901 104.10707:4645 105.86183:2976 124.99922:4518 146.98172:15439 165.13702:3946 184.07253:396897 299.95895:3694 306.51437:3609 517.35443:10646 571.47461:11096 695.45123:6329 754.57825:26701	0	0	24126	0	62135	0	0	272900	101971	1951982	2330445	2148856	0	0	274227	3005	69272
230	45706	7.49	780.552	PC 34:2	[M+Na]+	found in higher mz's MsMs_49918; adduct linked to 44582_[M+H]+; found in higher mz's MsMs_48546	1	True	9.16	780.551	C42H80NO8P	PC	DMKGBZJOEARPBA-UHFFFAOYSA-N	O=C(OCC(OC(=O)CCCCCCCCCCCCCCCC=CCC=CCCCCCCC)COP(=O)([O-])OCC[N+](C)(C)C)CCCCC	420	True	True	True		False	False			100	100	91.2	95.5	100	255704	Yura_Mice_kidney_1+_posx3_excl_10	780.5528:98402264 781.55615:66618052 782.55951:128357944	61.21104:51266 68.63415:51384 86.09677:1239990 95.89258:53760 98.61951:56643 137.07619:61738 146.98187:2871832 183.53374:65257 271.047:64708 322.24753:67654 465.62646:74165 575.49872:474301 577.94287:80331 592.90759:64589 597.47986:1799014 721.48688:983297 780.55841:1988654	20384264	28107260	27284970	45008976	57663472	63000296	80015984	88229672	84281968	98402264	91205392	89451448	87861984	85138840	94195664	81876568	89181992
231	48071	7.491	834.601	PC 40:6	[M+H]+	adduct linked to 48827_[M+Na]+	0.571	True	9.45	834.601	C48H84NO8P	PC	SUSAZHLUBGMSDJ-UHFFFAOYSA-N	O=C(OCC(OC(=O)CCCCCCCCCC=CCC=CCC=CCC)COP(=O)([O-])OCC[N+](C)(C)C)CCCCCCCCCC=CCC=CCC=CCC	420	True	True	True		False	False			90.9	100	75.1	67.3	100	31987.8	Yura_Mice_spleen_1+_posx3_incl1_14	834.59943:7119464 835.60278:5120736 836.60614:1929696	67.04281:2996 79.22433:3252 79.98214:3379 86.09686:10279 104.10701:3861 125.00048:3654 133.74808:3645 134.35457:3125 140.30896:3227 184.07254:529407 223.00458:3597 229.19179:4474 269.67654:4444 403.96759:3763 617.20917:4075 697.97998:3633 834.59406:31426	428477	484724	538332	507101	690042	768199	14135979	13880360	13458001	4067740	4098575	4009222	3930581	3764944	3062838	2885796	2751828
232	46223	7.494	790.537	PE 40:7	[M+H]+	adduct linked to 47151_[M+Na]+	1	True	9.21	790.538	C45H76NO8P	PE	YRRQQBMPSQFQOJ-UHFFFAOYSA-N	O=C(OCC(OC(=O)CCCCC=CCC=CCC=CCC=CCC=CCC=CCC)COP(=O)(O)OCCN)CCCCCCCC=CCCCCCC	420	True	True	True		False	False			94.9	100	33.8	70.2	100	54495.8	Yura_Mice_brain_1+_posx3_incl1_20	790.539:19420640 791.54235:14594119 792.54571:4802826	67.05476:5655 79.05469:3440 81.07045:5380 83.08596:4490 83.54253:3688 86.09682:10147 91.05423:5430 93.06983:7657 95.08624:7920 107.08506:5232 109.10165:3823 117.07056:5198 121.10159:7199 125.11849:3317 131.08466:4390 133.10193:4921 134.36485:4077 145.10057:5136 157.10165:3971 184.07246:542378 231.46272:3874 265.25403:7993 339.28876:5839 354.27844:4242 401.37708:3618 550.32446:5064 643.48486:4280 …	17165686	19420640	21770966	4903658	5108188	5936377	16745053	36061804	34276688	24398988	23216856	25109312	34746604	31724060	31437830	869002	2279739
233	43984	7.501	748.527	PE P-38:6|PE P-18:2_20:4	[M+H]+		0.952	True	9.48	748.528	C43H74NO7P	EtherPE	QXCZJYCCKCJFSD-UHFFFAOYSA-N	O=C(OC(COC=CCCCCCCC=CCC=CCCCCC)COP(=O)(O)OCCN)CCCCCCC=CCC=CCC=CCC=CCC	410	True	True	True		False	False			100	100	68.8	85.9	100	31.07	Yura_Mice_kidney_1+_posx3_incl2_09	748.52673:9002280 749.53008:7320876 750.53344:1635794	57.0345:3215 67.05483:12789 69.07092:7102 71.73848:3140 75.47508:3995 79.05477:5910 81.07042:16084 83.08605:3873 91.05433:10601 93.06994:10577 93.0759:4994 93.28149:3251 95.08608:17937 97.06552:4956 105.06982:8452 107.08623:7462 109.10176:9495 117.06949:4778 119.08537:15980 121.10172:13706 123.11604:4501 129.05461:10609 131.08623:10072 133.10222:14218 135.11711:6562 137.13254:4080 140.73405:3337 …	1038574	1382912	1460260	1365298	1448032	1784786	1727732	2346182	1797054	8059088	8720741	9002280	707424	765202	502609	2052688	2656788
234	31500	7.507	551.363	DG 30:6	[M+Na]+		0.429	True	7.7	551.371	C33H52O5	DG	PWMYYBPVKIRNSF-UHFFFAOYSA-N	O=C(OCC(OC(=O)CCC=CCC=CCC=CCC=CCC=CCC=CCC)CO)CCCCCCC	420	True	True	True		False	False			95.4	100	49.4	75	100	6.3	Yura_Mice_fat_1+_posx3_excl_19	551.36261:1070318 552.36596:343706 553.36932:0	56.42093:2138 59.06098:20246 64.95703:2395 71.57215:2075 73.28439:2756 80.86523:2272 81.16193:2486 81.76585:2328 105.64307:2553 123.11722:3135 129.862:2486 143.59718:2918 165.09866:2783 165.18924:2596 169.27686:2302 182.76486:2495 184.88998:2612 198.48994:2937 202.106:4194 284.68228:3772 551.36774:35749 551.58789:3040	734809	1295489	1114996	1070318	967679	1124188	792364	529738	965224	599666	679340	783585	472193	531425	585698	791781	642077
235	48827	7.51	856.58	PC 40:6	[M+Na]+	adduct linked to 48071_[M+H]+	0.476	True	9.27	856.583	C48H84NO8P	PC	ITSVFHIEQXZXCM-UHFFFAOYSA-N	O=C(OCC(OC(=O)CCCCCCCCCCCCCCC=CCC=CCC=CCC=CCC=CCC=CCC)COP(=O)([O-])OCC[N+](C)(C)C)CCCCC	420	True	True	True		False	False			100	100	75.9	83	100	3655.74	Yura_Mice_heart_1+_posx3_incl2_03	856.58093:2023036 857.58428:1671493 858.58764:1022072	60.29136:3996 60.56:3228 68.13861:3343 76.00217:3553 79.16631:3494 81.74778:3120 86.09696:31894 91.63985:3070 92.347:6433 95.62339:3199 141.48779:3475 146.98233:42070 184.07281:8731 214.996:3598 390.37482:3864 466.53442:19605 484.599:4591 630.2854:4344 673.51611:42530 797.49371:17323 856.58752:35812	36819	51948	45697	0	112528	71159	1871013	2205031	2023036	441597	342682	470904	84742	107175	81265	315844	327852
236	33276	7.51	577.379	DG 32:7	[M+Na]+		0.81	True	7.89	577.386	C35H54O5	DG	LASYWAIIODAGGK-UHFFFAOYSA-N	O=C(OCC(OC(=O)CCCC=CCC=CCC=CCC=CCC)CO)CCCCC=CCC=CCC=CCC	420	True	True	True		False	False			99.3	100	16	75	100	16.28	Yura_Mice_brain_1+_posx3_excl_22	577.38232:929054 578.38567:703900 579.38903:213565	57.2606:2003 59.06091:11097 61.45972:2328 68.8812:2385 71.08645:3770 72.29368:2347 74.13667:2872 76.4882:2411 81.07043:5652 83.08594:3716 95.08621:4157 109.10162:7571 123.11587:4470 159.60768:2622 170.40623:2758 235.11584:2673 251.56485:2865 338.64938:3116 409.19244:4504 465.25519:67462 506.67358:4108 521.31732:48666 577.37823:40754 577.51947:32344	929054	1692983	1491895	1115790	1344806	1427904	1605028	1506990	1333570	1349899	1566140	1394298	1018183	1341526	1162482	1185396	1365120
237	47503	7.518	820.586	PC 39:6	[M+H]+		0.143	True	9.13	820.585	C47H82NO8P	PC	IWZAWELRDKBELL-UHFFFAOYSA-N	O=C(OCC(OC(=O)CCCCCCCCCCC=CCC=CCC=CCC=CCC)COP(=O)([O-])OCC[N+](C)(C)C)CCCCCCC=CCC=CCCC	420	True	True	True		False	False			89.2	100	70	61.1	100	40.91	Yura_Mice_liver_1+_posx3_incl1_11	820.58527:2443521 821.58862:2445479 822.59198:0	63.40782:2971 70.55742:3453 86.09689:14579 99.73991:4232 146.98213:4122 162.95483:6797 184.07262:512180 186.07851:6573 301.56177:3544 478.32611:6002 634.97815:3961 820.58612:22598	3358742	4955308	5260188	14837	369271	43263	1706214	1662626	1374878	890527	780222	930445	3129944	2443521	3283581	480037	116203
238	43632	7.541	742.537	PC 31:0	[M+Na]+		0.333	True	9.22	742.536	C39H78NO8P	PC	SVEJXXWBDRNQQS-UHFFFAOYSA-N	O=C(OCC(OC(=O)CCCCC)COP(=O)([O-])OCC[N+](C)(C)C)CCCCCCCCCCCCCCCCCCCCCCCC	420	True	True	True		False	False			100	100	88.7	95.4	100	3386.26	Yura_Mice_lung_1+_posx3_excl_07	742.53668:2126171 743.54003:1821464 744.54339:512431	52.92086:2468 59.06144:2613 60.6907:2632 61.8266:2373 72.90042:3098 86.09692:29366 92.33937:6044 95.08638:2911 100.02686:3158 116.22712:3582 120.45091:3344 146.98212:93329 184.07269:4868 441.23242:3908 537.49091:24374 559.46234:39340 619.36792:3783 683.46429:23671 742.52539:48548	1693462	2088631	1473571	935253	207007	78081	454589	198146	208129	3720754	1613094	6534866	4339207	6499808	98700	2126171	2886420
239	42374	7.555	720.555	PC 31:0	[M+H]+		1	True	9.22	720.554	C39H78NO8P	PC	SVEJXXWBDRNQQS-UHFFFAOYSA-N	O=C(OCC(OC(=O)CCCCC)COP(=O)([O-])OCC[N+](C)(C)C)CCCCCCCCCCCCCCCCCCCCCCCC	420	True	True	True		False	False			84.7	100	74.8	61.4	83.3	20183.7	Yura_Mice_liver_1+_posx3_incl1_11	720.55432:3213017 721.55767:911998 722.56103:651595	59.06105:21139 83.44707:3068 86.09689:6628 92.34604:6701 93.92825:3574 96.77138:3517 99.47213:3021 104.10806:3909 119.45648:3546 184.07262:567469 269.50873:3096 320.21609:3019 340.23941:3146 433.99966:3716 595.57288:3660 701.38568:3954 720.55322:33911	5947686	9565693	10116876	2024770	2591450	2516169	1719370	2231715	1852310	7989616	9871511	9489677	3428799	3213017	3381944	18630838	25775908
240	46228	7.584	790.572	PC O-38:7	[M+H]+		0.524	True	9.53	790.575	C46H80NO7P	EtherPC	UUNPNPNQDISOCV-UHFFFAOYSA-N	O=C(OC(COCCCCCCCCCC)COP(=O)([O-])OCC[N+](C)(C)C)CCCCCC=CCC=CCC=CCC=CCC=CCC=CCC=CCC	420	True	True	True		False	False			91.2	100	63.3	74.6	100	106.65	Yura_Mice_spleen_1+_posx3_incl1_14	790.5755:3389749 791.57885:2276133 792.58221:765244	70.43893:3214 86.09686:10808 100.38542:3574 104.71212:3238 125.00048:4599 131.55429:3649 142.0544:3332 184.07254:500816 339.28888:3348 354.27856:4805 550.32465:3788 649.52228:40844 790.56738:23402	1701761	2987356	2805849	412533	477663	496527	53148872	74892616	72661920	2630418	2734071	3256274	3076537	2525308	2693871	4534642	6460855
241	38203	7.592	650.48	PC 26:0	[M+H]+		0.905	True	7.86	650.476	C34H68NO8P	PC	RLNYFMQMIIHWFV-UHFFFAOYSA-N	O=C(OCC(OC(=O)CCCCCCCCCCCC)COP(=O)([O-])OCC[N+](C)(C)C)CCCCCCCCCCCC	420	True	True	True		False	False			85.1	100	10.5	74.2	100	2918.24	Yura_Mice_brain_1+_posx3_excl_22	650.47815:834040 651.4815:388766 652.48486:0	52.76519:2318 53.90482:2456 56.58082:2448 59.06091:3539 80.68342:3062 119.08566:79125 133.06549:3692 159.29831:2650 184.07237:11282 303.55804:3406 376.57358:3434 382.32956:14926 397.13223:3830 500.41479:5845 509.73785:2911 516.40594:53152 561.81537:3257 609.40106:3950 650.46136:9413	834040	1306365	1036990	649647	1011522	1061380	652229	1004528	1099557	499993	913769	842232	596373	1221599	1266983	740043	964076
242	47321	7.596	816.552	PE 42:8	[M+H]+		0.333	True	9.47	816.554	C47H78NO8P	PE	OATXAQBGTLHBJZ-UHFFFAOYSA-N	O=C(OCC(OC(=O)CCCCCCCC=CCC=CCC=CCC=CCC)COP(=O)(O)OCCN)CCCCCCCC=CCC=CCC=CCC=CCC	420	True	True	True		False	False			81.2	100	26.5	69.3	83.3	9.67	Yura_Mice_spleen_1+_posx3_incl2_15	816.55176:270981 817.55511:0 818.55847:211857	60.0222:2725 69.15588:3031 75.75129:2972 78.35867:3046 81.07048:3288 81.09749:3504 118.38022:3219 118.40955:3774 156.42038:3368 184.07278:24573 218.43297:3561 611.57605:3407 657.84045:4227 675.53699:10455	1140910	1466250	1489566	46530	189843	188457	317261	440121	564775	148649	44104	188162	370346	431426	636779	14462	36280
243	32347	7.602	563.362	DG 31:7	[M+Na]+	similar chromatogram in higher mz_50288; similar chromatogram in higher mz_36732	1	True	7.63	563.371	C34H52O5	DG	CWXUYENLQSIABF-UHFFFAOYSA-N	O=C(OCC(OC(=O)CCC=CCC=CCC=CCC=CCC)CO)CCCCC=CCC=CCC=CCC	420	True	True	True		False	False			99.8	100	71.8	75	100	7266.71	Yura_Mice_heart_1+_posx3_excl_04	563.36353:7641408 564.36688:2864756 565.37024:0	59.0611:54207 79.21575:2460 87.69727:2477 114.84556:2329 164.01572:2950 226.78575:2593 293.40195:2744 563.36066:229448	7402619	8381482	8195724	7546632	8391595	8243705	7641408	8259566	8308412	5502567	7092386	6482866	5586120	6084954	6893033	7498425	7893347
244	30740	7.615	541.379	DG 29:4	[M+Na]+	found in higher mz's MsMs_33822	1	True	8.05	541.386	C32H54O5	DG	MVDFFNUCVPVXEM-UHFFFAOYSA-N	O=C(OCC(OC(=O)CCCCCCCC=CCC=CCC=CCC=CCC)CO)CCCCCCC	420	True	True	True		False	False			96.8	100	23.5	75	100	319.64	Yura_Mice_heart_1+_posx3_excl_04	541.38037:30353766 542.38372:13181033 543.38708:1998628	57.94071:4958 74.3036:5877 77.21877:5002 102.00566:5263 104.16563:4661 114.91095:5412 116.01354:5782 120.2356:5822 167.13158:5501 251.89874:7528 256.90546:5651 267.47278:7394 357.58456:7772 358.16248:6047 373.19547:40057 429.2551:554116 435.16876:6618 479.26068:6057 485.31805:725882 509.95734:6031 540.6947:8108 541.375:517857	32443898	40083472	38706180	27689392	29333268	30543384	30353766	36161908	35386892	31417222	37346236	35016840	33840416	38516908	38040896	27338170	29007678
245	48348	7.62	842.568	PC 39:6	[M+Na]+	adduct linked to 47502_[M+H]+	0.333	True	9.06	842.567	C47H82NO8P	PC	DKZHLPMNWZWRBP-UHFFFAOYSA-N	O=C(OCC(OC(=O)CCCCCCCCCCCCC=CCC=CCC=CCC=CCC=CCC=CCC)COP(=O)([O-])OCC[N+](C)(C)C)CCCCCC	420	True	True	True		False	False			100	100	68.1	83.8	100	3109.77	Yura_Mice_heart_1+_posx3_excl_04	842.56696:795967 843.57031:510602 844.57367:0	78.4108:3060 86.09699:11443 138.21587:3184 146.9823:11355 184.07248:42955 193.30792:3647 223.79349:3291 230.51753:3678 269.81982:3606 490.61386:3820 659.49365:24225 783.48407:9819 784.58765:4796 842.57043:18591	288775	843096	657568	0	0	0	795967	1020869	1188661	345108	637279	579264	397578	789250	885907	0	27308
246	47969	7.622	832.576	PC 38:4	[M+Na]+		0.19	True	9.6	832.583	C46H84NO8P	PC	FJQQQTLUYGFYFW-UHFFFAOYSA-N	O=C(OCC(OC(=O)CCCCCCCCCCCCCCCCCCC=CCC=CCC=CCC=CCC)COP(=O)([O-])OCC[N+](C)(C)C)CCCCC	420	True	True	True		False	False			100	100	77	83.6	100	67.43	Yura_Mice_kidney_1+_posx3_incl1_-08	832.57593:4625560 833.57928:1525779 834.58264:420694	77.84875:3404 77.96615:2912 85.092:3123 86.09692:54239 87.09972:6328 91.53171:3732 123.81349:3646 128.07712:3352 131.93304:4052 146.9821:53161 147.79854:3273 147.98618:4075 162.95491:9261 184.07297:21637 279.11203:3821 305.1398:3641 647.49872:9396 648.5:14366 649.50592:73159 738.12854:4681 772.49335:4672 773.49719:39429 832.56415:57552	2276562	2516282	2624426	290022	341994	331760	1409776	1701524	1654304	3241192	4625560	4413992	5257957	6371026	6951070	282964	413897
247	46973	7.624	808.583	PC 38:5	[M+H]+	adduct linked to 47895_[M+Na]+	1	True	9.38	808.585	C46H82NO8P	PC	NXXPLRWFTSQYFC-UHFFFAOYSA-N	O=C(OCC(OC(=O)CC=CCC=CCC=CCC=CCC=CCC)COP(=O)([O-])OCC[N+](C)(C)C)CCCCCCCCCCCCCCCCCCC	420	True	True	True		False	False			84.6	100	73.8	62.7	83.3	1306.61	Yura_Mice_fat_1+_posx3_incl2_18	808.58289:20947306 809.58624:17940834 810.5896:5612064	58.06589:5837 63.39964:2748 76.65156:2981 86.09686:20343 101.93419:3335 104.10699:5644 112.95234:3491 124.99912:3586 132.40559:3544 146.98204:8293 151.41154:3322 184.07248:662377 625.50891:10109 808.57892:47713	83591440	117699048	113487648	16631818	19754054	20947306	58483744	79658560	77011024	141049648	206604688	201130512	182335360	257706336	258461664	23509466	27137928
248	47895	7.624	830.567	PC 38:5	[M+Na]+	adduct linked to 46973_[M+H]+; found in higher mz's MsMs_50865	1	True	9.11	830.567	C46H82NO8P	PC	CANZVNSRAPPYKG-UHFFFAOYSA-N	O=C(OCC(OC(=O)CCCCCCCCCCCCCCCC=CCC=CCC=CCC=CCC=CCC)COP(=O)([O-])OCC[N+](C)(C)C)CCCCC	420	True	True	True		False	False			100	100	83.4	93.1	100	244.73	Yura_Mice_kidney_1+_posx3_excl_10	830.56812:22639172 831.57147:23497528 832.57483:8580857	61.49226:5183 71.08597:6597 86.09693:110303 96.77591:6768 125.90279:6840 146.98201:50243 162.95464:62078 206.83115:6100 339.28906:8523 415.66714:7319 609.51599:7516 625.5094:9103 647.49982:88743 690.82996:6803 771.4812:93518 830.56085:116201	12168815	19065212	18420090	1923874	2201264	2440334	9033039	11185116	10638087	22639172	34342888	31994732	31499512	39131404	41928040	2168135	2681311
249	31796	7.626	555.397	DG 30:4	[M+Na]+		1	True	8.42	555.402	C33H56O5	DG	ONSQKQOVCPDMDB-UHFFFAOYSA-N	O=C(OCC(OC(=O)CCCCCCCCC=CCC=CCC=CCC=CCC)CO)CCCCCCC	420	True	True	True		False	False			99.6	100	19.8	75	100	23.7	Yura_Mice_fat_1+_posx3_excl_19	555.39807:1941974 556.40142:732702 557.40478:344990	59.06093:3158 83.14419:2712 208.7314:2622 223.68834:2689 270.32028:2759 401.67474:2715 443.26953:3488 475.73676:2785 499.33588:58821 532.18591:2898 555.39441:24035	2138722	2877163	2618690	1941974	1924477	2337302	2054793	2638473	2355376	1867778	2363330	2306733	2054317	2688774	2864211	1985900	2068327
250	43530	7.629	740.521	PE 36:4	[M+H]+	adduct linked to 44805_[M+Na]+; similar chromatogram in higher mz_44805	1	True	9.16	740.523	C41H74NO8P	PE	NQIMLWFRWGTTOZ-UHFFFAOYSA-N	O=C(OCC(OC(=O)CCCCCCC=CCC=CCC=CCC=CCC)COP(=O)(O)OCCN)CCCCCCCCCCCCCCC	420	True	True	True		False	False			96.8	100	49	72.6	100	117277	Yura_Mice_lung_1+_posx3_incl2_06	740.52124:10087484 741.52459:5724962 742.52795:1582611	57.0705:6631 59.06102:10046 60.72166:2857 64.72882:2883 67.05487:5191 71.08601:6976 72.65253:2889 75.96821:3235 79.05482:4350 81.07058:13397 83.08609:3996 85.07044:4021 85.10171:8668 88.11232:3330 91.05437:6263 95.08628:15609 97.10186:5165 105.06988:9373 107.08523:3944 109.10182:7640 117.06955:4589 119.08595:13691 121.10052:4608 123.1174:6877 129.06998:3370 133.10069:9798 147.11755:3863 161.13159…	19878088	29310204	29528342	12087359	15723858	15697817	7382153	9984778	9341735	50823788	76158208	78407632	59913284	91501232	85062016	8108786	9642268
251	44805	7.631	762.505	PE 36:4	[M+Na]+	adduct linked to 43530_[M+H]+	1	True	8.86	762.504	C41H74NO8P	PE	AWJCMXNFIRYPPQ-UHFFFAOYSA-N	O=C(OCC(OC(=O)CCCCCCCCCCCCCCCCC=CCC=CCC=CCC=CCC)COP(=O)(O)OCCN)CCCCC	420	True	True	True		False	False			100	100	53.1	65.6	100	3835.05	Yura_Mice_kidney_1+_posx3_excl_10	762.50513:3702948 763.50848:2642468 764.51184:684205	62.36446:2690 102.32388:2967 120.96651:22780 128.3842:3030 156.73639:3130 164.00748:68618 184.07246:34410 185.07626:6489 313.27127:7438 315.93881:3892 412.8204:3462 520.96704:3517 599.50745:7453 621.48108:61576 719.47693:18759 720.25708:3847 762.48816:29627	2022927	2909630	2868410	1432684	1671919	1756731	694634	773351	789988	3702948	4797097	5249946	3991369	5502784	5673408	878246	1023707
252	40799	7.656	692.559	PC O-30:0	[M+H]+		0.619	True	9.52	692.559	C38H78NO7P	EtherPC	QWXGXDFYLSOKRF-UHFFFAOYSA-N	O=C(OC(COCCCCCCCC)COP(=O)([O-])OCC[N+](C)(C)C)CCCCCCCCCCCCCCCCCCCCC	420	True	True	True		False	False			94.2	100	83.5	79.2	100	2215.78	Yura_Mice_spleen_1+_posx3_excl_16	692.55902:1300186 693.56237:590784 694.56573:195865	55.25826:2817 59.06094:2826 63.78442:2906 92.34599:3586 102.09055:3213 130.3829:2853 173.42502:2743 184.07246:364022 692.55688:27109	210958	468055	392930	62258	205971	231552	78380	45427	233130	1274801	1600749	1347863	0	119520	153433	1144759	1249791
253	46336	7.669	792.589	PC O-38:6|PC O-18:4_20:2	[M+H]+	ion correlated with 46373	0.857	True	9.72	792.59	C46H82NO7P	EtherPC	ZFYLNKCXYTYNRF-UHFFFAOYSA-N	O=C(OC(COCCCCCC=CCC=CCC=CCC=CCC)COP(=O)([O-])OCC[N+](C)(C)C)CCCCCCCCCC=CCC=CCCCCC	410	True	True	True		False	False			100	100	76.6	77.3	100	288.41	Yura_Mice_kidney_1+_posx3_incl2_09	792.58923:297901760 793.59258:213596160 794.59594:69770576	58.06552:12753 76.63381:11637 83.34164:11131 86.09692:41734 100.99689:13483 104.10709:35748 124.99924:17711 176.65158:13339 178.00208:13526 184.07263:2607527 313.96667:15938 502.35345:14043 651.53351:30125 693.74976:15018 792.59192:137115	1692235	2505857	2116560	491319	670278	625552	17320162	23231170	22905294	235587968	288866624	297901760	1412833	2521391	2135671	2138732	2605453
254	45909	7.7	784.586	PC 36:3|PC 18:1_18:2	[M+H]+	adduct linked to 46914_[M+Na]+	1	True	9.33	784.585	C44H82NO8P	PC	GDWULUGDXGHJIJ-UHFFFAOYSA-N	O=C(OCC(OC(=O)CCCCCCCC=CCC=CCCCCC)COP(=O)([O-])OCC[N+](C)(C)C)CCCCCCCC=CCCCCCCCC	410	True	True	True		False	False			100	100	74.5	64.6	100	432726	Yura_Mice_liver_1+_posx3_incl1_11	784.58636:239801872 785.58971:174117040 786.59307:49071876	57.03326:31768 58.0634:39778 58.06592:94089 59.8181:39891 64.84995:34744 86.09674:295424 104.10705:63156 110.02519:41548 122.98394:36445 125.00052:115355 164.99216:44708 184.07259:17242252 185.07622:51383 209.24158:42562 241.96762:44302 279.82971:41989 284.08203:49984 358.22635:38013 502.32123:45518 522.35693:44346 748.33264:42972 784.5921:955534	20314944	25845218	20986132	41022936	56636064	59166604	96728064	166568912	146738112	171013664	219107296	220062704	172065200	239801872	250299248	28697642	35599020
255	28318	7.702	506.495	Cer 33:1;O2|Cer 17:1;O2/16:0	[M+H-H2O]+		0.143	True	9.12	506.493	C33H65NO3	Cer_NS	KXVLPPCAUYSNGY-UHFFFAOYSA-N	O=C(NC(CO)C(O)C=CCCCCCCCCCCCC)CCCCCCCCCCCCCCC	410	True	True	True		False	False			99.4	100	36.2	54	100	8	Yura_Mice_lung_1+_posx3_excl_07	506.49326:402116 507.49661:254435 508.49997:0	50.40361:1974 58.48537:2138 92.3461:5248 95.08638:3014 107.62749:2552 190.83858:2204 193.70355:2437 217.996:2511 250.25371:19940 268.2627:3622 336.07571:2775 447.96298:2670 489.46127:4962 506.41605:19545 506.5372:21956	169805	357286	339009	184164	344234	359321	320833	462625	489956	409129	594228	411142	383753	705329	586090	402116	513925
256	42136	7.704	716.522	PE 34:2|PE 16:0_18:2	[M+H]+		1	True	9.2	716.523	C39H74NO8P	PE	HBZNVZIRJWODIB-UHFFFAOYSA-N	O=C(OCC(OC(=O)CCCCCCCC=CCC=CCCCCC)COP(=O)(O)OCCN)CCCCCCCCCCCCCCC	410	True	True	True		False	False			100	100	67.1	74	100	22938.9	Yura_Mice_liver_1+_posx3_incl1_11	716.52203:36634644 717.52538:19344032 718.52874:4611604	56.51957:3302 57.07045:6582 67.05534:3847 69.07089:4525 71.08652:4924 81.07053:15952 83.08602:6311 95.08632:11118 109.10173:9026 121.10042:4123 123.11729:9449 133.10204:3731 239.23505:11446 263.23758:9347 306.28033:4249 337.27661:5142 388.66812:3200 501.68121:3494 527.47845:3074 567.86371:3763 575.5011:280052 716.53143:3854	987133	1633819	1646277	10664021	19082884	19393744	2924127	4797386	4927557	7599810	10817094	11443252	20976480	36634644	38725632	3014364	5355246
257	44689	7.716	760.487	PC 35:8	[M+H]+		0.905	True	7.64	760.491	C43H70NO8P	PC	QFUWRJGFEQUWCQ-UHFFFAOYSA-N	O=C(OCC(OC(=O)CCCC=CCC=CCC=CCC=CCC=CCC)COP(=O)([O-])OCC[N+](C)(C)C)CCCCC=CCC=CCC=CCC	420	True	True	True		False	False			82.2	100	59.9	65.7	83.3	2090.74	Yura_Mice_fat_1+_posx3_excl_19	760.48639:610748 761.48974:499734 762.4931:244232	67.34475:2720 70.87322:2764 77.55503:2995 117.31364:3806 119.06606:3588 167.97881:7929 184.07245:40037 185.07613:7300 210.59145:3678 214.07764:3631 237.18799:3878 267.7796:3505 268.94711:3026 439.22568:4212 451.12646:4090 456.35156:3290 760.47894:39305	46461	26602	115038	610748	1233792	1234106	111267	136827	116694	159684	344937	266366	752284	1093870	1082886	108543	303024
258	48132	7.726	836.542	PS 40:6	[M+H]+		0.333	True	8.2	836.544	C46H78NO10P	PS	XOBVZXPSSBHSRZ-UHFFFAOYSA-N	O=C(OCC(OC(=O)CCCCCCCCCC=CCC=CCC=CCC)COP(=O)(O)OCC(N)C(=O)O)CCCCCCCCCC=CCC=CCC=CCC	420	True	True	True		False	False			81.2	100	51.2	69.1	75	2095.95	Yura_Mice_brain_1+_posx3_excl_22	836.54193:688981 837.54528:400796 838.54864:178242	62.43357:3261 76.38932:3194 80.01466:3373 96.97294:3409 104.21685:3348 108.96448:3191 115.97301:3161 127.97937:3838 140.32147:3235 184.0724:21212 185.07603:5081 228.90887:3832 264.26923:3690 361.09836:3943 651.53387:29694 652.36938:4146	688981	673897	654864	234225	212669	225321	113291	68641	102606	0	28906	41890	32963	82265	88233	56887	31671
259	48830	7.739	856.584	PC 40:6	[M+Na]+	ion correlated with 48136; adduct linked to 48068_[M+H]+	0.619	True	9.27	856.583	C48H84NO8P	PC	ITSVFHIEQXZXCM-UHFFFAOYSA-N	O=C(OCC(OC(=O)CCCCCCCCCCCCCCC=CCC=CCC=CCC=CCC=CCC=CCC)COP(=O)([O-])OCC[N+](C)(C)C)CCCCC	420	True	True	True		False	False			100	100	84.9	79.5	100	12.36	Yura_Mice_spleen_1+_posx3_excl_16	856.58466:1726640 857.58801:2406958 858.59137:650941	59.80447:2763 86.09694:35797 92.33926:5192 98.04881:3260 111.21581:3301 117.06579:3439 136.17638:3478 146.98178:49862 206.71255:3797 272.82895:4457 348.56158:4302 363.45953:3758 559.52399:3725 673.51361:79915 797.50946:26297 856.58844:37369	341280	528123	485840	64937	172821	161333	343978	291967	390366	972335	1508939	1449230	1250876	1881213	2005814	165455	226490
260	48068	7.748	834.6	PC 40:6	[M+H]+	adduct linked to 48830_[M+Na]+	0.81	True	9.45	834.601	C48H84NO8P	PC	SUSAZHLUBGMSDJ-UHFFFAOYSA-N	O=C(OCC(OC(=O)CCCCCCCCCC=CCC=CCC=CCC)COP(=O)([O-])OCC[N+](C)(C)C)CCCCCCCCCC=CCC=CCC=CCC	420	True	True	True		False	False			90.6	100	73.7	66	100	20582.3	Yura_Mice_brain_1+_posx3_incl1_20	834.60028:4301015 835.60363:3317526 836.60699:801577	58.06588:4200 60.2584:3053 74.75934:3558 86.09685:17944 92.33923:4635 104.10697:8134 117.18839:3961 168.49205:3578 170.96889:3488 184.07246:879092 189.11722:3365 227.30449:3663 240.11115:3720 255.04826:4502 386.71298:4515 710.63696:4615 834.59595:46502	2606894	4301015	3852734	893844	1697288	1896716	537352	3636682	3354537	6199338	7512368	8306264	5922320	9362751	9033937	1751821	2880847
261	44335	7.751	754.619	HexCer 38:2;O2|HexCer 18:1;O2/20:1	[M+H]+		0.095	True	10.89	754.619	C44H83NO8	HexCer_NS	JKCKAIARLWJFRY-UHFFFAOYSA-N	O=C(NC(COC1OC(CO)C(O)C(O)C1O)C(O)C=CCCCCCCCCCCCCC)CCCCCCCCCC=CCCCCCCCC	410	True	True	True		False	False			98.4	100	66.2	42.2	100	2441.51	Yura_Mice_kidney_1+_posx3_incl1_-08	754.61926:397225 755.62261:153922 756.62597:0	53.30117:2554 54.55525:2714 57.41182:2579 59.061:13051 59.4608:2765 68.63741:2624 148.06647:3159 252.26682:5464 264.26935:34681 313.29767:3795 387.15384:3650 475.80618:3415 553.26337:3466 574.55811:13948 754.62445:4974	243992	426385	389327	27441	0	32457	0	0	0	234995	397225	350233	0	0	0	0	0
262	47326	7.752	816.591	PC O-40:8	[M+H]+		0.333	True	9.45	816.59	C48H82NO7P	EtherPC	DOVXXELSLKWDHQ-UHFFFAOYSA-N	O=C(OC(COCCCCCCCCC=CCCCC)COP(=O)([O-])OCC[N+](C)(C)C)CCCC=CCC=CCC=CCC=CCC=CCC=CCC=CCC	420	True	True	True		False	False			97.3	100	39.9	80.6	100	112.54	Yura_Mice_heart_1+_posx3_incl2_03	816.59216:7727266 817.59551:6214756 818.59887:2339618	60.01569:2535 71.90366:3074 72.30492:2963 82.46968:3773 86.097:7316 88.46801:2952 92.347:5413 95.08556:3647 114.66718:3935 130.28857:3415 146.98062:4924 179.68086:3257 184.07275:102432 341.30786:3808 397.4411:3932 530.63:4089 540.95728:3952 633.5094:4037 675.54156:26385 816.57025:7924	236611	350865	354279	22039	23373	266521	5613722	7842143	7727266	9435127	13987349	13797073	135030	198692	275374	251610	424505
263	46914	7.766	806.57	PC 36:3	[M+Na]+	adduct linked to 45909_[M+H]+; found in higher mz's MsMs_49495; similar chromatogram in higher mz_46938; found in higher mz's MsMs_50804; found in higher mz's MsMs_50062	1	True	9.3	806.567	C44H82NO8P	PC	WSXZDAPARWPHLV-UHFFFAOYSA-N	O=C(OCC(OC(=O)CCCCCCCCCCCCCCC=CCC=CCC=CCCCCCCC)COP(=O)([O-])OCC[N+](C)(C)C)CCCCC	420	True	True	True		False	False			100	100	92.5	94.7	100	47245.2	Yura_Mice_fat_1+_posx3_excl_19	806.5694:4510681 807.57275:3924474 808.57611:7194878	69.60973:4236 86.09688:89449 92.34514:7574 146.98198:216646 193.33052:5724 221.41795:5816 570.5553:5744 601.51917:34662 623.49835:123388 747.50409:59383 806.5744:125634	3332796	5351615	6315936	4510681	7190852	2029024	16410303	5512530	5382428	26394652	11683540	10793137	34967396	24283936	23673356	2831132	1321862
264	27483	7.775	494.493	Cer 32:0;O2|Cer 16:0;O2/16:0	[M+H-H2O]+		1	True	9.12	494.493	C32H65NO3	Cer_NDS	GFUGOEQVSHGJMI-UHFFFAOYSA-N	O=C(NC(CO)C(O)CCCCCCCCCCCCC)CCCCCCCCCCCCCCC	410	True	True	True		False	False			100	100	48	62.3	100	6354.47	Yura_Mice_fat_1+_posx3_excl_19	494.49277:1128808 495.49612:586965 496.49948:114661	51.48605:1861 71.06375:2178 73.36716:2984 79.67095:2549 81.06977:3355 84.08106:4148 92.34682:4618 102.09152:6414 123.11722:4733 143.09419:2661 147.30029:2574 159.78577:2824 193.13689:4297 202.10599:4534 210.22092:6508 238.24101:8193 238.25148:84793 239.23819:43906 256.26163:29557 266.28534:37000 267.26834:20833 284.29544:11461 284.68228:5341 317.88092:3269 334.72366:3548 481.13617:3172 494.33417:…	1578014	2279134	2187480	1128808	1849175	1983467	1405941	1901538	1768169	1430997	1878848	1963912	1398489	2520039	2062099	1117622	1484720
265	33785	7.783	585.447	DG 32:3	[M+Na]+		0.571	True	9.26	585.449	C35H62O5	DG	PAQMOOOFSNKDRY-UHFFFAOYSA-N	O=C(OCC(OC(=O)CCCCCCCCC=CCC=CCC=CCCCCCCC)CO)CCCCCCC	420	True	True	True		False	False			100	100	56.3	75	100	1232.1	Yura_Mice_fat_1+_posx3_excl_19	585.44983:736602 586.45318:2115627 587.45654:1057994	55.33899:3161 59.06136:5200 59.84396:2166 71.20658:2670 82.66592:2609 278.83328:2777 310.57492:3014 357.53906:2817 585.45007:19251	85527	234391	221016	736602	984602	936965	27894	37922	86176	45061	265151	138966	0	142919	173203	93601	179269
266	43361	7.792	737.501	DG 44:11	[M+Na]+		1	True	10.52	737.511	C47H70O5	DG	PGVRDTOUAPDSES-UHFFFAOYSA-N	O=C(OCC(OC(=O)CCCCCC=CCC=CCC=CCC=CCC=CCC=CCC=CCC)CO)CCC=CCC=CCC=CCC=CCC	420	True	True	True		False	False			97.2	100	14.3	75	100	54.82	Yura_Mice_brain_1+_posx3_excl_22	737.50452:8669593 738.50787:7554416 739.51123:3146421	59.06137:215102 66.81322:3141 68.61412:2896 75.97749:2856 121.94907:3405 146.15395:3460 294.69263:3399 561.31049:4038 737.48114:5608	8669593	13096978	13491457	7091701	9493365	9836796	10069672	12455711	12608475	8685192	12071721	11757402	8901113	12805261	13584847	4021328	8055602
267	48227	7.792	838.572	PC O-42:11	[M+H]+		0.286	True	8.88	838.575	C50H80NO7P	EtherPC	OSUMDHVLSMEZHN-UHFFFAOYSA-N	O=C(OC(COCCCC=CCC=CCC=CCC=CCC)COP(=O)([O-])OCC[N+](C)(C)C)CCCC=CCC=CCC=CCC=CCC=CCC=CCC=CCC	420	True	True	True		False	False			89.4	100	23.6	49.9	100	11479.3	Yura_Mice_kidney_1+_posx3_excl_10	838.5719:2350129 839.57525:2256602 840.57861:2656521	60.27975:3010 60.63689:3006 67.81322:3079 69.41848:3356 83.51582:3202 85.10165:3297 86.09687:24280 90.46305:3387 95.08546:3228 102.37396:3447 109.10067:3533 146.98213:35769 147.11746:3582 166.84488:3623 184.0726:5740 193.93636:3333 221.27446:3240 299.10834:3749 312.4682:3615 376.57404:3593 655.51385:19863 779.48645:26996 818.76477:4258 838.56854:24734	3044	6072	15343	0	5479	3625	1086775	1551774	1772526	2350129	3113389	3104000	0	40860	34620	0	10358
268	42139	7.794	716.559	PC O-32:2	[M+H]+		0.143	True	9.28	716.559	C40H78NO7P	EtherPC	WSADSIWKXDGULT-UHFFFAOYSA-N	O=C(OC(COCCCCCCCC)COP(=O)([O-])OCC[N+](C)(C)C)CCCCCCCCCCCC=CCC=CCCCCCCC	420	True	True	True		False	False			91.9	100	60.6	79.5	100	3565.57	Yura_Mice_lung_1+_posx3_incl1_05	716.55847:1371897 717.56182:818851 718.56518:818228	59.11617:2536 68.43134:2860 86.09698:5077 88.8123:2973 104.82923:3385 111.67907:2949 115.84187:3530 123.11742:3743 169.91605:3875 173.39713:3129 184.07268:239144 187.75348:3106 230.47102:4242 231.05952:3354 244.52628:4103 258.71942:3191 306.63171:3738 395.91235:3371 433.16092:3424 533.00281:3446 575.49677:14590 716.55554:18881	79982	41836	189988	25008	17848	63064	0	0	44432	0	346572	119856	533464	113894	83613	500450	1371897
269	43886	7.806	746.568	PC 33:1	[M+H]+		1	True	9.39	746.569	C41H80NO8P	PC	RJCXCRUUOOPKIQ-UHFFFAOYSA-N	O=C(OCC(OC(=O)CCCCCCCCCCCCCCCC=CCCCCCCCC)COP(=O)([O-])OCC[N+](C)(C)C)CCCCCC	420	True	True	True		False	False			84.7	100	70.5	63.3	83.3	7690.53	Yura_Mice_lung_1+_posx3_incl1_05	746.56909:7084992 747.57244:3524143 748.5758:883891	61.56555:2427 64.98396:2955 85.53825:2925 99.2965:2948 100.42373:2932 116.17963:3703 144.3577:3091 182.40012:3569 184.07266:294138 247.0517:3523 399.5687:3428 418.12991:3594 598.17365:3948 746.56976:21895	8025851	11678746	11903391	897463	1562184	1486126	1407855	2191074	1924648	2488135	3399648	3207140	3883037	6729468	6886230	4988870	7084992
270	31794	7.83	555.396	DG 30:4	[M+Na]+		0.19	True	8.42	555.402	C33H56O5	DG	ONSQKQOVCPDMDB-UHFFFAOYSA-N	O=C(OCC(OC(=O)CCCCCCCCC=CCC=CCC=CCC=CCC)CO)CCCCCCC	420	True	True	True		False	False			95.8	100	29.6	75	100	15.66	Yura_Mice_kidney_1+_posx3_excl_10	555.39502:1717269 556.39837:745132 557.40173:0	56.27895:2393 59.06141:4802 70.15833:2641 74.24646:2248 102.56384:2803 104.78641:2463 119.08587:9924 138.89481:2704 163.62973:2958 182.10127:2538 212.75305:2634 298.98572:2752 311.77783:2643 312.18027:2729 419.642:2995 442.4743:2784 443.2684:34862 497.45575:2830 499.33386:103753 555.39258:91678	1658722	2095793	2388550	1422735	1604176	1857957	1817431	2278641	2308712	1717269	2465194	2291563	2011012	2353425	2190522	1417082	1760321
271	45600	7.836	778.539	PE 39:6	[M+H]+		0.667	True	9.33	778.538	C44H76NO8P	PE	WVGREBRFGJNLSB-UHFFFAOYSA-N	O=C(OCC(OC(=O)CCC=CCC=CCC=CCC=CCC=CCC=CCC)COP(=O)(O)OCCN)CCCCCCCCCCCCCCCC	420	True	True	True		False	False			89.4	100	59.4	69.1	100	891.05	Yura_Mice_heart_1+_posx3_excl_04	778.53589:928857 779.53924:1049806 780.5426:0	58.86008:2741 81.06992:3828 83.00071:2942 91.09068:3176 93.94217:3243 95.08555:4134 109.10078:3131 130.33795:3148 179.366:3116 184.07266:31354 201.229:3628 225.3351:3061 253.25414:5899 277.25076:3453 302.12415:3444 637.52277:70925	952391	1687912	1981397	138808	351050	301938	928857	1629809	1431414	289204	391083	414486	480358	1045395	1022560	43545	64655
272	45218	7.838	770.51	PE O-40:10	[M+H]+		0.905	True	9.14	770.512	C45H72NO7P	EtherPE	PYNYEQWEVAEULJ-UHFFFAOYSA-N	O=C(OC(COC=CCCCCCCC=CCC=CCC=CCC)COP(=O)(O)OCCN)CCC=CCC=CCC=CCC=CCC=CCC=CCC	420	True	True	True		False	False			82	100	30	31.5	100	209.18	Yura_Mice_brain_1+_posx3_excl_22	770.50995:5597883 771.5133:6280824 772.51666:1544923	59.06091:8537 67.05526:3247 69.07027:3226 69.53759:2852 70.9797:2548 75.96116:3300 81.07043:3684 88.11215:3708 101.71195:3331 120.96655:17525 140.47926:3268 145.99821:7412 146.98196:3793 160.73047:3105 164.00754:47775 278.43173:3889 279.27087:10674 386.24445:5189 487.21887:8685 487.29028:3532 567.28595:3536 607.50775:3492 629.48761:20121 723.77075:3678 727.46136:27648 770.50104:36083	5597883	8744257	10234081	1276572	2554136	2513449	2434373	4460940	4142567	733139	1551459	1447643	168771	321015	167520	711183	999883
273	43983	7.839	748.526	PE P-38:6|PE P-16:0_22:6	[M+H]+		1	True	9.52	748.528	C43H74NO7P	EtherPE	WVGALBKSWOUIEZ-UHFFFAOYSA-N	O=C(OC(COC=CCCCCCCCCCCCCCC)COP(=O)(O)OCCN)CCC=CCC=CCC=CCC=CCC=CCC=CCC	410	True	True	True		False	False			100	100	76.4	84.2	100	335.56	Yura_Mice_heart_1+_posx3_incl2_03	748.5274:81760992 749.53075:47450280 750.53411:11977745	58.34566:4360 64.43596:4276 67.05489:17547 69.07043:7790 71.04968:4415 79.05485:19268 81.07062:19361 88.11236:14365 91.05441:15200 92.34615:7987 93.07002:18501 95.08556:11907 97.0647:5633 105.06992:13608 107.08633:14192 109.10078:12187 117.0696:9664 119.086:13557 121.10184:15864 121.79877:5136 131.08635:16500 133.10074:13476 135.11723:9062 145.10088:10312 147.11592:6789 159.11768:7328 161.13361:5…	53246432	91919664	103352384	11872540	23280568	22800874	45590448	76276600	81760992	10517351	21148658	19689984	2431524	3481991	4165939	6371994	11896792
274	47897	7.84	830.568	PC 38:5	[M+Na]+	ion correlated with 47088; adduct linked to 46974_[M+H]+; found in higher mz's MsMs_51572; found in higher mz's MsMs_50866	0.714	True	9.11	830.567	C46H82NO8P	PC	CANZVNSRAPPYKG-UHFFFAOYSA-N	O=C(OCC(OC(=O)CCCCCCCCCCCCCCCC=CCC=CCC=CCC=CCC=CCC)COP(=O)([O-])OCC[N+](C)(C)C)CCCCC	420	True	True	True		False	False			100	100	86.7	92.1	100	328.85	Yura_Mice_liver_1+_posx3_excl_13	830.5672:23080164 831.57055:24022070 832.57391:10498044	59.06138:4315 80.26308:3606 86.09693:49270 124.8363:3390 146.98206:53005 150.71075:3245 230.3049:3471 240.23483:3318 339.28894:7656 430.9288:3741 501.06351:3610 625.50909:7912 647.50128:84299 771.50061:28367 830.56171:60645	3441830	5135723	5561025	295337	572507	543637	34716856	61210240	63928300	8380480	17260416	15365412	23080164	34213540	34905280	1002770	1830358
275	46974	7.841	808.584	PC 38:5	[M+H]+	adduct linked to 47897_[M+Na]+	0.714	True	9.18	808.585	C46H82NO8P	PC	ARDJUHDXABDVFH-UHFFFAOYSA-N	O=C(OCC(OC(=O)CCCCCC=CCC=CCC=CCC=CCC=CCC)COP(=O)([O-])OCC[N+](C)(C)C)CCCCCCCCCCCCCCC	420	True	True	True		False	False			90	100	75.4	63.1	100	1284.51	Yura_Mice_kidney_1+_posx3_incl2_09	808.5835:65799460 809.58685:54508180 810.59021:23004268	58.06552:34123 60.08139:32896 71.05984:20116 74.75819:20448 86.09705:182387 92.34606:34852 94.92912:23021 104.10708:38258 124.99924:71850 146.98216:29938 149.18527:21536 160.33521:23887 184.07263:8391105 231.86429:25890 268.755:23580 415.23349:24223 496.34222:24588 625.50946:26105 739.02319:28192 808.57959:508541	9347648	16744432	18431052	2761456	3813602	3775380	177140192	324186784	336413408	34120496	70930232	65799460	89936752	133498960	141844880	11171913	19234036
276	45012	7.843	766.541	PC 35:5|PC 15:1_20:4	[M+H]+	adduct linked to 46124_[M+Na]+	1	True	8.77	766.538	C43H76NO8P	PC	YXUHPBKHVPLAEX-UHFFFAOYSA-N	O=C(OCC(OC(=O)CCCCCCC=CCC=CCC=CCC=CCC)COP(=O)([O-])OCC[N+](C)(C)C)CCCCCCCC=CCCCCC	410	True	True	True		False	False			100	100	57.2	66.1	100	8125.29	Yura_Mice_spleen_1+_posx3_incl2_15	766.54016:12558901 767.54351:7928526 768.54687:3029590	58.06547:7866 67.0553:9303 69.07085:6407 77.97195:5634 81.07047:9120 83.08598:6384 86.09683:43752 88.1122:8742 91.05508:9006 95.08627:12937 102.12775:6213 104.10699:10723 112.32308:5889 119.08578:9768 121.10162:6399 125.00047:15029 184.07251:1939240 203.17859:14326 219.85446:7548 247.24295:6012 265.25409:10480 266.83868:6536 330.28433:7977 339.2886:107592 436.90384:6382 480.34644:13269 526.33105:…	16351628	26660272	30339600	9309182	17198224	16113296	8505611	17770452	14978186	48722216	103434568	94488752	55516404	82319800	84191440	1944631	3671135
277	46124	7.847	788.52	PC 35:5	[M+Na]+	adduct linked to 45012_[M+H]+	1	True	8.61	788.52	C43H76NO8P	PC	VMVWXMVXFZDVRX-UHFFFAOYSA-N	O=C(OCC(OC(=O)CCCCCCCCCCCC=CCC=CCC=CCC=CCC=CCC)COP(=O)([O-])OCC[N+](C)(C)C)CCCCCC	420	True	True	True		False	False			100	100	82.6	83.8	100	23.31	Yura_Mice_heart_1+_posx3_excl_04	788.5213:738527 789.52465:636796 790.52801:0	67.05489:2969 86.09696:24998 92.34615:3116 93.6329:2777 120.72855:2965 120.96669:4074 146.98219:44416 164.00775:10420 176.11183:4136 216.12167:3518 279.26706:5805 442.07776:3942 605.48346:20742 647.49915:8424 729.47882:38989 788.54895:42599	1910480	2740641	2801981	1137700	1837531	1897558	738527	964504	1231783	4057702	7144662	6673466	4940766	6201779	6146483	308153	503338
278	47427	7.848	818.604	PC O-40:7|PC O-18:1_22:6	[M+H]+	found in higher mz's MsMs_49563	0.714	True	9.86	818.606	C48H84NO7P	EtherPC	MWJZGUPJPKCTCF-UHFFFAOYSA-N	O=C(OC(COCCCCCCCCC=CCCCCCCCC)COP(=O)([O-])OCC[N+](C)(C)C)CCC=CCC=CCC=CCC=CCC=CCC=CCC	410	True	True	True		False	False			100	100	79.7	77.2	100	116.39	Yura_Mice_kidney_1+_posx3_excl_10	818.60339:49918872 819.60674:61368800 820.6101:20437346	58.06593:53983 60.08138:36021 71.69296:28845 71.82961:21555 74.17976:24146 75.2362:27547 81.1502:23734 86.09697:212804 98.24622:25258 104.10706:90573 118.04748:25130 124.99922:60488 155.57217:28959 183.03714:27523 184.07262:9484367 275.52899:26420 289.68127:28820 333.05734:34136 340.45383:25585 346.24039:24750 349.68787:28245 508.37677:31530 818.61389:516065	539794	841211	690686	258456	329629	398281	4253868	7814728	8327928	49918872	108370832	108154296	548906	906857	829670	520802	820616
279	34137	7.864	591.397	DG 33:7	[M+Na]+	found in higher mz's MsMs_37301; similar chromatogram in higher mz_38137; similar chromatogram in higher mz_39955; similar chromatogram in higher mz_40791; similar chromatogram in higher mz_35679	1	True	8.29	591.402	C36H56O5	DG	PUNDVFQJSIXWII-UHFFFAOYSA-N	O=C(OC(CO)COC(=O)CCCCCCC=CCC=CCCC)CC=CCC=CCC=CCC=CCC=CCC	420	True	True	True		False	False			98.9	100	18.7	75	100	47.33	Yura_Mice_heart_1+_posx3_excl_04	591.39734:6343888 592.40069:4933143 593.40405:1532137	53.81084:2219 59.06104:6321 67.05489:2380 88.11234:3536 91.57913:2594 92.33941:3891 165.73659:2586 241.89653:2879 389.86319:3106 423.21176:7218 479.27121:124200 535.33478:132018 591.39386:76971	6144285	11139787	12359746	5229532	8562617	8913735	6343888	12604521	12519206	6460456	11676505	12534743	8165068	12062114	11868405	4452743	7862057
280	42267	7.866	718.577	PC O-32:1	[M+H]+		0.667	True	9.68	718.575	C40H80NO7P	EtherPC	JSCQQTZMIJRPQQ-UHFFFAOYSA-N	O=C(OC(COCCCCCCCC)COP(=O)([O-])OCC[N+](C)(C)C)CCCCCCCCCCCCCC=CCCCCCCCC	420	True	True	True		False	False			92.1	100	66.1	78.9	100	5060.78	Yura_Mice_kidney_1+_posx3_incl2_09	718.57281:2211497 719.57616:1073439 720.57952:0	78.70461:2967 86.09692:3322 93.10316:3164 109.941:2710 117.04547:3224 184.07256:279377 276.73895:3386 292.9494:3771 718.41315:19263 718.58252:20303	856760	1039208	1017027	190779	215069	200543	49721	161705	210973	1202833	2250718	2211497	62684	51493	97151	991652	1525906
281	46496	7.875	796.587	PC 37:4	[M+H]+		0.143	True	9.39	796.585	C45H82NO8P	PC	JOMWRRWZQPAGHE-UHFFFAOYSA-N	O=C(OCC(OC(=O)CCCCCCCC=CCC=CCC=CCC)COP(=O)([O-])OCC[N+](C)(C)C)CCCCCCCC=CCCCCCCCCC	420	True	True	True		False	False			85.2	100	43.4	70.8	90	37.28	Yura_Mice_kidney_1+_posx3_incl2_09	796.58301:1690974 797.58636:889632 798.58972:311069	58.21016:3586 60.69023:2732 64.92384:2678 67.59449:3056 86.40842:3472 118.12297:18957 163.96977:3476 184.07292:38343 212.80608:3101 213.04773:3265 674.83868:3462 713.99158:4352 796.56177:4134	3061133	533995	420674	1340039	41325	380359	1545460	1270953	1313240	4939216	1885744	1690974	8927281	5336600	5774738	2109486	552937
282	44087	7.917	750.545	PE O-38:6|PE O-16:0_22:6	[M+H]+		0.286	True	9.81	750.543	C43H76NO7P	EtherPE	JJMPYAHUHHQAJB-UHFFFAOYSA-N	O=C(OC(COCCCCCCCCCCCCCCCC)COP(=O)(O)OCCN)CCC=CCC=CCC=CCC=CCC=CCC=CCC	410	True	True	True		False	False			99.4	100	25.4	45.6	100	4478.94	Yura_Mice_fat_1+_posx3_incl2_18	750.54492:1738128 751.54827:1313852 752.55163:219411	57.03404:4682 57.07083:8709 59.06136:3656 68.27045:3434 71.08649:20856 75.65444:3050 81.07116:3043 85.10159:12879 88.11223:22777 95.6241:2801 107.12398:3016 111.28814:2883 154.42633:3316 200.66669:3158 366.26892:3240 385.27451:5850 386.27438:16986 387.27625:12415 445.04517:4016 541.52948:4319 609.51593:32982 712.5816:3882	5561762	9393430	9450837	1063874	1493810	1738128	3275606	1453910	1276986	1349487	1453842	1425334	217976	200669	273991	556332	319095
283	43633	7.931	742.541	PE 36:3|PE 18:1_18:2	[M+H]+	similar chromatogram in higher mz_50802; similar chromatogram in higher mz_46016	1	True	9.35	742.538	C41H76NO8P	PE	GKAFCSRKMWFPSJ-UHFFFAOYSA-N	O=C(OCC(OC(=O)CCCCCCCC=CCC=CCCCCC)COP(=O)(O)OCCN)CCCCCCCC=CCCCCCCCC	410	True	True	True		False	False			100	100	63.4	74.4	100	1247.31	Yura_Mice_fat_1+_posx3_excl_19	742.54083:14615367 743.54418:11908957 744.54754:3277400	53.63969:2530 58.69244:3030 59.06093:7440 66.36027:2490 81.07047:10268 83.08597:8226 90.84282:2909 95.08537:13876 107.08612:3125 109.10166:9223 121.10161:3100 123.11722:5973 135.11697:3223 149.13156:3489 153.09178:3319 174.6729:3248 185.26253:3185 231.77034:3058 254.24278:3119 263.2374:8617 265.25406:12194 306.28012:9273 308.02112:3363 379.52274:3777 538.36407:3503 548.60205:3917 565.34332:3776 6…	1226018	2105216	1925404	14615367	23478752	23867552	3011394	5805524	5399442	11906067	19941988	21267056	15007788	25406988	27500936	1741214	2718954
284	44914	7.931	764.521	PE 36:3	[M+Na]+		0.81	True	9.39	764.52	C41H76NO8P	PE	QMQCPOGMDCCJKT-UHFFFAOYSA-N	O=C(OCC(OC(=O)CCCCCCCCCCCCCCC=CCC=CCC=CCCCCCCC)COP(=O)(O)OCCN)CCCCC	420	True	True	True		False	False			100	100	56.9	68.4	100	579.3	Yura_Mice_fat_1+_posx3_excl_19	764.52032:1854967 765.52367:1583650 766.52703:2399308	56.21049:2907 59.06136:5615 62.66209:2764 88.14279:2861 91.53078:2915 92.3384:4069 102.12773:9991 106.1153:3189 107.22289:2939 120.96642:37779 130.3716:3403 133.69672:2801 134.70825:3021 164.00743:109889 178.93129:3572 187.79955:3768 265.24997:3931 374.50989:3796 439.21692:4534 489.90256:3515 553.8681:4030 601.51575:16494 623.49817:39213 721.47662:17171 764.51233:37773	202523	304056	302232	1854967	2865314	2915849	296469	538861	543731	1143062	1854458	2230595	1593514	2718960	3064974	160556	308558
285	45185	7.95	769.563	DG 46:9	[M+Na]+	ion correlated with 44401	0.19	True	12.67	769.574	C49H78O5	DG	XFLFLTKQZUUCMP-UHFFFAOYSA-N	O=C(OCC(OC(=O)CCCCCCCCCC=CCC=CCC=CCC=CCC=CCC=CCC=CCC=CCC=CCC)CO)CCCCCCC	420	True	True	True		False	False			93.6	99.9	29.1	75	100	44.71	Yura_Mice_brain_1+_posx3_excl_22	769.56293:3044114 770.56628:3277354 771.56964:1363570	59.0613:14520 61.15967:2707 65.66788:2790 86.09675:66236 146.91438:3297 162.95457:103500 184.07224:84228 185.07603:12529 586.49786:18383 710.4953:84226 769.5719:92723	3044114	5386573	5350094	233131	9539	26513	127542	79630	81456	452650	71116	133360	181701	941145	42121	150842	89181
286	45017	7.951	766.576	PC O-36:5|PC O-16:1_20:4	[M+H]+		0.619	True	9.54	766.575	C44H80NO7P	EtherPC	VXQMCPDKMGAOGH-UHFFFAOYSA-N	O=C(OC(COCCCCCCCCC=CCCCCCC)COP(=O)([O-])OCC[N+](C)(C)C)CCCCCCC=CCC=CCC=CCC=CCC	410	True	True	True		False	False			100	100	61.6	77.5	100	130.07	Yura_Mice_spleen_1+_posx3_incl2_15	766.57507:29288030 767.57842:18571312 768.58178:5853384	58.06547:7866 67.0553:9303 69.07085:6407 77.97195:5634 81.07047:9120 83.08598:6384 86.09683:43752 88.1122:8742 91.05508:9006 95.08627:12937 102.12775:6213 104.10699:10723 112.32308:5889 119.08578:9768 121.10162:6399 125.00047:15029 184.07251:1939240 203.17859:14326 219.85446:7548 247.24295:6012 265.25409:10480 266.83868:6536 330.28433:7977 339.2886:107592 436.90384:6382 480.34644:13269 526.33105:…	2724276	3774051	3895762	2697535	3818234	3738590	21186224	44338376	40012316	26297110	40756816	46798740	2493204	4167379	4227806	17139620	28746838
287	46129	7.953	788.557	PC O-38:8	[M+H]+		0.762	True	9.08	788.559	C46H78NO7P	EtherPC	FCNCLGVQZFEHST-UHFFFAOYSA-N	O=C(OC(COCCCC=CCC=CCC=CCC=CCC)COP(=O)([O-])OCC[N+](C)(C)C)CCCCCCCCC=CCC=CCC=CCC=CCC	420	True	True	True		False	False			84.5	100	21.3	64.8	100	29.21	Yura_Mice_spleen_1+_posx3_excl_16	788.55621:1775289 789.55956:2219726 790.56292:548124	92.33926:6109 94.84839:3392 97.77863:3355 120.96648:10849 164.00746:33530 184.07248:12411 186.0784:5385 260.92758:3351 339.28885:5355 625.50897:5847 647.5036:37612 745.46686:8506 788.51447:23213	475713	958986	895285	327427	470919	411300	3021531	4819824	5120590	4047542	6811707	7278618	339998	589127	617490	1429386	2631975
288	46497	7.974	796.588	PC 37:4	[M+H]+		1	True	9.39	796.585	C45H82NO8P	PC	JOMWRRWZQPAGHE-UHFFFAOYSA-N	O=C(OCC(OC(=O)CCCCCCCC=CCC=CCC=CCC)COP(=O)([O-])OCC[N+](C)(C)C)CCCCCCCC=CCCCCCCCCC	420	True	True	True		False	False			87	100	78.8	63.6	90	37.6	Yura_Mice_liver_1+_posx3_incl2_22	796.58777:13426696 797.59112:9700119 798.59448:2760051	58.06591:19757 60.08136:10938 65.97182:7629 81.94852:7584 84.76309:8859 86.09663:41385 92.33845:11643 104.10703:14639 121.96194:8574 124.99918:12866 129.20348:8140 155.24872:9081 157.52281:8554 184.07257:2790212 195.89264:8991 249.93065:10666 461.96939:9265 776.5202:10989 796.58673:145407	2962026	5433296	5774106	929201	2078525	2057434	4318152	6418425	6232413	4936765	7234518	8230294	8927281	13383202	13426696	1732530	2673817
289	47424	7.976	818.57	PC 39:7	[M+H]+		0.524	True	8.99	818.569	C47H80NO8P	PC	RLSDKISPWBCDIQ-UHFFFAOYSA-N	O=C(OCC(OC(=O)CCCCCCC=CCC=CCC=CCC=CCC=CCC=CCC)COP(=O)([O-])OCC[N+](C)(C)C)CCCCCCCC=CCCC	420	True	True	True		False	False			82.9	100	59.4	60.1	83.3	13.6	Yura_Mice_brain_1+_posx3_excl_22	818.56879:743168 819.57214:1373655 820.5755:405610	59.14969:2638 86.06056:35046 86.0968:3781 105.73269:3268 116.25069:3740 119.08325:3458 135.38844:3087 184.07222:179880 523.21802:4038 766.96265:4673 818.60828:10043	743168	1540199	1406093	157853	208512	228125	612289	873063	857996	716843	1060177	1074005	1296416	1679221	1698620	167688	315231
290	35580	7.982	611.464	DG 34:4	[M+Na]+	similar chromatogram in higher mz_39180	0.143	True	9.5	611.465	C37H64O5	DG	VCQRWKKLJZNMEO-UHFFFAOYSA-N	O=C(OCC(OC(=O)CCCCCCCCCCCCC=CCC=CCC=CCC=CCC)CO)CCCCCCC	420	True	True	True		False	False			100	100	64.3	75	100	14.78	Yura_Mice_fat_1+_posx3_excl_19	611.46417:1392829 612.46752:747969 613.47088:1617489	51.50779:2176 53.9518:2233 59.06093:12287 60.26284:2383 61.97896:2200 63.22667:2203 81.0324:3079 83.87596:2498 96.54868:2583 174.20309:2686 333.28784:3409 570.38733:8878 611.46387:86450	69869	79071	36773	1392829	1648158	1840075	185123	240263	155212	149548	215446	238589	131999	186512	169132	51147	25576
291	43049	8.005	731.609	SM 36:1;O2	[M+H]+	adduct linked to 44285_[M+Na]+; similar chromatogram in higher mz_44333; similar chromatogram in higher mz_44401; similar chromatogram in higher mz_47287; similar chromatogram in higher mz_47536; similar chromatogram in higher mz_53591; similar chromatogram in higher mz_44285; similar chromatogram in higher mz_53665; similar chromatogram in higher mz_53885	1	True	9.77	731.606	C41H83N2O6P	SM	IMSJPGOHOORVQA-UHFFFAOYSA-N	O=C(NC(COP(=O)([O-])OCC[N+](C)(C)C)C(O)C=CCCCCCCC)CCCCCCCCCCCCCCCCCCCCCCC	420	True	True	True		False	False			97	100	74.5	73.4	100	119997	Yura_Mice_lung_1+_posx3_excl_07	731.60516:14519768 732.60851:12502238 733.61187:2749750	52.46772:10294 53.89966:10071 56.67104:9799 58.06554:13707 58.30507:9969 61.10447:11566 61.62376:10923 86.09695:40385 95.17614:11488 103.7143:12581 104.10712:14833 122.13469:10861 124.99928:15677 138.98186:11320 171.55157:11797 181.85912:11673 184.07271:2454809 315.57709:12193 731.61462:74130	90666544	150507216	153908144	23810692	41320028	42403440	11264390	16298021	15458491	7935290	12230949	12709084	9916613	16741706	15748886	14519768	23356216
292	44285	8.007	753.587	SM 36:1;O2	[M+Na]+	adduct linked to 43049_[M+H]+	0.952	True	9.77	753.588	C41H83N2O6P	SM	IMSJPGOHOORVQA-UHFFFAOYSA-N	O=C(NC(COP(=O)([O-])OCC[N+](C)(C)C)C(O)C=CCCCCCCC)CCCCCCCCCCCCCCCCCCCCCCC	420	True	True	True		False	False			100	100	76.5	91.7	100	2132.82	Yura_Mice_kidney_1+_posx3_incl1_-08	753.58783:2580500 754.59118:1465388 755.59454:424927	59.06102:22242 60.77238:3399 70.86538:2869 86.09693:8156 88.11229:3990 92.34608:6898 102.90856:3058 103.57318:3127 114.59492:3004 141.55794:2892 146.98221:4395 184.55682:3556 259.57394:3439 570.52173:19514 571.164:3620 694.51306:12852 753.58759:18734	32977556	63163328	63531028	3605623	6917072	6631450	2097726	2759930	3116990	1647988	2580500	2678936	1775043	3125658	2719414	2036070	3411043
293	46408	8.019	794.603	PC O-38:5	[M+H]+		0.143	True	10.16	794.606	C46H84NO7P	EtherPC	XDRAHGUDUSFGRJ-UHFFFAOYSA-N	O=C(OC(COCCCCCCCCCC)COP(=O)([O-])OCC[N+](C)(C)C)CCCCCCCCCCCC=CCC=CCC=CCC=CCC=CCC	420	True	True	True		False	False			92.3	100	70.3	77.8	100	9.05	Yura_Mice_heart_1+_posx3_incl2_03	794.60394:1790114 795.60729:1089696 796.61065:1297847	97.22909:3181 105.72984:3114 109.21004:3328 132.13748:4353 144.40546:3438 178.41743:3425 184.07268:146812 185.07648:12024 295.86758:3766 794.58319:9869	173970	76786	57768	33035	33859	52812	1274173	1850537	1790114	2630327	4073686	4377988	0	26389	26800	221665	361444
294	45403	8.024	774.543	PE P-40:7|PE P-18:1_22:6	[M+H]+		0.952	True	9.86	774.543	C45H76NO7P	EtherPE	UKPNUUDYLNCIOE-UHFFFAOYSA-N	O=C(OC(COC=CCCCCCCC=CCCCCCCCC)COP(=O)(O)OCCN)CCC=CCC=CCC=CCC=CCC=CCC=CCC	410	True	True	True		False	False			100	100	70.2	91.1	100	1820.11	Yura_Mice_heart_1+_posx3_incl1_02	774.54407:24549494 775.54742:17632622 776.55078:4663776	59.06105:3764 67.0549:11074 69.03397:3527 79.05486:7928 81.07063:8333 91.05443:7210 93.07003:11982 95.08556:8840 105.06993:4294 107.08634:7684 109.1008:7851 115.65294:3183 119.08601:9494 119.61655:3116 121.10059:6096 131.08495:5784 133.10075:5926 145.10089:5290 162.95506:5103 184.07283:26910 185.07649:6387 224.69806:3860 292.29926:8189 305.28165:3807 320.25461:3442 385.27542:178173 386.60562:3313…	20187414	26032266	27915934	3186324	4601326	4592154	16978496	24549494	24150990	9412692	15704403	17183034	639672	961257	931022	1685221	2068927
295	47089	8.032	810.599	PC 38:4	[M+H]+		0.095	True	9.47	810.601	C46H84NO8P	PC	TWXNOZDNXVHOLP-UHFFFAOYSA-N	O=C(OCC(OC(=O)CCCCCCCC=CCC=CCCCCCC)COP(=O)([O-])OCC[N+](C)(C)C)CCCCCCCC=CCC=CCCCCCC	420	True	True	True		False	False			89.6	100	66.7	65.1	100	82.34	Yura_Mice_heart_1+_posx3_incl2_03	810.59979:3821220 811.60314:2741976 812.6065:655910	59.06104:11322 86.097:11125 89.01669:3473 99.49955:3669 101.91193:3192 141.70993:3442 163.11497:3350 174.7718:3450 184.07268:408909 184.16995:3853 185.07661:30043 186.07874:8414 230.7634:3653 231.96835:3349 233.62584:3553 249.97224:3305 264.97617:4065 371.76242:3474 518.6521:4029 810.59149:19604	13372201	10488751	8137172	1742093	1793102	1821858	4113248	4533924	3821220	5959407	6467082	6849560	10084647	14157477	12991138	3092394	3012894
296	42266	8.036	718.574	PC O-32:1	[M+H]+		0.286	True	9.68	718.575	C40H80NO7P	EtherPC	JSCQQTZMIJRPQQ-UHFFFAOYSA-N	O=C(OC(COCCCCCCCC)COP(=O)([O-])OCC[N+](C)(C)C)CCCCCCCCCCCCCC=CCCCCCCCC	420	True	True	True		False	False			93.8	100	80.4	79.2	100	7369.13	Yura_Mice_lung_1+_posx3_incl1_05	718.57385:3707777 719.5772:2336212 720.58056:531998	51.2971:2737 58.06598:3566 65.88863:2691 68.60024:2804 78.58955:2732 86.09698:4860 94.9134:3081 102.1279:3514 104.10715:4319 150.18237:2847 184.07268:386621 523.26453:3549 685.62476:3989 718.57965:29081	261772	967356	353653	54512	102526	152931	66709	67283	73725	436838	592656	567457	58787	57855	37939	2204988	3707777
297	32474	8.051	565.379	DG 31:6	[M+Na]+		1	True	8.09	565.386	C34H54O5	DG	YUFJSIOGLNXAPM-UHFFFAOYSA-N	O=C(OCC(OC(=O)CCC=CCC=CCC=CCC=CCC=CCC=CCC)CO)CCCCCCCC	420	True	True	True		False	False			98.7	100	68.5	75	100	133.15	Yura_Mice_kidney_1+_posx3_excl_10	565.37866:5141009 566.38201:3398064 567.38537:504611	52.57311:2218 56.89178:2423 59.061:13851 81.72527:2386 84.85424:2250 87.60923:2558 111.35395:2738 187.82411:2503 191.90816:2613 363.00671:2794 475.72729:2961 565.3819:99693	4385342	8876370	8935836	6782129	9673638	9292452	6871216	12100333	11316792	5141009	9504740	9057634	6812520	11069156	10864378	4474644	9049158
298	30900	8.055	543.395	DG 29:3	[M+Na]+	found in higher mz's MsMs_33951; similar chromatogram in higher mz_45403	1	True	8.47	543.402	C32H56O5	DG	WQGYVBQASBNOMD-UHFFFAOYSA-N	O=C(OCC(OC(=O)CCCCCCCC=CCC=CCC=CCCCCC)CO)CCCCCCC	420	True	True	True		False	False			97.8	100	29.4	75	100	416.29	Yura_Mice_heart_1+_posx3_excl_04	543.3963:30840960 544.39965:19648572 545.40301:4633046	51.58228:2443 56.68766:2784 60.49032:2538 66.27074:3513 74.3115:2914 87.3447:3174 131.46722:2893 142.6167:2865 161.87137:3425 181.57343:3099 375.20633:19620 428.85818:3552 431.26874:257819 487.33191:314358 543.39966:330196 543.56805:8244	36322968	56347960	57455400	30751004	41342516	41617868	30840960	51944196	48521360	30246058	49948172	50821276	31004468	48028784	49874552	28266066	44292624
299	45304	8.056	772.584	PC 35:2	[M+H]+		0.905	True	9.63	772.585	C43H82NO8P	PC	QHSSPICKLMYIHE-UHFFFAOYSA-N	O=C(OCC(OC(=O)CCCCCCCC=CCC=CCCCC)COP(=O)([O-])OCC[N+](C)(C)C)CCCCCCCCCCCCCCCCC	420	True	True	True		False	False			88.2	100	81.1	65.7	90	1749.18	Yura_Mice_liver_1+_posx3_incl1_11	772.58411:13511869 773.58746:9921993 774.59082:2296707	56.23051:6647 58.0655:7035 58.36461:7087 59.07345:7064 60.59033:6796 71.40594:6477 86.09684:50772 99.92155:8610 102.52836:9347 104.10705:13665 114.46582:7243 125.00053:11666 162.95482:21527 184.0726:2592056 192.75064:8470 240.2137:8468 281.88327:8299 772.57782:161527	1626328	2318246	2617800	5249600	7772534	7225418	4122609	6424668	6054445	5217916	8680123	8845511	8632923	13511869	14782923	2804863	4449472
300	46226	8.057	790.572	PC O-38:7	[M+H]+		0.857	True	9.53	790.575	C46H80NO7P	EtherPC	UUNPNPNQDISOCV-UHFFFAOYSA-N	O=C(OC(COCCCCCCCCCC)COP(=O)([O-])OCC[N+](C)(C)C)CCCCCC=CCC=CCC=CCC=CCC=CCC=CCC=CCC	420	True	True	True		False	False			92	100	26.1	62.7	100	25.88	Yura_Mice_heart_1+_posx3_incl1_02	790.57172:2516253 791.57507:1404907 792.57843:1080279	71.08606:6613 73.22091:3541 85.10176:4501 86.09721:18681 93.15014:3472 97.42672:3209 108.03007:3178 122.54034:3432 146.98064:12003 164.00778:4826 184.07283:12311 220.0529:3509 585.51544:9515 607.50922:9871 649.50421:5880 731.50452:28880 790.56439:22640	635258	1281853	1278514	462688	653178	591373	1350669	2516253	2304804	8341312	15797983	15605794	614269	1156014	988964	1749833	4384931
301	45123	8.059	768.588	PC O-36:4	[M+H]+		1	True	9.83	768.59	C44H82NO7P	EtherPC	AMIRMXUBGHUMRM-UHFFFAOYSA-N	O=C(OC(COCCCCCCCC)COP(=O)([O-])OCC[N+](C)(C)C)CCCCCCCCCCCCCCC=CCC=CCC=CCC=CCC	420	True	True	True		False	False			93.2	100	81.2	77.8	100	261.6	Yura_Mice_kidney_1+_posx3_incl2_09	768.58795:80827232 769.5913:44708292 770.59466:13394646	58.06552:16913 60.35707:12815 66.36802:11327 69.1243:12695 83.21766:11644 86.09692:60146 90.23418:12301 92.34691:17197 104.10709:36345 119.13274:11558 124.1198:11686 127.2385:13521 136.74951:13831 157.5679:13666 158.29074:13420 184.07263:3162052 258.44318:12766 316.45081:14802 627.53229:17578 681.55585:14997 768.58154:205195	3532758	5352311	6129820	3615172	5317520	5136638	6649110	10625611	10631772	40930940	79077568	80827232	3170977	4892654	5010691	14457558	21078448
302	43637	8.069	742.575	PC O-34:3|PC O-16:1_18:2	[M+H]+		0.571	True	9.49	742.575	C42H80NO7P	EtherPC	AXCLECQLCBWNLZ-UHFFFAOYSA-N	O=C(OC(COCCCCCCCCC=CCCCCCC)COP(=O)([O-])OCC[N+](C)(C)C)CCCCCCCC=CCC=CCCCCC	410	True	True	True		False	False			100	100	76.2	78.7	100	5517.69	Yura_Mice_lung_1+_posx3_excl_07	742.57562:4526992 743.57897:3146203 744.58233:3590435	58.06554:5442 59.061:3480 63.34995:2826 78.45555:3246 80.33686:3319 86.09722:22499 88.49716:3235 94.34586:2941 104.10712:6477 110.09535:2895 118.41944:3552 124.99928:6546 184.07271:1172377 477.38516:3794 480.34695:5807 502.32156:7382 601.51935:27483 658.01721:3570 742.5647:70179	361785	387338	446767	550459	734219	706256	7202518	13170086	12095142	5445995	9374782	9666355	713615	1424754	1375838	4526992	7504293
303	46125	8.073	788.52	PE 40:8	[M+H]+		0.238	True	8.53	788.523	C45H74NO8P	PE	AXKKDIYHTGSBKS-UHFFFAOYSA-N	O=C(OCC(OC(=O)CCCCCCC=CCC=CCC=CCC=CCC)COP(=O)(O)OCCN)CCCCCCC=CCC=CCC=CCC=CCC	420	True	True	True		False	False			86.8	100	28.9	44.9	100	20.13	Yura_Mice_heart_1+_posx3_excl_04	788.52173:978795 789.52508:1097927 790.52844:0	58.00519:2647 59.06104:4689 61.93097:2811 67.90501:3322 73.04709:2930 78.84791:2987 100.00793:2913 131.03937:2968 164.00775:12326 182.51001:3077 191.47287:3330 248.37555:3227 647.49915:8490 688.54584:3920 788.52106:11806	40015	79440	207982	178908	377420	307910	978795	1484487	1560139	240483	644348	682071	2018072	3351140	3118125	83327	121895
304	45011	8.074	766.54	PE 38:5|PE 16:0_22:5	[M+H]+	similar chromatogram in higher mz_47728	0.762	True	9.39	766.538	C43H76NO8P	PE	BXSFSSDQHFBPDQ-UHFFFAOYSA-N	O=C(OCC(OC(=O)CCCCCC=CCC=CCC=CCC=CCC=CCC)COP(=O)(O)OCCN)CCCCCCCCCCCCCCC	410	True	True	True		False	False			100	100	59.5	75	100	9205.54	Yura_Mice_heart_1+_posx3_incl2_03	766.53656:16869566 767.53991:9935597 768.54327:3266358	55.05516:7977 57.07052:24263 67.05489:25878 69.07043:25674 71.08604:22575 79.05485:20307 81.07053:41526 83.08613:16509 85.10168:43343 86.097:11183 88.11236:32198 91.05441:17620 92.34699:16964 93.07002:19867 95.0857:61958 105.06992:27788 107.08633:12976 109.10152:45109 111.11706:8870 119.08476:35730 121.10057:11114 123.11616:22636 125.13202:8709 129.07004:9267 131.08635:28061 133.10074:23530 137.1…	2269947	2723497	3145180	1892490	2676444	2707112	7304212	17202192	16869566	4978912	6013320	7464336	14801374	27386272	27473062	1440846	1844437
305	48069	8.077	834.6	PC 40:6	[M+H]+		0.095	True	9.45	834.601	C48H84NO8P	PC	SUSAZHLUBGMSDJ-UHFFFAOYSA-N	O=C(OCC(OC(=O)CCCCCCCCCC=CCC=CCC=CCC)COP(=O)([O-])OCC[N+](C)(C)C)CCCCCCCCCC=CCC=CCC=CCC	420	True	True	True		False	False			91.2	100	75.9	68.1	100	79.13	Yura_Mice_liver_1+_posx3_incl1_11	834.6004:14514329 835.60375:11138228 836.60711:4185303	58.06592:13660 59.07345:8256 60.08181:16568 67.91448:6808 82.87238:7271 86.09685:64212 98.06727:7034 101.43825:7402 104.10705:19727 110.22139:6978 125.00052:22874 140.71342:6787 177.92094:8152 184.0726:3248321 396.03897:7871 445.80328:7801 504.34549:12532 787.68073:9094 834.59564:205908	23817568	15084954	10840444	1688964	415120	780336	23364824	19021684	16542280	7386852	6561304	6215916	18853228	14514329	14618602	2461473	2631846
306	47509	8.083	820.624	PC O-40:6	[M+H]+		0.238	True	10.51	820.622	C48H86NO7P	EtherPC	WKQRDJBOIJKXHO-UHFFFAOYSA-N	O=C(OC(COCCCCCCCCCCCC)COP(=O)([O-])OCC[N+](C)(C)C)CCCCCCCCC=CCC=CCC=CCC=CCC=CCC=CCC	420	True	True	True		False	False			91	100	65.5	74.9	100	3373.18	Yura_Mice_spleen_1+_posx3_excl_16	820.62433:940079 821.62768:742923 822.63104:264289	83.72245:3915 92.34599:4823 96.26051:3245 99.41376:3054 117.02135:3102 120.33675:3184 124.97794:3310 128.77269:2837 159.40906:3773 184.07245:225536 210.13425:3448 310.76712:3532 315.9173:3478 411.99399:3814 762.43036:3807 820.61163:11291	0	0	0	0	0	0	33044	41154	54827	153186	318693	188663	0	0	0	236636	260477
307	34136	8.1	591.396	DG 33:7	[M+Na]+	similar chromatogram in higher mz_42764; similar chromatogram in higher mz_35678	1	True	8.29	591.402	C36H56O5	DG	PUNDVFQJSIXWII-UHFFFAOYSA-N	O=C(OC(CO)COC(=O)CCCCCCC=CCC=CCCC)CC=CCC=CCC=CCC=CCC=CCC	420	True	True	True		False	False			98.1	100	10	75	100	27.6	Yura_Mice_heart_1+_posx3_excl_04	591.3974:4111600 592.40075:2953059 593.40411:1029665	55.34885:2258 59.06104:5201 74.32426:2171 127.49219:2878 198.95526:2696 207.63776:2878 256.28171:2960 318.98093:2927 423.21112:16502 479.27133:231298 535.33453:122070 546.40381:3204 591.39313:49008	6336982	7133210	7223066	4658453	6274621	6301698	4111600	6483325	6685160	4814926	6854080	7046048	4378064	6462522	7035542	5003994	6282586
308	45299	8.121	772.524	PC O-37:9	[M+H]+	ion correlated with 44580; found in higher mz's MsMs_47422	0.905	True	8.42	772.528	C45H74NO7P	EtherPC	VJWMWJFJIUMCGH-UHFFFAOYSA-N	O=C(OC(COCCC=CCC=CCC=CCC=CCC)COP(=O)([O-])OCC[N+](C)(C)C)CCCCCC=CCC=CCC=CCC=CCC=CCC	420	True	True	True		False	False			98.4	100	51.1	85.6	100	1395.23	Yura_Mice_lung_1+_posx3_excl_07	772.5235:10955986 773.52685:5081677 774.53021:0	61.38723:5145 63.08394:5035 64.73425:4939 67.52288:6483 86.097:142926 92.3461:20022 99.87142:6482 133.37343:6481 154.36282:6204 162.95491:354409 184.07259:721281 187.48286:5816 213.80484:5800 218.19762:5945 240.67711:5714 319.76569:8464 551.50262:21501 589.45862:12513 713.45331:150632 726.40161:6595 772.5282:167453	11671658	11452695	11349501	3610946	6726119	6426944	1325453	2596243	2819863	9924330	11526909	12227143	1580298	2908499	2786763	10955986	11700875
309	43385	8.122	737.596	DG 43:4	[M+Na]+		0.048	True	13.24	737.605	C46H82O5	DG	BGGHTRGQBWBDHB-UHFFFAOYSA-N	O=C(OCC(OC(=O)CCCCCCCCCCCCCCCCCCCCC=CCC=CCC=CCC=CCC)CO)CCCCCCCC	420	True	True	True		False	False			95	99.9	25.1	75	100	53260	Yura_Mice_spleen_1+_posx3_excl_16	737.59589:2663002 738.59924:1014334 739.6026:0	59.06102:102482 74.05322:2724 108.22822:2934 115.56783:3720 116.57478:3079 123.11726:26873 147.51759:3250 183.10985:3190 311.2926:10325 328.32327:3890 368.35229:189299 404.96277:4164 522.88928:3620 574.94958:3295 589.15942:3462 737.56384:63801	8562864	8049822	8252788	479836	1138242	975914	352617	490948	647711	3633324	5292650	5363046	409370	647007	643501	13628826	13982114
310	44455	8.124	756.553	PC 32:0	[M+Na]+	found in higher mz's MsMs_57970; found in higher mz's MsMs_55568; found in higher mz's MsMs_47644	1	True	9.71	756.551	C40H80NO8P	PC	ADWPFACIMQKRKA-UHFFFAOYSA-N	O=C(OCC(OC(=O)CCCCC)COP(=O)([O-])OCC[N+](C)(C)C)CCCCCCCCCCCCCCCCCCCCCCCCC	420	True	True	True		False	False			100	100	90.1	96.6	100	834.39	Yura_Mice_brain_1+_posx3_excl_22	756.55261:120867176 757.55596:58807568 758.55932:17355042	62.55118:17958 80.65868:22727 84.3596:22937 86.09688:217836 89.35119:22699 93.17464:18774 96.89237:19521 131.22137:23347 146.9818:632715 216.38663:22396 245.9317:26360 551.50507:157939 573.48816:314872 638.66602:25510 697.47571:226096 712.85199:26250 756.55737:394223	120867176	129398592	128874632	28865504	50323420	55166160	11669671	21280504	21819694	82131072	113398856	109583096	13423388	21118776	22524802	121346400	121621048
311	43198	8.125	734.569	PC 32:0|PC 16:0_16:0	[M+H]+		1	True	9.57	734.569	C40H80NO8P	PC	KILNVBDSWZSGLL-UHFFFAOYSA-N	O=C(OCC(OC(=O)CCCCCCCCCCCCCCC)COP(=O)([O-])OCC[N+](C)(C)C)CCCCCCCCCCCCCCC	410	True	True	True		False	False			100	100	77.4	72.7	100	5946354	Yura_Mice_spleen_1+_posx3_incl2_15	734.56958:852137280 735.57293:437432992 736.57629:109976648	58.0659:736509 64.46578:294973 69.24924:300948 86.09674:1775759 91.58979:315400 104.107:662466 119.6337:388040 124.99915:473977 184.07253:92155992 496.34183:491495 734.56842:6418754	2605693184	2628183552	2723526656	173705472	275901856	291854816	75740160	115513408	127225664	694661312	943637376	1020494272	80835360	129173352	137696208	2608422144	2570246912
312	43755	8.135	744.589	PC O-34:2|PC O-24:2_10:0	[M+H]+		0.952	True	10.09	744.59	C42H82NO7P	EtherPC	CMHRELFSJCWHPY-UHFFFAOYSA-N	O=C(OC(COCCCCCCCCCCCCC=CCC=CCCCCCCC)COP(=O)([O-])OCC[N+](C)(C)C)CCCCCCCCC	410	True	True	True		False	False			100	100	79.4	79.8	100	19719.3	Yura_Mice_lung_1+_posx3_incl2_06	744.5896:16458791 745.59295:8708442 746.59631:2698505	52.63249:2959 54.70846:2579 56.4886:2674 57.6133:2546 60.08142:3071 86.09696:4668 92.33854:5350 112.34356:2967 184.07262:366766 185.07639:6801 255.89684:3891 272.36829:3228 291.45251:3170 500.29898:3385 590.4101:3507 636.30103:3539 744.58539:24237	3581821	3319424	4034636	2709344	3817614	4289692	9011276	14388424	14932095	19654920	26973180	29395376	1281514	1829893	1992492	17199350	15580004
313	47241	8.154	814.57	PC O-40:9	[M+H]+		0.429	True	9.11	814.575	C48H80NO7P	EtherPC	BDYKABHCWUHNMU-UHFFFAOYSA-N	O=C(OC(COCCCC=CCC=CCC=CCC=CCC)COP(=O)([O-])OCC[N+](C)(C)C)CCCCCCCC=CCC=CCC=CCC=CCC=CCC	420	True	True	True		False	False			90.3	100	14.9	66.6	100	8614.67	Yura_Mice_spleen_1+_posx3_incl2_15	814.56927:998852 815.57262:1035581 816.57598:1630415	58.59235:2699 86.09688:16277 92.33926:6472 109.10168:3291 110.32568:3556 146.98209:39189 149.30968:3116 184.07249:11399 185.07616:8128 208.57707:3951 232.07523:3996 251.84908:4098 386.20151:3606 573.48798:8941 631.50171:6498 697.47302:9039 755.48956:12791 756.5603:20681 814.55859:10065	0	83792	0	70241	40825	73158	811991	1744579	1620296	2338839	3198339	3105525	0	69136	44499	253409	143490
314	31795	8.167	555.397	DG 30:4	[M+Na]+	similar chromatogram in higher mz_35682	1	True	8.42	555.402	C33H56O5	DG	ONSQKQOVCPDMDB-UHFFFAOYSA-N	O=C(OCC(OC(=O)CCCCCCCCC=CCC=CCC=CCC=CCC)CO)CCCCCCC	420	True	True	True		False	False			99.7	100	24.2	75	100	38.17	Yura_Mice_liver_1+_posx3_excl_13	555.39783:2783766 556.40118:1325726 557.40454:1256834	53.81826:2096 59.06096:4370 84.87571:3139 89.17529:2726 109.24776:2370 112.029:2371 214.70593:2607 324.63077:2700 340.25125:3280 349.84906:2961 387.48611:2742 443.26978:28783 499.33527:47942 555.39325:36625	4376760	4425477	4333430	2520536	3017987	3379284	3167303	4215836	4225132	3488420	3750789	3489448	2783766	3368128	3518246	3296140	3437940
315	47091	8.171	810.6	PC 38:4	[M+H]+		1	True	9.47	810.601	C46H84NO8P	PC	TWXNOZDNXVHOLP-UHFFFAOYSA-N	O=C(OCC(OC(=O)CCCCCCCC=CCC=CCCCCCC)COP(=O)([O-])OCC[N+](C)(C)C)CCCCCCCC=CCC=CCCCCCC	420	True	True	True		False	False			90.7	100	76.1	68.1	100	874.18	Yura_Mice_brain_1+_posx3_incl2_21	810.60339:61872448 811.60674:50026440 812.6101:14110544	58.06587:59292 58.87752:34853 70.29221:38748 75.21817:41588 79.51064:36913 86.09681:187503 116.91572:45950 125.00041:57505 154.61392:39315 184.07243:11621088 313.47086:54545 531.75513:57428 756.59332:54458 810.6076:734453	59740048	62600412	61872448	5732138	7673606	8653060	50203204	76717024	75713904	22171320	26761136	26169740	597580	935532	22140292	47384044	49736100
316	46337	8.175	792.59	PC O-38:6	[M+H]+		0.143	True	9.77	792.59	C46H82NO7P	EtherPC	LYVCXQZOQYYLAM-UHFFFAOYSA-N	O=C(OC(COCCCCCCCCCC)COP(=O)([O-])OCC[N+](C)(C)C)CCCCCCCCC=CCC=CCC=CCC=CCC=CCC=CCC	420	True	True	True		False	False			93.1	100	77.5	76.7	100	110.78	Yura_Mice_heart_1+_posx3_excl_04	792.59003:5922250 793.59338:5644731 794.59674:2611516	56.61446:2829 67.20983:3177 71.508:3027 73.80435:3010 80.08412:3145 86.09698:11069 88.82025:3468 109.0824:2901 111.21154:3653 125.00067:3365 127.3953:3736 135.87566:3534 184.07278:519782 246.26912:4795 355.22336:4110 423.66629:3361 693.49042:4068 734.56616:6633 792.59454:30688	1032905	1283534	1119452	259551	388391	418435	5922250	9516738	8379106	16665477	20551138	20991618	291619	530720	520820	3801652	3122007
317	37375	8.185	637.481	DG 36:5	[M+Na]+		0.143	True	9.87	637.48	C39H66O5	DG	ITGCIESKDJEEHN-UHFFFAOYSA-N	O=C(OCC(OC(=O)CCCCCCCCCCCC=CCC=CCC=CCC=CCC=CCC)CO)CCCCCCC	420	True	True	True		False	False			100	100	48	75	100	31.01	Yura_Mice_fat_1+_posx3_excl_19	637.4809:2652291 638.48425:1822414 639.48761:430017	59.06103:19608 62.07673:2407 78.72043:2278 92.34598:5589 181.96359:2759 254.15054:2817 272.23151:2597 283.5513:2872 317.18863:3139 318.03149:2810 318.10144:2949 343.19888:3273 480.27649:5858 536.33209:11448 549.98187:3286 592.40082:4117 637.47736:61029	0	0	166159	2652291	3192645	3896484	85245	0	0	0	82541	70433	152800	233384	217120	12967	33218
318	32720	8.193	569.413	DG 31:4	[M+Na]+		1	True	8.66	569.418	C34H58O5	DG	LIOBXZPHXAZZHS-UHFFFAOYSA-N	O=C(OCC(OC(=O)CCCCCCCCC=CCC=CCC=CCC=CCC)CO)CCCCCCCC	420	True	True	True		False	False			99.8	100	22.6	75	100	34.16	Yura_Mice_lung_1+_posx3_excl_07	569.41357:3632380 570.41692:1280240 571.42028:0	55.39807:2340 67.79631:2258 89.66378:2569 117.76098:2598 135.28714:2823 144.23764:2867 445.74112:2667 457.28589:21476 513.35028:137328 569.40869:64554 569.60071:3643	5164464	5401676	5322458	3178676	3481946	3616550	4480280	4445215	4946876	3952030	4018900	4188854	3423992	3956518	4566893	3632380	3727717
319	48070	8.195	834.601	PC 40:6	[M+H]+	found in higher mz's MsMs_50098; similar chromatogram in higher mz_56648	1	True	9.45	834.601	C48H84NO8P	PC	SUSAZHLUBGMSDJ-UHFFFAOYSA-N	O=C(OCC(OC(=O)CCCCCCCCCC=CCC=CCC=CCC)COP(=O)([O-])OCC[N+](C)(C)C)CCCCCCCCCC=CCC=CCC=CCC	420	True	True	True		False	False			91.9	100	78.5	70.4	100	1.04523e+06	Yura_Mice_heart_1+_posx3_excl_04	834.6015:540135616 835.60485:518895232 836.60821:166380816	58.06557:6838 60.08099:5482 65.42291:4244 82.82598:4073 86.097:21332 105.05254:3805 124.99934:8307 184.07278:1013736 206.29352:4188 210.2907:5209 262.65552:4795 277.02319:5043 293.64041:3968 337.00104:3958 440.95145:5362 465.45541:4542 555.18188:5357 834.5976:79616	482540768	535516352	540740992	16521566	22202224	24749262	540135616	720659520	739587072	89796152	99362712	107691080	58244332	103780840	105365504	27453300	33395392
320	48826	8.198	856.58	PC 40:6	[M+Na]+	found in higher mz's MsMs_51681; found in higher mz's MsMs_51177	1	True	9.27	856.583	C48H84NO8P	PC	ITSVFHIEQXZXCM-UHFFFAOYSA-N	O=C(OCC(OC(=O)CCCCCCCCCCCCCCC=CCC=CCC=CCC=CCC=CCC=CCC)COP(=O)([O-])OCC[N+](C)(C)C)CCCCC	420	True	True	True		False	False			100	100	88.3	92.8	100	68216	Yura_Mice_brain_1+_posx3_excl_22	856.58392:54580056 857.58727:43840536 858.59063:13109155	59.96839:32885 65.2:45035 74.33807:40651 83.04716:33807 86.09679:799826 87.23466:38552 91.62383:39910 92.34594:59478 96.31512:43874 119.01057:47061 146.98198:927468 175.65349:41193 207.46146:41278 229.26404:40452 233.31062:41552 265.02463:45369 277.95642:45846 337.194:43221 513.23779:54981 582.64886:46204 651.53259:171648 673.51276:1782180 797.50629:693784 856.58405:1233815	54580056	65755380	65353364	2443330	3146467	3658712	71358120	79349632	81356200	19788928	23256184	24767234	11644950	21552770	21232882	4827917	6671589
321	31929	8.203	557.411	DG 30:3	[M+Na]+	similar chromatogram in higher mz_35834; similar chromatogram in higher mz_38424	0.857	True	8.72	557.418	C33H58O5	DG	HSQDUNLUMCNXOX-UHFFFAOYSA-N	O=C(OCC(OC(=O)CCCCCCCCC=CCC=CCC=CCCCCC)CO)CCCCCCC	420	True	True	True		False	False			96.2	100	4.9	75	100	16.81	Yura_Mice_heart_1+_posx3_excl_04	557.41229:1917942 558.41564:734251 559.419:0	59.06104:3268 63.89774:2218 81.88394:2312 89.85094:2384 94.50168:2385 99.07822:2559 100.04114:2448 119.08588:112233 126.90033:2584 305.09448:2819 339.20642:6173 360.5401:2773 395.27237:28102 419.23505:12013 445.27756:10749 475.29684:16661 501.35196:82124 557.39697:11260	1854329	2588854	2292298	982657	1290187	1480294	1917942	2162380	2417956	1433740	1618145	1894179	1235621	1653880	1641152	1132700	1504151
322	44322	8.214	754.54	PE 37:4	[M+H]+		0.714	True	9.65	754.538	C42H76NO8P	PE	CKWQBCHPEQMNNL-UHFFFAOYSA-N	O=C(OCC(OC(=O)CCCCCCC=CCC=CCC=CCC=CCC)COP(=O)(O)OCCN)CCCCCCCCCCCCCCCC	420	True	True	True		False	False			88.5	100	50.3	69.2	100	9.06	Yura_Mice_liver_1+_posx3_excl_13	754.54022:1569552 755.54357:1217744 756.54693:2530452	57.07044:5815 59.06142:20504 67.05531:4532 69.07033:3417 71.08651:8113 81.0705:7145 83.08601:6622 85.10162:3420 88.16873:2950 91.05428:3473 95.08629:9113 97.10175:5946 105.06976:4005 107.08617:4944 109.1017:6287 117.06942:3613 119.08582:9101 121.10165:4440 131.08615:3166 133.10201:5526 165.78291:2949 177.01054:3701 183.18512:3190 203.1814:10082 253.25377:6211 269.22351:5707 286.09537:3632 327.287…	641372	1311994	1252367	450040	620598	727210	607539	444722	683454	1839624	2185114	2629509	1569552	2816494	2903086	169887	185697
323	41564	8.231	706.576	PC O-31:0	[M+H]+		0.571	True	9.98	706.575	C39H80NO7P	EtherPC	MARQLCZUTCPJHC-UHFFFAOYSA-N	O=C(OC(COCCCCCCCC)COP(=O)([O-])OCC[N+](C)(C)C)CCCCCCCCCCCCCCCCCCCCCC	420	True	True	True		False	False			93.2	100	70.5	81.7	100	2808.67	Yura_Mice_spleen_1+_posx3_incl2_15	706.57568:1468593 707.57903:384799 708.58239:0	53.4676:2452 59.06132:16482 71.40076:2691 83.10467:3011 95.49564:3616 102.12775:11781 108.31264:2780 109.25641:2832 137.14005:3348 139.3289:2900 146.84694:3012 184.07243:127088 185.0284:3123 266.28143:3069 297.82193:3216 706.57605:13849	0	149094	0	65112	191019	127379	161324	385220	544640	419753	516840	508068	0	64327	41626	325993	526960
324	37025	8.232	632.526	DG 36:5|DG 18:2_18:3	[M+NH4]+	ion correlated with 37375	0.19	True	9.8	632.525	C39H66O5	DG	PGXBELQFNRPKBC-UHFFFAOYSA-N	O=C(OCC(OC(=O)CCCCCCCC=CCC=CCC=CCC)CO)CCCCCCCC=CCC=CCCCCC	410	True	True	True		False	False			100	100	49.8	90.1	100	7003.6	Yura_Mice_fat_1+_posx3_excl_19	632.52576:1399286 633.52911:1027533 634.53247:171783	59.06093:2763 62.80347:3089 67.05529:3376 73.64272:2546 81.07047:4248 81.91895:2744 83.67015:2280 88.11219:3795 95.08626:6547 109.10166:5078 136.16129:2864 156.20348:3122 240.21355:3050 261.2196:7798 270.64517:2974 335.25821:30194 337.2756:32843 591.39252:21800 597.47949:7924 632.43579:3464	0	0	0	1399286	1686249	2081304	0	0	0	38766	0	0	31499	160345	473864	0	0
325	42643	8.232	724.529	PE P-36:4|PE P-16:0_20:4	[M+H]+		1	True	9.73	724.528	C41H74NO7P	EtherPE	YITZQGLIICATLN-UHFFFAOYSA-N	O=C(OC(COC=CCCCCCCCCCCCCCC)COP(=O)(O)OCCN)CCCCCCC=CCC=CCC=CCC=CCC	410	True	True	True		False	False			100	100	67.4	86.9	100	82.29	Yura_Mice_kidney_1+_posx3_incl2_09	724.52911:59178396 725.53246:30574406 726.53582:7988881	59.06099:13295 67.05483:4428 67.32804:2937 69.24438:2597 80.242:3128 81.07054:5851 83.08605:5301 85.38832:2835 89.85652:2952 91.05433:4877 93.06994:3557 95.08546:8999 97.06461:5731 102.92241:2890 105.06982:3012 107.08623:4088 109.10069:3725 114.28024:3240 117.77306:3305 119.08466:7830 121.10172:7175 133.10062:7965 147.11748:3497 154.93005:2928 167.4557:3070 203.17877:12788 266.28577:6815 269.2278…	24013406	28710658	28480940	17365924	29546972	28813532	14030136	17658184	16675068	38798476	55324216	59178396	4848198	8461662	9296327	20648130	28831956
326	43881	8.233	746.511	PC O-35:8	[M+H]+		1	True	8.21	746.512	C43H72NO7P	EtherPC	VKADWDKHGSYFGT-UHFFFAOYSA-N	O=C(OC(COCCC=CCC=CCC=CCC=CCC)COP(=O)([O-])OCC[N+](C)(C)C)CCCCCCC=CCC=CCC=CCC=CCC	420	True	True	True		False	False			89.1	100	36.9	78.6	100	47.04	Yura_Mice_kidney_1+_posx3_excl_10	746.51013:4053144 747.51348:2882282 748.51684:840217	61.59071:2651 62.69273:3257 83.34524:2898 84.39425:3148 90.41247:2718 92.3368:2548 119.86496:3529 120.96671:20191 123.11732:3311 145.9984:8096 164.00728:46928 184.07245:80559 185.07744:16861 186.07854:6093 279.26678:5740 299.83087:3023 386.23773:4300 463.22464:9202 463.51791:3213 463.59381:3717 605.48724:16954 703.46912:25327 746.50879:41053	1478800	1790940	2023496	2433243	3937006	3585541	1093372	1190690	1291448	4053144	5375800	5906139	545258	935919	974798	2482638	3160288
327	40122	8.234	681.463	DG 40:11	[M+Na]+	similar chromatogram in higher mz_44322; similar chromatogram in higher mz_43478	1	True	8.94	681.449	C43H62O5	DG	BSXKGGIRKHSQTJ-UHFFFAOYSA-N	O=C(OCC(OC(=O)CCC=CCC=CCC=CCC=CCC=CCC=CCC)CO)CC=CCC=CCC=CCC=CCC=CCC	420	True	True	True		False	False			86.7	100	24.5	75	100	14.62	Yura_Mice_lung_1+_posx3_excl_07	681.46252:941243 682.46587:781375 683.46923:292989	54.20458:2373 59.06101:8041 67.5313:2527 72.91164:2642 73.46332:3350 78.19651:2987 79.96052:3131 94.02941:2624 94.31718:3020 238.92316:4106 388.56665:3228 512.26959:4242 513.27026:14840 551.33069:11965 569.34381:22657 607.3952:7026 625.40839:28229 681.45538:39579	2138957	2624240	2610784	814135	1437884	1489763	2004078	2387042	2666816	1236230	2036515	2045950	826569	1681267	1860223	941243	1461227
328	46411	8.235	794.608	PC O-38:5	[M+H]+	found in higher mz's MsMs_48680	0.905	True	10.16	794.606	C46H84NO7P	EtherPC	XDRAHGUDUSFGRJ-UHFFFAOYSA-N	O=C(OC(COCCCCCCCCCC)COP(=O)([O-])OCC[N+](C)(C)C)CCCCCCCCCCCC=CCC=CCC=CCC=CCC=CCC	420	True	True	True		False	False			93.1	100	78.8	77.6	100	55789.5	Yura_Mice_spleen_1+_posx3_incl2_15	794.60767:88077816 795.61102:73364000 796.61438:21163448	56.36229:3414 58.0659:5396 60.08134:3538 86.09701:20670 92.34599:6113 93.29253:3739 104.107:8606 143.97495:4622 146.98206:8189 157.0961:4460 173.69394:3944 184.07253:1089849 199.40018:3820 200.62627:3903 221.06841:4426 250.93796:3545 273.81897:3876 589.55298:5896 653.54083:14001 726.73511:4282 735.51001:6592 771.57703:4404 794.61176:71469	2751194	2729136	3278952	2655873	3994435	4264948	4604988	5279990	5598103	16659019	22782498	25214948	3351072	5431623	5795888	6036413	7816858
329	43478	8.235	739.518	DG 44:10	[M+Na]+		1	True	11.24	739.527	C47H72O5	DG	KERCMTWAJRDWJL-UHFFFAOYSA-N	O=C(OCC(OC(=O)CCCCC=CCC=CCC=CCC=CCC=CCC=CCC=CCC=CCC=CCC=CCC)CO)CCCCCCC	420	True	True	True		False	False			96.3	100	31.6	75	100	2383.47	Yura_Mice_fat_1+_posx3_excl_19	739.51813:2297566 740.52148:1960930 741.52484:427935	57.35362:3138 59.061:186276 65.79022:2376 68.5732:2927 109.74654:3187 140.53462:2994 171.34908:3177 212.25926:3286 521.14716:3781 647.66992:3262 739.52441:17377	2379705	2925356	2881874	2297566	3817338	3806693	2855357	3626130	3286299	2441981	3881358	3895434	2319410	4352419	4535329	2469885	3578450
330	33659	8.252	583.427	DG 32:4	[M+Na]+		0.905	True	8.94	583.433	C35H60O5	DG	XSJQUGGRWWGWGM-UHFFFAOYSA-N	O=C(OCC(OC(=O)CCCCCCCCCCC=CCC=CCC=CCC=CCC)CO)CCCCCCC	420	True	True	True		False	False			100	100	13.3	75	100	18.21	Yura_Mice_lung_1+_posx3_excl_07	583.43054:931715 584.43389:671544 585.43725:212788	54.53768:2251 59.06101:9075 62.46317:2818 67.80213:2754 70.46649:2583 71.59235:2567 79.05547:2812 82.47034:2383 86.94498:2587 92.33937:6730 232.20631:2936 279.26694:7268 395.37479:2834 415.24167:4753 471.30066:73057 505.98288:2733 527.36462:92481 560.64355:4002 583.42664:35362	2441360	3052010	3084082	992886	1590066	1615117	1884050	2412142	2216172	1270690	1731783	1986579	1062949	1705039	1811655	931715	1529207
331	40482	8.271	687.509	DG 40:8	[M+Na]+		0.333	True	10.08	687.496	C43H68O5	DG	NHHUCSMEDZQQTF-UHFFFAOYSA-N	O=C(OCC(OC(=O)CCCCCCC=CCC=CCC=CCC=CCC=CCC=CCC=CCC=CCC)CO)CCCCCCC	420	True	True	True		False	False			87	100	8.8	75	100	2002.82	Yura_Mice_lung_1+_posx3_excl_07	687.50861:698149 688.51196:521439 689.51532:178194	50.13722:2411 58.46459:2908 59.06106:91943 64.84257:2626 75.27216:3003 77.6485:2676 88.1123:3450 95.40642:2977 102.12787:3060 111.32726:2706 116.21405:2769 118.12301:4295 124.27081:2713 132.13739:3472 206.84253:3114 224.78738:2949 230.9895:3405 361.95959:3591 395.59113:3279 516.63:3572 677.30646:3494 687.45007:3500	0	0	0	0	49203	85413	136684	206538	296535	355539	665654	677693	94184	182857	250662	698149	1455457
332	44538	8.294	757.622	SM 38:2;O2	[M+H]+	adduct linked to 45665_[M+Na]+	1	True	9.89	757.622	C43H85N2O6P	SM	LCCGGRXCXDWGPP-UHFFFAOYSA-N	O=C(NC(COP(=O)([O-])OCC[N+](C)(C)C)C(O)C=CCCCCCCC)CCCCCCCCCCCCCCCC=CCCCCCCCC	420	True	True	True		False	False			94.4	100	55.2	69.6	100	13112.1	Yura_Mice_heart_1+_posx3_excl_04	757.62231:4214401 758.62566:3351064 759.62902:898362	59.06104:4877 78.47932:2964 84.00156:2721 91.85155:3300 92.33941:5537 102.82056:3107 143.34642:3399 155.09126:3157 172.48463:3358 184.07268:237618 343.32013:3707 437.21655:3440 629.97021:3309 645.42572:4485 709.20312:3542 757.6026:4901	1443196	1625627	1526569	1290536	1688572	1703191	4214401	6835582	6356628	2539517	3730270	3540976	267976	550366	518407	2746271	4450131
333	45665	8.3	779.602	SM 38:2;O2	[M+Na]+	adduct linked to 44538_[M+H]+	0.429	True	9.89	779.604	C43H85N2O6P	SM	LCCGGRXCXDWGPP-UHFFFAOYSA-N	O=C(NC(COP(=O)([O-])OCC[N+](C)(C)C)C(O)C=CCCCCCCC)CCCCCCCCCCCCCCCC=CCCCCCCCC	420	True	True	True		False	False			100	100	80.3	91.7	100	6.64	Yura_Mice_heart_1+_posx3_excl_04	779.60321:793511 780.60656:831016 781.60992:168845	55.65829:3084 59.06104:5602 63.78405:2819 73.21793:3048 82.80883:2933 86.09692:21946 101.52467:2974 111.96732:3170 116.14285:5104 146.9823:7563 200.46768:3290 368.35275:6491 481.15704:3688 497.02509:3856 596.5423:38690 625.0058:3640 720.53711:27498 779.61249:34389	0	88092	139689	177395	328676	298002	793511	1361699	1549269	637786	1022212	925560	27266	76873	73892	643289	941717
334	45800	8.304	782.568	PC 34:1	[M+Na]+	found in higher mz's MsMs_49267	0.143	True	9.82	782.567	C42H82NO8P	PC	STQHPHAYIQEJQM-UHFFFAOYSA-N	O=C(OCC(OC(=O)CCCCCCCCCCCCCCCCCC=CCCCCCCCC)COP(=O)([O-])OCC[N+](C)(C)C)CCCCC	420	True	True	True		False	False			100	100	86.7	95.2	100	661208	Yura_Mice_brain_1+_posx3_excl_22	782.5675:99188480 783.57085:62868696 784.57421:16457293	59.06123:16329 80.0656:3163 82.22072:3028 86.09682:52496 88.11215:7142 94.55029:3798 102.12781:17337 139.99884:3300 146.98195:164632 167.94983:3644 182.85152:3178 184.07219:58116 239.2383:4108 457.95517:3522 577.52325:27762 599.49506:76497 723.49713:38642 782.57452:97958	99188480	99003112	100351240	15710714	62545688	63836884	17212718	15507902	16381161	70911064	79108200	77211496	94772744	10955576	105190568	27976108	12402632
335	49887	8.315	886.629	PC 44:8	[M+H]+		0.905	True	9.86	886.632	C52H88NO8P	PC	OWKJOILEORWVEV-UHFFFAOYSA-N	O=C(OCC(OC(=O)CCCCCCCCC=CCC=CCC=CCC=CCC)COP(=O)([O-])OCC[N+](C)(C)C)CCCCCCCCC=CCC=CCC=CCC=CCC	420	True	True	True		False	False			90.7	100	76.5	68.5	100	1109.61	Yura_Mice_spleen_1+_posx3_excl_16	886.62885:2301052 887.6322:2530661 888.63556:609494	77.04901:3187 81.53075:3870 86.09685:9915 140.05864:3039 184.07249:495562 262.15918:3973 690.51959:4174 886.62463:33231	203355	549363	460816	117689	137340	170264	0	52074	31635	409095	671174	717240	43780	183296	105395	268597	385761
336	49012	8.323	860.617	PC 42:7	[M+H]+		1	True	9.78	860.616	C50H86NO8P	PC	GRJUORGBTABXCX-UHFFFAOYSA-N	O=C(OCC(OC(=O)CCCCCCCCCCC=CCC=CCC=CCC=CCC)COP(=O)([O-])OCC[N+](C)(C)C)CCCCCCCC=CCC=CCC=CCC	420	True	True	True		False	False			84.8	100	75.6	61.4	83.3	18098.2	Yura_Mice_brain_1+_posx3_excl_22	860.61731:15764136 861.62066:13802008 862.62402:5082154	64.27618:3009 74.54459:3222 77.04384:3733 84.74969:3541 86.09679:15764 86.90485:3400 88.44255:3115 92.3392:8351 104.10694:4318 105.17496:3356 140.33566:3706 184.07242:630877 269.59238:4409 334.52609:4048 339.57928:4243 438.83286:4307 473.28561:4532 673.47632:5112 860.61572:40796	15764136	15765907	16968232	360849	578223	593738	1676815	2358979	2507082	536601	772304	817986	781185	1261024	1343509	149685	223114
337	46572	8.325	798.598	PC 37:3	[M+H]+		0.619	True	9.73	798.601	C45H84NO8P	PC	ADQVPINXXZZTHJ-UHFFFAOYSA-N	O=C(OCC(OC(=O)CCCCCCCCCCCCCCC=CCC=CCC=CCCCCCCC)COP(=O)([O-])OCC[N+](C)(C)C)CCCCCC	420	True	True	True		False	False			83.1	100	59.1	61.1	83.3	5190.41	Yura_Mice_fat_1+_posx3_excl_19	798.60156:345663 799.60491:420975 800.60827:0	59.06093:3856 64.13616:2766 78.60727:3234 92.79709:3008 113.48824:3230 118.12286:3123 155.10748:3356 184.07234:84793 194.5087:3554 245.11081:3601 251.43634:3789 286.42599:3458 798.59058:5183	300244	390596	0	345663	502980	587424	606495	225137	777996	635102	622140	779348	1653789	1737261	1605203	254812	72507
338	30536	8.329	538.518	Cer 34:1;O2|Cer 18:1;O2/16:0	[M+H]+	ion correlated with 34471; adduct linked to 29256_[M+H-H2O]+	0.952	True	9.38	538.519	C34H67NO3	Cer_NS	YDNKGFDKKRUKPY-UHFFFAOYSA-N	O=C(NC(CO)C(O)C=CCCCCCCCCCCCCC)CCCCCCCCCCCCCCC	410	True	True	True		False	False			100	100	70.3	89.3	100	6718.04	Yura_Mice_fat_1+_posx3_excl_19	538.52081:3045286 539.52416:1791210 540.52752:263815	55.66331:2020 57.14327:2141 59.06093:2196 92.34598:2452 95.00979:2478 98.69657:2698 107.6835:2458 109.62233:2294 110.97368:2257 116.10703:2797 118.45842:2563 153.59607:3158 164.90567:3016 167.43704:2595 174.286:2546 202.48532:2498 252.26624:11546 256.26181:4111 264.26913:143591 282.27951:20635 351.38696:2913 482.31949:4998 490.4996:3483 502.49185:7831 520.50171:31704 521.61011:2572 538.59082:21900	745352	372859	1021624	3045286	4757638	5327310	1124465	2257224	2086698	4470052	7808402	7753416	1849458	3050475	3292450	3041037	4534362
339	29256	8.33	520.51	Cer 34:1;O2|Cer 18:1;O2/16:0	[M+H-H2O]+	adduct linked to 30536_[M+H]+; found in higher mz's MsMs_30536; similar chromatogram in higher mz_45227	0.952	True	9.38	520.509	C34H67NO3	Cer_NS	YDNKGFDKKRUKPY-UHFFFAOYSA-N	O=C(NC(CO)C(O)C=CCCCCCCCCCCCCC)CCCCCCCCCCCCCCC	410	True	True	True		False	False			100	100	91.1	93.1	100	89.64	Yura_Mice_spleen_1+_posx3_excl_16	520.50964:11554895 521.51299:6799840 522.51635:1079474	57.07083:6780 60.04513:3161 65.18954:2290 69.0703:3104 80.09418:2577 81.07047:5584 88.06985:3061 91.22838:2730 93.0707:4037 95.08626:3520 109.10059:2538 118.72791:2584 121.10162:4539 225.43741:2649 249.70586:2562 252.26659:48222 256.26184:9042 264.26913:472655 282.27859:67085 288.48764:2801 291.009:3500 300.83771:2655 327.07419:3170 468.74838:2813 472.30106:3147 490.49963:8420 502.49628:22346 520…	2858102	2369115	2214460	6957153	10784423	12176247	2724772	4573742	4960479	9767763	16798428	17203090	4325862	6789490	7379094	6022826	9823646
340	46334	8.341	792.588	PC O-38:6|PC O-16:0_22:6	[M+H]+		0.095	True	9.66	792.59	C46H82NO7P	EtherPC	QQQQNYAHSSIZBU-UHFFFAOYSA-N	O=C(OC(COCCCCCCCCCCCCCCCC)COP(=O)([O-])OCC[N+](C)(C)C)CCC=CCC=CCC=CCC=CCC=CCC=CCC	410	True	True	True		False	False			100	100	20.3	82	100	52.99	Yura_Mice_spleen_1+_posx3_incl1_14	792.58813:3616471 793.59148:2047299 794.59484:6576138	57.07084:12250 67.05479:13017 69.07032:8646 71.08593:10911 79.05472:9986 81.0706:19706 83.08599:9400 85.10161:11601 86.09686:11148 91.05514:18174 93.06987:12477 95.08617:22984 97.10174:11707 105.07077:8720 107.08615:8085 109.10216:16422 111.11687:5901 117.07061:8362 119.08575:16503 121.10163:4200 123.11595:4626 129.06982:6368 131.08614:10199 133.10052:7895 135.117:7827 145.10063:8394 146.98207:10…	182308	3514	0	447696	264508	202153	23886862	33175382	31715946	1736237	2350427	2356496	1205123	131704	1443264	2394335	2958860
341	45227	8.343	770.607	PC O-36:3	[M+H]+		0.81	True	10.22	770.606	C44H84NO7P	EtherPC	GDJAIASCRXEGBE-UHFFFAOYSA-N	O=C(OC(COCCCCCCCC)COP(=O)([O-])OCC[N+](C)(C)C)CCCCCCCCCCCCC=CCC=CCC=CCCCCCCC	420	True	True	True		False	False			91.9	100	68	77.1	100	29.16	Yura_Mice_kidney_1+_posx3_incl1_-08	770.60754:6855103 771.61089:3695409 772.61425:1176378	59.061:5279 59.31625:3380 86.09693:7326 89.26008:3000 117.5842:3166 146.98051:6782 175.43095:3781 181.20953:4111 184.07259:378579 430.39511:3855 629.5351:10118 738.18561:3880 769.38702:4778 770.60974:22716	304757	299038	358459	606582	1020742	1109508	2198840	2897097	3071436	4479400	6855103	6836724	615587	926969	1044338	1948921	2728704
342	41251	8.359	700.526	PE P-34:2|PE P-16:0_18:2	[M+H]+	similar chromatogram in higher mz_41342	0.762	True	9.8	700.528	C39H74NO7P	EtherPE	LJVXDBWIBQQKFU-UHFFFAOYSA-N	O=C(OC(COC=CCCCCCCCCCCCCCC)COP(=O)(O)OCCN)CCCCCCCC=CCC=CCCCCC	410	True	True	True		False	False			100	100	77	90.9	100	12.15	Yura_Mice_heart_1+_posx3_incl1_02	700.52722:2052868 701.53057:1271707 702.53393:346673	53.40027:2833 59.06105:4389 67.0549:4136 69.07044:3039 70.853:2594 73.98089:2743 79.05486:3907 81.06993:9298 83.08614:6206 84.71735:2804 95.08556:7159 98.78053:3785 102.12794:3636 102.80773:2949 109.1008:4325 132.13737:27676 135.11575:4261 164.19928:2887 200.72371:3809 253.8132:3792 263.23792:3488 266.28192:3822 279.26712:8706 326.60406:3366 337.27127:203232 364.26355:58295 482.19992:3532 559.512…	410711	396879	1428554	1628684	2831776	3117884	1462661	2052868	2054933	1619711	2095421	2209112	201344	444670	496705	1409866	1619930
343	44214	8.37	752.553	PE P-38:4|PE P-16:1_22:3	[M+H]+		0.048	True	10.61	752.559	C43H78NO7P	EtherPE	QQDAYSCHWDWQLJ-UHFFFAOYSA-N	O=C(OC(COC=CCCCCCCC=CCCCCCC)COP(=O)(O)OCCN)CCCCCCCCC=CCC=CCC=CCCCCC	410	True	True	True		False	False			100	100	38.3	80.5	100	17.57	Yura_Mice_brain_1+_posx3_incl2_21	752.55341:3088996 753.55676:0 754.56012:0	55.03257:3030 57.0704:3109 60.57999:2818 68.05798:3765 81.07044:6953 88.11217:4105 91.61803:2969 92.33923:6255 95.08535:5270 105.06969:3549 109.10163:4684 119.08574:5050 121.10157:5629 133.10046:5214 162.84032:3232 193.85931:3045 204.17931:3634 262.25171:12780 264.26926:13346 283.13956:3272 361.27301:23012 362.27933:47725 363.28195:22864 390.27158:11021 391.28265:19935 392.28296:12960 572.53802:8…	3107625	2989312	3088996	768813	741680	475272	564255	199956	226651	1626701	1890968	1934009	190335	68024	307268	646802	744436
344	44695	8.394	760.586	PC 34:1	[M+H]+	adduct linked to 45802_[M+Na]+	1	True	9.76	760.585	C42H82NO8P	PC	WTJKGGKOPKCXLL-UHFFFAOYSA-N	O=C(OCC(OC(=O)CCCCCCCC=CCCCCCCCC)COP(=O)([O-])OCC[N+](C)(C)C)CCCCCCCCCCCCCCC	420	True	True	True		False	False			90	100	74.8	62.8	100	907313	Yura_Mice_brain_1+_posx3_incl1_20	760.58606:4894103552 761.58941:2780008448 762.59277:715902784	54.68765:424672 58.06588:820152 60.08132:774349 74.70235:418593 86.09682:3851660 92.33923:971608 104.10696:1188583 124.9991:1115090 133.83609:507559 150.23972:488496 184.07246:210210528 188.28131:581212 217.86142:494418 345.02115:474211 360.99432:510232 496.34167:648368 581.79626:596608 760.58063:11863713	4773117952	4894103552	5058898432	264967152	313356224	358126848	270293632	346489504	313081312	351711840	369622784	388566880	604457024	695758528	664541504	476296000	501626688
345	45802	8.396	782.568	PC 34:1	[M+Na]+	adduct linked to 44695_[M+H]+; found in higher mz's MsMs_49981; found in higher mz's MsMs_49268; found in higher mz's MsMs_48598; found in higher mz's MsMs_48351	0.905	True	9.82	782.567	C42H82NO8P	PC	STQHPHAYIQEJQM-UHFFFAOYSA-N	O=C(OCC(OC(=O)CCCCCCCCCCCCCCCCCC=CCCCCCCCC)COP(=O)([O-])OCC[N+](C)(C)C)CCCCC	420	True	True	True		False	False			100	100	91.2	95.9	100	126853	Yura_Mice_lung_1+_posx3_excl_07	782.56848:75573008 783.57183:53220248 784.57519:13649069	64.70067:26943 65.33765:23181 72.80488:23233 86.09699:282590 92.3461:54782 139.03783:30864 146.98209:790231 157.57358:26350 168.94127:32793 185.46623:31477 211.41441:31518 423.48419:32103 577.52081:164201 599.49457:357093 723.49762:253584 782.57391:441194	81859544	64241868	64985660	45067860	62545688	59717656	40928648	57136692	55964800	60734796	67212824	62963592	79416752	95425280	91477760	75573008	80673992
346	44402	8.397	755.603	SM 36:0;O2	[M+Na]+	adduct linked to 43146_[M+H]+; similar chromatogram in higher mz_48598; similar chromatogram in higher mz_47553	0.381	True	10.38	755.604	C41H85N2O6P	SM	HHUPDMAQIBSEGQ-UHFFFAOYSA-N	O=C(NC(COP(=O)([O-])OCC[N+](C)(C)C)C(O)CCCCCCCCC)CCCCCCCCCCCCCCCCCCCCCCC	420	True	True	True		False	False			100	100	81.5	91.5	100	3373.04	Yura_Mice_lung_1+_posx3_excl_07	755.60345:1164946 756.6068:730015 757.61016:522928	59.06101:9902 75.61087:2938 86.09695:14163 92.33937:3897 94.7216:3876 102.75726:2688 146.98222:13172 147.33101:3813 278.20322:3429 324.95862:3402 554.85919:3928 572.54187:28214 696.53149:25484 755.61523:24527	0	126332	0	515046	715183	705430	0	56229	34477	87874	124235	49383	0	157036	194850	1164946	1239538
347	43146	8.399	733.622	SM 36:0;O2	[M+H]+	adduct linked to 44402_[M+Na]+; similar chromatogram in higher mz_48351; similar chromatogram in higher mz_44402	0.905	True	10.38	733.622	C41H85N2O6P	SM	HHUPDMAQIBSEGQ-UHFFFAOYSA-N	O=C(NC(COP(=O)([O-])OCC[N+](C)(C)C)C(O)CCCCCCCCC)CCCCCCCCCCCCCCCCCCCCCCC	420	True	True	True		False	False			95.8	100	70.1	69.2	100	8129.73	Yura_Mice_fat_1+_posx3_excl_19	733.62158:1631532 734.62493:1224304 735.62829:333010	59.06093:8935 62.65738:2573 66.85316:3283 72.82246:2801 79.78844:2990 86.09683:3297 86.59529:2955 94.1089:3153 130.32219:2890 184.07236:333331 733.62164:6371	4009608	3919917	5474636	1631532	2399178	2425194	538894	681608	554721	792687	770366	771398	733858	922690	780954	4110601	4874662
348	46567	8.404	798.542	PC O-39:10	[M+H]+		0.952	True	8.5	798.543	C47H76NO7P	EtherPC	DBXJOCSZUPYVJQ-UHFFFAOYSA-N	O=C(OC(COCCC=CCC=CCC=CCC=CCC)COP(=O)([O-])OCC[N+](C)(C)C)CCCCC=CCC=CCC=CCC=CCC=CCC=CCC	420	True	True	True		False	False			93.2	100	33.4	75.1	100	45461.6	Yura_Mice_spleen_1+_posx3_excl_16	798.53729:7903890 799.54064:5036795 800.544:2561256	55.92102:2811 64.105:3083 66.63492:3175 80.42221:3165 86.09686:53478 92.33757:3025 131.17299:3738 138.90248:3557 151.1539:3609 162.95465:122368 184.07224:59696 185.07614:3515 216.28413:3487 231.1658:3430 300.71899:4337 317.79495:3647 424.00488:3577 444.96506:3754 577.52106:8812 615.48206:4769 739.46503:48027 761.85162:3389 798.53046:57604	6145486	6763873	6489968	6574259	7858368	8784243	5286236	7130493	7114036	8244548	8474061	8931293	9858088	11454728	10985165	9638030	9803512
349	45125	8.406	768.593	PC O-36:4	[M+H]+		0.048	True	9.83	768.59	C44H82NO7P	EtherPC	AMIRMXUBGHUMRM-UHFFFAOYSA-N	O=C(OC(COCCCCCCCC)COP(=O)([O-])OCC[N+](C)(C)C)CCCCCCCCCCCCCCC=CCC=CCC=CCC=CCC	420	True	True	True		False	False			88.4	100	31.8	78.8	100	23914.9	Yura_Mice_lung_1+_posx3_excl_07	768.59277:1195744 769.59612:774048 770.59948:1073808	57.0709:2829 59.06101:3710 81.07057:3541 83.08608:3937 86.09695:5231 88.11309:4100 95.08638:5066 105.06985:3693 109.10072:4709 136.18105:3614 167.51949:3951 171.72859:3113 176.38249:3438 178.39923:3851 184.07256:196795 239.2352:3776 239.53027:3813 446.54553:3064 591.59552:3626 627.53516:103670 768.57977:14446	0	303627	229945	19901	113841	65893	507908	597058	606769	768506	877920	783196	67190	143884	58723	1195744	1444325
350	48139	8.411	836.617	PC 40:5	[M+H]+		0.381	True	9.85	836.616	C48H86NO8P	PC	MNLODOXUTCKZPS-UHFFFAOYSA-N	O=C(OCC(OC(=O)CCCCCCCC=CCC=CCC=CCC)COP(=O)([O-])OCC[N+](C)(C)C)CCCCCCCCCCCC=CCC=CCCCCC	420	True	True	True		False	False			84.1	100	70.3	60.9	83.3	11631.5	Yura_Mice_brain_1+_posx3_excl_22	836.61743:6855386 837.62078:5512056 838.62414:2446520	60.0813:7393 83.28238:4777 86.09673:24792 86.34891:4953 87.66514:4800 92.33836:11059 104.10693:5865 125.00039:9152 139.92032:5452 184.0724:1178657 185.07632:47460 186.07829:13562 278.91266:5355 651.53259:13166 836.61182:71438	6855386	7401504	6076800	958642	939226	1085750	4489452	5404300	5679810	2062468	2391136	2533019	2810167	3361677	2969329	3372610	3741309
351	48934	8.413	858.599	PC 40:5	[M+Na]+		0.286	True	9.82	858.598	C48H86NO8P	PC	HNCLFWCLQUEVGH-UHFFFAOYSA-N	O=C(OCC(OC(=O)CCCCCCCCCCCCCCCCCC=CCC=CCC=CCC=CCC=CCC)COP(=O)([O-])OCC[N+](C)(C)C)CCCCC	420	True	True	True		False	False			100	100	71.8	82.5	100	8.24	Yura_Mice_spleen_1+_posx3_excl_16	858.59729:818016 859.60064:514170 860.604:295566	76.66048:3302 79.87978:3226 85.54487:3331 86.09676:16414 135.76283:3393 146.98218:20128 167.32822:3629 184.66608:3864 189.71562:3251 194.11821:3325 196.75616:3792 205.14857:3633 257.86456:4350 345.6604:4262 517.64435:3544 632.1192:3601 675.52484:19128 799.51184:6990 858.58362:16906	0	463316	454568	192539	222717	242945	959429	1158409	1120339	473400	468021	485083	556390	504624	515588	565178	714985
352	37372	8.414	637.478	DG 36:5	[M+Na]+		0.143	True	9.87	637.48	C39H66O5	DG	ITGCIESKDJEEHN-UHFFFAOYSA-N	O=C(OCC(OC(=O)CCCCCCCCCCCC=CCC=CCC=CCC=CCC=CCC)CO)CCCCCCC	420	True	True	True		False	False			100	100	60.7	75	100	7.28	Yura_Mice_fat_1+_posx3_excl_19	637.48114:977125 638.48449:549875 639.48785:0	53.45387:2139 55.02523:2556 59.06093:7914 62.0925:2694 63.37283:2682 92.34682:5159 111.10908:2651 111.24583:2830 162.86401:3053 221.13074:3290 245.31477:3008 268.21234:2737 308.30847:3256 637.47815:38934	0	0	149380	977125	905105	1278450	0	0	0	0	53943	0	599902	354779	258873	83646	123063
353	45117	8.429	768.551	PE 38:4	[M+H]+		0.762	True	9.97	768.554	C43H78NO8P	PE	ICYDFONFTSPCRL-UHFFFAOYSA-N	O=C(OCC(OC(=O)CCCCCCCCC=CCC=CCC=CCC=CCC)COP(=O)(O)OCCN)CCCCCCCCCCCCCCC	420	True	True	True		False	False			97	100	59.7	72.2	100	32.42	Yura_Mice_brain_1+_posx3_excl_22	768.55048:6001788 769.55383:4263285 770.55719:0	57.0708:12214 62.06093:4537 62.77654:2876 67.05474:10404 69.07027:3792 71.08645:10220 81.0704:19662 83.08593:12217 85.10229:7180 91.05502:5634 93.0698:4873 95.08619:20191 97.10168:6389 102.24722:3442 105.07069:7034 109.10161:14047 115.3489:3156 119.08572:13306 121.10155:7025 123.11716:8774 125.09589:3229 131.08604:3978 133.10188:7423 137.13234:6796 147.11726:5812 163.14818:3499 179.80385:3400 184…	6001788	6821665	7729470	1578552	2054818	2260917	1206326	1196254	1253979	1549020	1698572	2001596	2816475	3709313	3749592	1424718	1468494
354	44086	8.431	750.545	PE P-38:5|PE P-18:1_20:4	[M+H]+		1	True	9.99	750.543	C43H76NO7P	EtherPE	UIOPUEZHKHUYIV-UHFFFAOYSA-N	O=C(OC(COC=CCCCCCCC=CCCCCCCCC)COP(=O)(O)OCCN)CCCCCCC=CCC=CCC=CCC=CCC	410	True	True	True		False	False			100	100	71.3	93.6	100	17721.4	Yura_Mice_spleen_1+_posx3_incl2_15	750.54541:13374227 751.54876:7465358 752.55212:1843915	57.07042:5364 67.05471:27038 69.03384:9122 69.07031:12337 79.05471:16923 81.07031:37568 83.08598:11108 85.06512:11643 85.10159:6082 88.11298:19440 91.05431:23694 93.07071:15809 95.08617:35781 97.06453:9079 97.10173:5269 98.75055:5313 105.06985:23152 107.08624:21559 109.10152:26346 117.06939:15624 119.08575:38920 121.10133:22302 123.11723:8841 129.05431:24110 131.08609:22923 133.10045:33009 135.11…	29251458	29326544	29971010	6674277	8241963	8275837	5652206	5875641	7353779	12585452	15961057	16337002	1430036	1752256	1834488	5503570	6536252
355	45300	8.436	772.524	PC O-37:9	[M+H]+		0.381	True	8.42	772.528	C45H74NO7P	EtherPC	VJWMWJFJIUMCGH-UHFFFAOYSA-N	O=C(OC(COCCC=CCC=CCC=CCC=CCC)COP(=O)([O-])OCC[N+](C)(C)C)CCCCCC=CCC=CCC=CCC=CCC=CCC	420	True	True	True		False	False			88.3	100	33.7	82.9	100	12.63	Yura_Mice_kidney_1+_posx3_excl_10	772.52307:1150574 773.52642:663714 774.52978:0	55.93058:3028 59.06141:5509 60.10215:2678 75.6046:2601 80.39423:2975 84.7957:2759 87.82195:3241 88.56902:2880 95.97011:3137 120.96657:6388 142.66344:3382 162.95486:3461 164.00758:13442 184.07275:48516 185.07626:7877 193.72391:3018 380.21826:3513 441.81296:3404 726.77277:3207 729.47485:6355 763.37018:3763 772.35059:7464 772.53381:9862	278827	786014	672548	679475	759688	830430	365220	542177	324060	1150574	1478719	1645776	0	129922	84721	578140	750377
356	44539	8.44	757.622	SM 38:2;O2	[M+H]+		0.095	True	9.89	757.622	C43H85N2O6P	SM	LCCGGRXCXDWGPP-UHFFFAOYSA-N	O=C(NC(COP(=O)([O-])OCC[N+](C)(C)C)C(O)C=CCCCCCCC)CCCCCCCCCCCCCCCC=CCCCCCCCC	420	True	True	True		False	False			95.3	100	61.4	70.6	100	17.17	Yura_Mice_heart_1+_posx3_incl1_02	757.62219:1569814 758.62554:739394 759.6289:0	59.06105:3983 59.24314:2974 62.05227:3238 73.21616:2921 86.09701:6289 133.60905:3287 148.60292:3298 184.07265:315795 187.50005:3332 329.8811:3361 347.34335:3368 544.55518:3465 635.76886:3331 656.10083:3615 757.62256:7298	0	0	387458	245136	468018	389051	1397794	1569814	1656663	342590	570311	659269	60417	30665	0	694332	914392
357	47571	8.442	822.6	PC 39:5	[M+H]+	adduct linked to 48412_[M+Na]+	0.333	True	9.49	822.601	C47H84NO8P	PC	YLNGAZFZEYKFHD-UHFFFAOYSA-N	O=C(OCC(OC(=O)CCCCCCCCCCCCCCCC=CCC=CCC=CCC=CCC=CCC)COP(=O)([O-])OCC[N+](C)(C)C)CCCCCC	420	True	True	True		False	False			82.4	100	61	56.5	83.3	3827.51	Yura_Mice_heart_1+_posx3_incl2_03	822.6004:4540538 823.60375:3705300 824.60711:754850	83.66087:3228 86.097:4740 94.25906:3037 107.76218:3800 184.07259:139844 187.2762:3222 631.45764:4256 822.60107:5431	0	0	222329	0	0	69142	3151886	4351152	4540538	321223	376140	341971	1346062	1367700	1706778	160053	121616
358	46330	8.445	792.556	PE 40:6	[M+H]+		1	True	9.77	792.554	C45H78NO8P	PE	IUUCCVDIGJJMTR-UHFFFAOYSA-N	O=C(OCC(OC(=O)CCCCCCCC=CCC=CCC=CCC=CCC=CCC)COP(=O)(O)OCCN)CCCCCCCC=CCCCCCC	420	True	True	True		False	False			97.9	100	59	72.9	100	27036.6	Yura_Mice_heart_1+_posx3_incl1_02	792.55292:112944224 793.55627:66092024 794.55963:20352438	57.07053:171745 67.0549:224959 69.07098:133316 71.08611:380562 75.68456:77678 79.05486:219584 81.07063:298887 83.08614:189039 85.10175:252780 91.05443:280648 92.34701:165797 93.07003:174448 95.08556:410339 96.08714:82715 97.10101:160391 105.06993:161050 107.08529:146796 109.10188:216646 111.11707:123928 117.06961:148967 119.08601:228045 121.10059:132036 123.11617:174962 131.08493:273831 133.10075…	280192288	327062560	330074368	28026652	43019184	45098048	92716488	112944224	126992424	13112816	19424306	17717166	25961838	27811488	33228108	3934478	5411834
359	47237	8.452	814.536	PE 40:6	[M+Na]+	adduct linked to 48130_[M+H]+	0.857	True	9.72	814.536	C45H78NO8P	PE	JHLKLBBRHKPSQT-UHFFFAOYSA-N	O=C(OCC(OC(=O)CCCCCCCCCCCCCCC=CCC=CCC=CCC=CCC=CCC=CCC)COP(=O)(O)OCCN)CCCCC	420	True	True	True		False	False			100	100	57	64.5	100	18779.8	Yura_Mice_brain_1+_posx3_excl_22	814.5354:8771907 815.53875:8785205 816.54211:1596433	58.77566:2942 71.2168:2991 80.50294:3221 80.66074:2935 115.72346:3199 118.17396:3072 120.96648:25867 146.98196:5302 149.71185:3694 164.00928:71051 185.72011:3727 211.16063:4213 212.27383:4345 282.84601:4292 443.25162:8522 519.22272:4000 534.19415:3626 651.53259:12929 673.51099:80074 771.50134:20464 814.53864:53003	8771907	11652637	11411839	3113584	4591648	4921644	6564887	9959917	10273844	1328022	1885720	1747478	2678906	2830788	3023570	296167	496362
360	48412	8.453	844.579	PC 39:5	[M+Na]+	adduct linked to 47571_[M+H]+	0.143	True	9.49	844.583	C47H84NO8P	PC	YLNGAZFZEYKFHD-UHFFFAOYSA-N	O=C(OCC(OC(=O)CCCCCCCCCCCCCCCC=CCC=CCC=CCC=CCC=CCC)COP(=O)([O-])OCC[N+](C)(C)C)CCCCCC	420	True	True	True		False	False			100	100	70.8	84.3	100	4394.93	Yura_Mice_heart_1+_posx3_excl_04	844.58063:657467 845.58398:710364 846.58734:0	62.96912:3135 72.02524:3061 86.09699:11178 92.97131:3136 97.83936:3023 108.46693:3358 146.9823:12659 184.07278:12840 199.2377:3235 202.92091:3320 273.93549:3911 274.67233:3483 436.01379:3473 478.32666:4545 504.3461:4072 661.51001:17837 785.50562:8021 844.56525:16248	0	65538	61378	0	29338	38171	657467	1162513	1149178	58282	89029	40548	174514	294071	306442	0	0
361	42875	8.467	728.606	HexCer 36:1;O2|HexCer 18:1;O2/18:0	[M+H]+	ion correlated with 48415; ion correlated with 44109	0.19	True	10.25	728.604	C42H81NO8	HexCer_NS	YMYQEDCYNANIPI-UHFFFAOYSA-N	O=C(NC(COC1OC(CO)C(O)C(O)C1O)C(O)C=CCCCCCCCCCCCCC)CCCCCCCCCCCCCCCCC	410	True	True	True		False	False			100	100	82.2	80.9	100	12.27	Yura_Mice_brain_1+_posx3_excl_22	728.60535:6125670 729.6087:4545528 730.61206:702806	59.06133:4563 102.09148:6336 123.11587:3367 134.31018:2899 153.16719:2998 186.01331:3560 247.24281:6646 250.65152:3345 252.26959:24367 264.26898:309393 282.2782:22342 284.29532:8802 292.64011:3842 518.52765:7425 530.52576:40305 532.54681:7662 548.54272:99999 710.58679:47878	6125670	8880868	8711064	418449	812314	801899	0	0	0	0	0	36186	0	78788	41793	40203	36559
362	40479	8.483	687.495	DG 40:8	[M+Na]+		0.381	True	10.08	687.496	C43H68O5	DG	NHHUCSMEDZQQTF-UHFFFAOYSA-N	O=C(OCC(OC(=O)CCCCCCC=CCC=CCC=CCC=CCC=CCC=CCC=CCC=CCC)CO)CCCCCCC	420	True	True	True		False	False			100	100	55.4	75	100	6.11	Yura_Mice_fat_1+_posx3_excl_19	687.49567:959044 688.49902:600887 689.50238:161212	59.06099:13104 59.41987:2759 67.00792:2297 69.11933:3245 73.37552:2504 76.50918:2517 88.11298:9471 102.12773:4685 118.12286:9563 165.46143:2810 169.15576:2965 221.09644:3182 270.25284:3158 351.23083:10934 351.63074:3214 386.56161:3800 614.81635:3562 687.50464:62987	209086	283880	168061	959044	1314054	1285209	453208	526058	649713	372660	571915	585190	699096	980655	889123	79566	179420
363	45228	8.488	770.607	PC O-36:3	[M+H]+		0.19	True	10.22	770.606	C44H84NO7P	EtherPC	GDJAIASCRXEGBE-UHFFFAOYSA-N	O=C(OC(COCCCCCCCC)COP(=O)([O-])OCC[N+](C)(C)C)CCCCCCCCCCCCC=CCC=CCC=CCCCCCCC	420	True	True	True		False	False			92.2	100	71	76.3	100	3.63	Yura_Mice_spleen_1+_posx3_incl1_14	770.60724:1447001 771.61059:617295 772.61395:252730	56.92636:2705 59.06095:4416 59.35218:2473 64.84101:2993 65.73208:2795 67.59866:2742 68.0298:3122 73.84756:3010 86.09762:5183 92.33759:4242 111.58495:3451 172.91281:3030 184.07243:278902 466.78143:4003 629.53461:6199 770.60736:15392	369150	152669	313518	143347	271737	267138	445578	421033	280514	868181	1279342	1464232	148105	186042	175770	495618	651534
364	46025	8.491	786.601	PC 36:2	[M+H]+		0.19	True	9.89	786.601	C44H84NO8P	PC	SNKAWJBJQDLSFF-UHFFFAOYSA-N	O=C(OCC(OC(=O)CCCCCCCC=CCCCCCCCC)COP(=O)([O-])OCC[N+](C)(C)C)CCCCCCCC=CCCCCCCCC	420	True	True	True		False	False			90.6	100	73.7	66.1	100	996.85	Yura_Mice_brain_1+_posx3_incl1_20	786.60114:114188560 787.60449:82464608 788.60785:21494642	58.06588:5459 60.08132:6275 61.59523:3289 69.8505:3061 86.09693:18878 92.33923:7579 104.10697:5551 110.83851:3517 124.0397:3675 124.99911:5917 146.98201:6935 184.07246:1200364 234.43011:3137 273.58267:3921 339.28873:6450 612.79694:4331 641.78516:4154 786.59583:62285	113007600	114188560	114807368	11406737	10258159	9456364	16239084	14851101	15344540	19287560	27358496	25636612	19002504	17564546	18764128	13747688	18388952
365	48933	8.506	858.599	PC 40:5	[M+Na]+	found in higher mz's MsMs_48934	0.238	True	9.82	858.598	C48H86NO8P	PC	HNCLFWCLQUEVGH-UHFFFAOYSA-N	O=C(OCC(OC(=O)CCCCCCCCCCCCCCCCCC=CCC=CCC=CCC=CCC=CCC)COP(=O)([O-])OCC[N+](C)(C)C)CCCCC	420	True	True	True		False	False			100	100	88.1	83.9	100	1470.58	Yura_Mice_heart_1+_posx3_excl_04	858.5993:2726399 859.60265:2310232 860.60601:868783	60.46267:3220 63.23108:3474 71.58262:3144 75.56665:2927 79.6212:3627 80.06441:2831 80.28571:3195 83.05955:3014 86.09717:16168 92.34615:5214 92.5772:3229 102.47337:3414 105.70612:3600 109.37257:3599 112.62874:3266 144.29852:3285 146.98259:30827 280.48386:4150 675.52521:29568 799.52106:16369 858.58643:25095	497278	479023	442490	199068	82102	29062	2726399	4769755	5149574	277681	647693	719395	556390	549600	566223	158588	148596
366	31301	8.514	548.541	Cer 36:1;O2|Cer 18:1;O2/18:0	[M+H-H2O]+	ion correlated with 41784; ion correlated with 48444	0.286	True	10.71	548.54	C36H71NO3	Cer_NS	VODZWWMEJITOND-UHFFFAOYSA-N	O=C(NC(CO)C(O)C=CCCCCCCCCCCCCC)CCCCCCCCCCCCCCCCC	410	True	True	True		False	False			100	100	88.9	92.3	100	1735.29	Yura_Mice_brain_1+_posx3_incl1_20	548.54077:1345799 549.54412:0 550.54748:0	71.49353:2714 78.34155:2732 115.27378:2458 124.51407:2477 252.27013:13607 263.25763:3172 264.2692:140813 282.27841:26948 284.29541:4166 394.86768:2519 530.5246:6836 548.5423:40036	1087811	1345799	1350143	148314	228287	162148	422737	204526	250316	145243	226344	59340	52277	259101	331476	38285	113362
367	46412	8.524	794.609	PC O-38:5	[M+H]+		0.286	True	10.16	794.606	C46H84NO7P	EtherPC	XDRAHGUDUSFGRJ-UHFFFAOYSA-N	O=C(OC(COCCCCCCCCCC)COP(=O)([O-])OCC[N+](C)(C)C)CCCCCCCCCCCC=CCC=CCC=CCC=CCC=CCC	420	True	True	True		False	False			92.5	100	77.5	76.9	100	18922.8	Yura_Mice_kidney_1+_posx3_incl1_-08	794.6087:10217731 795.61205:8484127 796.61541:2718755	56.26855:2921 58.06595:3477 60.0814:3923 66.50465:3196 86.09698:18508 104.1071:6882 184.07268:795574 198.28079:3834 218.75502:3420 307.43268:3546 317.23718:3590 653.55731:12141 794.61102:48304	235871	92688	90387	93142	199716	251367	6033788	8565624	8492640	7152464	10217731	9430053	351232	440818	614703	836594	1237653
368	48141	8.539	836.618	PC 40:5	[M+H]+		0.238	True	9.85	836.616	C48H86NO8P	PC	MNLODOXUTCKZPS-UHFFFAOYSA-N	O=C(OCC(OC(=O)CCCCCCCC=CCC=CCC=CCC)COP(=O)([O-])OCC[N+](C)(C)C)CCCCCCCCCCCC=CCC=CCCCCC	420	True	True	True		False	False			84.6	100	75.4	61.1	83.3	87406.4	Yura_Mice_heart_1+_posx3_excl_04	836.61774:22259084 837.62109:22471636 838.62445:5963692	60.92549:3510 79.82713:3349 86.09698:11547 92.34615:7301 101.77934:3096 104.10717:4255 134.13643:3414 159.51054:3692 159.83203:3393 184.07278:610438 445.21518:4359 461.2081:4342 683.2641:3931 836.61542:38021	3051294	3631473	3717311	446163	635903	643406	22259084	30350588	30898840	2883774	4054241	3893531	2848649	4162955	3863552	1580295	2066780
369	42755	8.571	726.545	PE P-36:3|PE P-18:2_18:1	[M+H]+		0.619	True	9.91	726.543	C41H76NO7P	EtherPE	FFNJLTBTFVGDNP-UHFFFAOYSA-N	O=C(OC(COC=CCCCCCCC=CCC=CCCCCC)COP(=O)(O)OCCN)CCCCCCCC=CCCCCCCCC	410	True	True	True		False	False			100	100	59.5	89.1	100	6.82	Yura_Mice_brain_1+_posx3_incl2_21	726.54498:1868782 727.54833:1771631 728.55169:386188	55.08062:2609 59.06134:6638 63.8018:2787 67.67565:2646 69.07082:3664 69.79239:2852 79.85268:3031 81.07044:6704 83.08595:4285 90.41319:2910 92.34595:7503 95.08623:6035 107.08609:2926 109.10163:4180 117.08376:3337 118.12282:8603 121.10157:4679 123.51332:3319 133.10045:3317 135.11694:3454 236.20357:3202 254.44278:3375 285.44455:3500 337.27594:47805 339.28851:129265 388.26086:35147 390.27936:20071 39…	1485052	2162389	1868782	704367	965260	961251	1284402	1554358	1436719	1393311	1929116	2007618	130239	442513	139902	609720	1017342
370	45713	8.577	780.591	PC O-37:5	[M+H]+	similar chromatogram in higher mz_47945	0.333	True	9.84	780.59	C45H82NO7P	EtherPC	ZOCNILJFNAHQJJ-UHFFFAOYSA-N	O=C(OC(COCCCCCCCCC)COP(=O)([O-])OCC[N+](C)(C)C)CCCCCCCCCCCC=CCC=CCC=CCC=CCC=CCC	420	True	True	True		False	False			92	100	69.4	75.4	100	2755.83	Yura_Mice_heart_1+_posx3_incl1_02	780.59021:699766 781.59356:517616 782.59692:86319	58.46463:2692 73.56441:2784 73.92238:3030 86.09701:6184 92.34701:6387 102.12794:10133 111.36523:3328 135.96135:2911 178.87718:3457 184.07278:192114 308.04227:3460 373.30371:3254 780.58038:9743	0	8195	117998	1405	4537	11098	962250	699766	1177992	480223	1109557	1107269	5560	6412	9813	0	151696
371	32405	8.595	564.534	Cer 36:2;O2|Cer 18:2;O2/18:0	[M+H]+	ion correlated with 33832; ion correlated with 31136; adduct linked to 31136_[M+H-H2O]+	0.286	True	9.95	564.535	C36H69NO3	Cer_NS	WNPWDGNHTKGEDS-UHFFFAOYSA-N	O=C(NC(CO)C(O)C=CCCC=CCCCCCCCCC)CCCCCCCCCCCCCCCCC	410	True	True	True		False	False			100	100	89.1	87.8	100	40.45	Yura_Mice_brain_1+_posx3_excl_22	564.53394:10542552 565.53729:7109420 566.54065:1377835	59.06133:3630 60.0451:5126 65.50969:2397 72.6565:2560 165.11467:3351 250.25296:38554 252.14865:2621 262.25171:361177 280.2652:46424 284.29532:8380 337.33499:2778 516.50659:6796 528.51715:14177 546.52515:86147 564.45166:3148 564.60431:5401	10542552	16502777	17468768	703235	1209598	1247712	319153	162476	185749	0	0	129463	0	0	0	163031	304236
372	48065	8.596	834.589	Cer 36:2;O2|Cer 18:2;O2/18:0	[M+H-H2O]+		0.905	True	10.28	834.598	C36H69NO3	Cer_NS	WNPWDGNHTKGEDS-UHFFFAOYSA-N	O=C(NC(CO)C(O)C=CCCC=CCCCCCCCCC)CCCCCCCCCCCCCCCCC	420	True	True	True		False	False			97.8	100	67	84.1	100	34403.6	Yura_Mice_heart_1+_posx3_excl_04	834.58905:11310868 835.5924:4901393 836.59576:7744982	59.77124:2972 86.09699:10009 92.34615:4614 139.73714:3150 146.9823:13125 184.07285:41064 200.59427:3708 291.96771:3645 481.01694:3537 603.34106:4039 651.53406:12511 775.51654:4804 834.59698:21906	9453946	11771279	11516624	2200641	4523582	4957416	11310868	11207863	12219883	10242146	13666315	11680932	10802840	13507267	12355552	2729977	5535999
373	31136	8.596	546.523	PC 38:3	[M+Na]+	adduct linked to 32405_[M+H]+; found in higher mz's MsMs_32405; similar chromatogram in higher mz_49425	0.571	True	9.95	546.524	C46H86NO8P	PC	RSFPKBHSGZGCAF-UHFFFAOYSA-N	O=C(OCC(OC(=O)CCCCCCCCCCCCCCCCC=CCC=CCC=CCCCCCCC)COP(=O)([O-])OCC[N+](C)(C)C)CCCCC	410	True	True	True		False	False			100	100	92.7	94.1	100	33650	Yura_Mice_brain_1+_posx3_excl_22	546.52631:18448586 547.52966:9918001 548.53302:2079738	56.05011:5821 60.04465:12927 67.05473:7521 69.07081:5272 81.06973:8308 82.06537:6404 83.08593:5963 94.0647:5660 95.08533:11346 100.56684:3467 102.09147:5074 109.10052:9697 121.10154:4452 123.11715:9548 135.1169:5495 154.53551:4205 163.14618:3540 209.18967:7466 223.23515:3863 224.17448:4027 230.01987:4367 245.22719:5950 250.25291:127721 258.92026:4338 262.25168:1460970 264.2692:11475 280.26486:204…	18448586	28605764	30635560	1262376	1973040	2275603	872791	947183	891458	22389	479729	118661	199306	153208	327982	360065	548155
374	47970	8.6	832.58	PC 38:4	[M+Na]+	found in higher mz's MsMs_50935; found in higher mz's MsMs_50365	1	True	9.6	832.583	C46H84NO8P	PC	FJQQQTLUYGFYFW-UHFFFAOYSA-N	O=C(OCC(OC(=O)CCCCCCCCCCCCCCCCCCC=CCC=CCC=CCC=CCC)COP(=O)([O-])OCC[N+](C)(C)C)CCCCC	420	True	True	True		False	False			100	100	85.5	92.9	100	142615	Yura_Mice_heart_1+_posx3_excl_04	832.58124:83279760 833.58459:67278464 834.58795:19778238	57.83669:48242 60.23988:59225 73.40606:54828 86.09699:995392 146.36902:58070 146.98222:1371714 153.96893:58133 165.08687:62092 205.81381:65326 341.30182:174707 371.67401:61890 429.70178:62888 489.23563:108083 541.61414:68719 627.53284:193455 649.52246:1986282 692.03772:73039 773.51715:730613 832.58704:1514852	59060240	84442960	83384064	16790690	32759186	35163164	83279760	86833592	91666648	72827440	91593424	82757712	81487224	94665600	88798736	21171934	39801812
375	47090	8.604	810.6	PC 38:4	[M+H]+	found in higher mz's MsMs_49319	1	True	9.47	810.601	C46H84NO8P	PC	TWXNOZDNXVHOLP-UHFFFAOYSA-N	O=C(OCC(OC(=O)CCCCCCCC=CCC=CCCCCCC)COP(=O)([O-])OCC[N+](C)(C)C)CCCCCCCC=CCC=CCCCCCC	420	True	True	True		False	False			90.7	100	74.7	67	100	1.35841e+06	Yura_Mice_lung_1+_posx3_excl_07	810.59924:109400584 811.60259:138992352 812.60595:41070696	59.7423:63172 86.09695:262114 90.71169:67362 109.91589:73127 124.99928:103396 128.1349:72668 146.98053:112850 170.22522:77012 184.07269:15027160 195.64859:73325 242.1571:78116 375.77841:82412 430.04816:72228 734.28265:78570 787.22021:84178 810.60889:854543	433094848	716908288	719974976	89437288	152113280	168549664	1016827584	1194746240	1137935232	603531520	852446720	815316736	817663296	959164288	1002979392	109400584	203342448
376	43992	8.62	748.585	PC 33:0	[M+H]+		0.476	True	10.18	748.585	C41H82NO8P	PC	QPFRMMAJWAWKMU-UHFFFAOYSA-N	O=C(OCC(OC(=O)CCCCC)COP(=O)([O-])OCC[N+](C)(C)C)CCCCCCCCCCCCCCCCCCCCCCCCCC	420	True	True	True		False	False			84.3	100	66.9	63.4	83.3	2661.6	Yura_Mice_spleen_1+_posx3_incl2_15	748.58411:2550180 749.58746:1602751 750.59082:0	54.21474:2417 67.30337:3017 68.2421:2433 72.14645:3016 74.43549:2753 88.11221:8393 92.33758:3394 102.09056:3470 184.0723:166731 200.99875:3093 243.82025:3104 296.49072:3059 302.80219:3063 454.91263:3422 748.58484:12513	1605408	1983928	1883540	307630	476417	527931	440700	356433	253542	1574288	2165731	1860887	887662	998557	1272672	2471633	3087825
377	43256	8.621	735.529	SM 37:6;O2	[M+H]+		0.952	True	8.66	735.544	C42H75N2O6P	SM	BSHYQHSLQUTRBP-UHFFFAOYSA-N	O=C(NC(COP(=O)([O-])OCC[N+](C)(C)C)C(O)CCCCCCCCCC)CCCCC=CCC=CCC=CCC=CCC=CCC=CCC	420	True	True	True		False	False			87	100	48.7	82	100	6263.67	Yura_Mice_brain_1+_posx3_excl_22	735.5329:3021360 736.53625:2905081 737.53961:564336	51.58428:2740 57.07083:24898 59.06139:161455 59.6595:2837 79.18416:2743 90.92413:2727 92.34594:3724 102.19135:3318 111.52117:2936 131.2827:3136 141.09082:11930 176.42885:2901 179.06978:6283 184.0723:154707 185.07657:20465 187.07658:3701 196.18665:3316 201.48872:3441 243.13905:3822 400.5621:4144 410.31741:6671 735.56635:11998	3021360	4673198	3931635	2991680	5691928	6221582	2970556	3471314	3719840	2161780	3573465	3423120	3257285	3533184	3490730	1288270	2457847
378	40484	8.627	687.51	DG 40:8	[M+Na]+		0.476	True	10.08	687.496	C43H68O5	DG	NHHUCSMEDZQQTF-UHFFFAOYSA-N	O=C(OCC(OC(=O)CCCCCCC=CCC=CCC=CCC=CCC=CCC=CCC=CCC=CCC)CO)CCCCCCC	420	True	True	True		False	False			91	100	55.4	75	100	2520.19	Yura_Mice_fat_1+_posx3_excl_19	687.50897:729395 688.51232:723756 689.51568:0	59.06099:13104 59.41987:2759 67.00792:2297 69.11933:3245 73.37552:2504 76.50918:2517 88.11298:9471 102.12773:4685 118.12286:9563 165.46143:2810 169.15576:2965 221.09644:3182 270.25284:3158 351.23083:10934 351.63074:3214 386.56161:3800 614.81635:3562 687.50464:62987	527296	979062	948666	729395	1371370	1431264	248912	180340	673826	433850	561618	334544	179069	384584	459168	598828	1192452
379	33594	8.628	582.509	DG 32:2|DG 14:0_18:2	[M+NH4]+	ion correlated with 33895	0.714	True	9.73	582.509	C35H64O5	DG	WVBVUWWRPSWGDS-UHFFFAOYSA-N	O=C(OCC(OC(=O)CCCCCCCC=CCC=CCCCCC)CO)CCCCCCCCCCCCC	410	True	True	True		False	False			100	100	47.7	85.7	100	7202.39	Yura_Mice_fat_1+_posx3_excl_19	582.50854:4863334 583.51189:2279790 584.51525:445015	51.08268:2141 52.04702:2544 53.82198:2164 56.31335:2041 56.34704:2224 59.06103:20200 59.15921:2171 61.03649:2604 61.18783:2289 67.1507:2272 72.26107:2123 83.47884:2276 92.33925:3515 123.11592:3531 178.08528:2716 185.48994:2978 259.13394:3238 285.24249:13991 311.2561:7361 337.27051:16601 420.82642:2924 470.29227:3450 526.35388:4203 547.47186:16794 582.40912:5792	0	188791	334494	4863334	6933856	7881566	0	0	0	404223	504719	412699	196189	322365	139523	43871	198737
380	47430	8.631	818.605	PC O-40:7|PC O-18:2_22:5	[M+H]+		0.143	True	9.78	818.606	C48H84NO7P	EtherPC	ZMKWGMGOQLFYKS-UHFFFAOYSA-N	O=C(OC(COCCCCCCCCC=CCC=CCCCCC)COP(=O)([O-])OCC[N+](C)(C)C)CCCCCC=CCC=CCC=CCC=CCC=CCC	410	True	True	True		False	False			100	100	51.6	76.2	100	41.6	Yura_Mice_heart_1+_posx3_excl_04	818.60413:2967256 819.60748:2729774 820.61084:1193762	57.05008:2956 68.40934:3198 81.07061:6052 81.72884:3233 83.08612:3237 86.09698:11473 95.08554:4937 112.07528:3180 121.10056:3484 121.1309:3232 138.2097:3631 170.84418:3749 184.07271:364830 259.31647:3698 303.3331:3605 423.39346:3484 490.01657:4818 506.36115:3895 677.54614:55067 818.59979:16880	15426	15448	5037	0	0	0	2967256	3294308	3251250	271966	569899	777914	0	0	0	48309	58937
381	33895	8.635	587.464	DG 32:2	[M+Na]+	adduct linked to 32489_[M+H]+	0.571	True	9.61	587.465	C35H64O5	DG	JEQMUHGLKRDVNR-UHFFFAOYSA-N	O=C(OCC(OC(=O)CCCCCCCCCCCC=CCC=CCCCCCCC)CO)CCCCCCC	420	True	True	True		False	False			100	100	72.8	75	100	887.97	Yura_Mice_fat_1+_posx3_excl_19	587.46381:10552450 588.46716:8409256 589.47052:1349607	50.43648:2264 50.89:2042 56.5974:2295 56.6738:2279 59.06136:3014 60.33745:2412 61.03966:2539 110.44116:2671 138.63269:2789 193.87985:2635 209.79085:2873 377.38596:2985 587.46741:215219	69925	222924	354701	10552450	16513322	19818200	0	0	97496	467640	414614	403253	0	145126	102217	516557	701389
382	47501	8.64	820.583	PC 39:6	[M+H]+		0.81	True	9.13	820.585	C47H82NO8P	PC	IDPNMQGEQTYXLJ-UHFFFAOYSA-N	O=C(OCC(OC(=O)CCCCCC=CCC=CCC=CCC=CCC)COP(=O)([O-])OCC[N+](C)(C)C)CCCCCCCCCC=CCC=CCCCCC	420	True	True	True		False	False			87	100	70.5	65.8	90	2120.61	Yura_Mice_spleen_1+_posx3_excl_16	820.58337:1442722 821.58672:1657744 822.59008:0	71.01775:3057 77.3914:3056 86.09686:16441 92.3401:6844 96.2847:2941 108.22715:3324 146.98206:12204 164.95993:3301 184.07239:389181 252.68129:3665 268.58356:3408 312.50989:3466 351.96246:4083 408.16614:4347 625.5238:7897 687.73999:4384 820.62286:25128	451035	2133606	932360	462733	1197861	1254353	1783894	2910190	2326196	1620185	2374566	2656149	2020369	3080684	2353186	223380	612840
383	43829	8.653	745.623	SM 37:1;O2	[M+H]+		0.81	True	10.21	745.622	C42H85N2O6P	SM	AWIFGOBWPWIAOU-UHFFFAOYSA-N	O=C(NC(COP(=O)([O-])OCC[N+](C)(C)C)C(O)C=CCCCCCCC)CCCCCCCCCCCCCCCCCCCCCCCC	420	True	True	True		False	False			96.8	100	73.3	72.2	100	5232.28	Yura_Mice_heart_1+_posx3_excl_04	745.62201:1767875 746.62536:1537929 747.62872:0	76.52264:3307 86.09698:5583 89.07964:3307 94.73737:3550 184.07263:364553 186.61674:3364 202.64154:3401 258.8063:3567 365.68521:3631 694.93036:3476 745.62256:9833	427525	362562	812770	1372174	1773020	1860135	1767875	2489276	2447891	550312	652358	915295	1213072	1151446	1129104	702810	1131972
384	31928	8.66	557.411	DG 30:3	[M+Na]+	found in higher mz's MsMs_34940	1	True	8.72	557.418	C33H58O5	DG	HSQDUNLUMCNXOX-UHFFFAOYSA-N	O=C(OCC(OC(=O)CCCCCCCCC=CCC=CCC=CCCCCC)CO)CCCCCCC	420	True	True	True		False	False			97.2	100	23.5	75	100	23.31	Yura_Mice_lung_1+_posx3_excl_07	557.41174:2834113 558.41509:1327465 559.41845:200550	54.5759:2063 57.07049:2256 59.19469:2652 59.86732:2215 62.75118:2564 68.65738:2470 84.22981:2562 111.53142:2552 389.22128:4574 445.28711:75951 493.87646:3066 501.3526:74086 557.2345:3128 557.41119:63520	3495386	3467702	3413088	3835104	3449032	3172658	3481953	3297836	3244044	3327461	2891507	3705856	3690726	3437832	3650066	2834113	2650357
385	43529	8.663	740.52	PE 34:1	[M+Na]+		0.333	True	9.88	740.52	C39H76NO8P	PE	HXXMMIZJBSLRKD-UHFFFAOYSA-N	O=C(OCC(OC(=O)CCCCCCCCCCCCCCCCCC=CCCCCCCCC)COP(=O)(O)OCCN)CCCCC	420	True	True	True		False	False			100	100	59.9	72.7	100	8.83	Yura_Mice_brain_1+_posx3_excl_22	740.51984:1057481 741.52319:389702 742.52655:0	53.69896:2441 53.71464:2532 53.93336:2588 54.0964:2837 59.06134:8325 64.25565:2844 66.32692:2530 70.06693:2938 88.11294:4048 92.34679:3876 120.96642:11742 131.87105:2773 150.64572:2938 164.00729:50023 218.93279:3407 252.44513:3139 286.78024:3491 366.26877:4156 577.52075:10914 599.50964:14588 697.47253:7514 740.51642:15672	1057481	1227678	1271286	183684	454937	451486	0	0	0	135666	92859	239091	87765	312392	103607	157026	274658
386	42263	8.666	718.54	PE 34:1|PE 16:0_18:1	[M+H]+	similar chromatogram in higher mz_46030	0.952	True	9.91	718.538	C39H76NO8P	PE	FHQVHHIBKUMWTI-UHFFFAOYSA-N	O=C(OCC(OC(=O)CCCCCCCC=CCCCCCCCC)COP(=O)(O)OCCN)CCCCCCCCCCCCCCC	410	True	True	True		False	False			100	100	50.7	74.4	100	6552.19	Yura_Mice_brain_1+_posx3_incl1_20	718.54034:12180163 719.54369:7221606 720.54705:1182225	55.75204:2868 57.07041:3856 60.2442:2763 63.93397:3377 67.05476:3890 73.78617:2830 81.07046:3622 83.08596:6645 88.11218:3698 92.34597:6191 95.08624:4889 97.1008:3340 109.10165:4199 123.1172:4575 159.60199:3103 184.07233:191757 200.31662:3438 239.23837:3198 244.51859:2929 265.25403:4786 290.58096:3056 308.29303:3827 339.28876:3807 348.8147:3274 389.6362:3294 450.5181:3708 577.52209:163296 718.5726…	9933446	12180163	12037084	4325734	5672194	6279201	465494	529830	659093	2827538	3073358	3166105	3434820	3872982	3906338	1981813	2580928
387	46403	8.673	794.573	PE 40:5	[M+H]+		0.333	True	10.01	794.569	C45H80NO8P	PE	FYSNFSXQLYXNMN-UHFFFAOYSA-N	O=C(OCC(OC(=O)CCCCCCCCC=CCC=CCC=CCC=CCC)COP(=O)(O)OCCN)CCCCCCCC=CCCCCCCCC	420	True	True	True		False	False			95	100	35.1	72.7	100	10.1	Yura_Mice_kidney_1+_posx3_incl2_09	794.57214:1187258 795.57549:833770 796.57885:0	65.60544:2857 68.34547:2730 86.09692:4043 87.93212:3149 92.34607:6706 95.08546:5324 96.38881:3872 105.06982:3247 128.68968:2952 138.4534:3438 184.07246:135135 203.17877:4860 225.1778:3949 262.91794:3503 265.2543:4220 274.84055:3416 435.38376:3723 545.47174:3657 549.28577:3575 653.5423:48158 780.60022:3388 794.58246:4515	1189177	1583343	1589326	575848	866593	847771	996952	1253672	1155315	821691	971755	1187258	765429	1200808	1168970	417270	553641
388	46030	8.679	786.634	PC O-37:2	[M+H]+	similar chromatogram in higher mz_49222	1	True	11.7	786.637	C45H88NO7P	EtherPC	AFHLXHSWCOTJPU-UHFFFAOYSA-N	O=C(OC(COCCCCCCCCC)COP(=O)([O-])OCC[N+](C)(C)C)CCCCCCCCCCCCCCCC=CCC=CCCCCCCC	420	True	True	True		False	False			93.2	100	82.2	78.4	100	24682.5	Yura_Mice_heart_1+_posx3_excl_04	786.63403:5839891 787.63738:13380058 788.64074:13579857	57.15977:154367 86.09698:360911 92.34025:356018 95.02929:170042 98.9838:167433 106.60863:168220 116.16896:154815 122.5596:182907 171.17082:194644 172.31502:186695 184.0728:29205320 248.83282:181948 299.33444:187524 786.59906:2081178	1901414	2121959	2112404	5521266	5637869	7085196	5839891	7134992	6044338	3651505	4557380	5222820	4655288	4661025	5388566	972591	1720227
389	46971	8.682	808.583	PC 36:2	[M+Na]+	found in higher mz's MsMs_50014; similar chromatogram in higher mz_51756	1	True	9.86	808.583	C44H84NO8P	PC	ANCOIGUVGMVZMF-UHFFFAOYSA-N	O=C(OCC(OC(=O)CCCCCCCCCCCCCCCCCC=CCC=CCCCCCCC)COP(=O)([O-])OCC[N+](C)(C)C)CCCCC	420	True	True	True		False	False			100	100	92.1	96.2	100	838.72	Yura_Mice_lung_1+_posx3_excl_07	808.58362:18148250 809.58697:21422626 810.59033:41538184	63.82559:16730 77.25156:17863 80.34916:17718 82.59122:17700 86.09689:285444 95.08549:23119 146.98213:635247 179.40465:18127 253.09735:21960 387.0961:23747 387.63843:20204 465.23621:23634 603.53632:142802 625.51245:411190 749.50397:212838 808.57819:447571	29534888	34951392	37866656	87738512	97041728	102156736	71316752	80248064	80286512	70623568	77546752	88125696	83145880	87339544	87535152	18148250	29341026
390	47646	8.684	824.556	PC O-41:11	[M+H]+		1	True	8.66	824.559	C49H78NO7P	EtherPC	POUGFOMGZOSCQV-UHFFFAOYSA-N	O=C(OC(COCCC=CCC=CCC=CCC=CCC)COP(=O)([O-])OCC[N+](C)(C)C)CCCC=CCC=CCC=CCC=CCC=CCC=CCC=CCC	420	True	True	True		False	False			94	100	30	68.8	100	73.45	Yura_Mice_heart_1+_posx3_excl_04	824.55682:8826456 825.56017:6290566 826.56353:2006069	86.09697:32708 111.26384:3564 114.44737:3255 124.08057:3524 137.58308:3450 150.29417:3438 162.95503:65662 164.9803:3382 172.90875:3852 184.07202:21355 383.46692:3953 483.10495:4287 641.49353:4737 707.89722:3864 752.72137:3823 765.48145:30482 824.55731:35984	3872729	4851287	4868048	10558038	11303737	11704190	8826456	9815859	9829790	8684042	9254179	11334358	9790634	10953764	10812443	2694220	4478574
391	45811	8.689	782.603	PC O-37:4	[M+H]+	similar chromatogram in higher mz_46020; similar chromatogram in higher mz_46079	0.19	True	10.25	782.606	C45H84NO7P	EtherPC	ATFNTWKZMZGUHB-UHFFFAOYSA-N	O=C(OC(COCCCCCCCCC)COP(=O)([O-])OCC[N+](C)(C)C)CCCCCCCCCCCCCCC=CCC=CCC=CCC=CCC	420	True	True	True		False	False			100	100	65.3	82.9	100	7256.14	Yura_Mice_spleen_1+_posx3_excl_16	782.60425:764418 783.6076:558214 784.61096:0	68.78103:3269 69.97416:2919 73.6799:2898 74.7085:3244 86.09685:14794 115.62677:3011 116.93855:3013 146.98203:21472 165.64934:3483 184.07233:221112 577.52106:4066 599.4931:7583 636.83331:3577 703.07965:4522 723.4942:5295 782.57202:20973	3236	5211	8571	0	0	0	0	92539	0	686452	790191	884920	0	119127	107897	75916	108279
392	44085	8.709	750.542	PE P-38:5|PE P-16:0_22:5	[M+H]+		0.857	True	9.92	750.543	C43H76NO7P	EtherPE	GZEZURLIXRQSDE-UHFFFAOYSA-N	O=C(OC(COC=CCCCCCCCCCCCCCC)COP(=O)(O)OCCN)CCCCCC=CCC=CCC=CCC=CCC=CCC	410	True	True	True		False	False			100	100	68.1	91.7	100	6565.18	Yura_Mice_fat_1+_posx3_incl2_18	750.54425:3095380 751.5476:1044814 752.55096:0	58.24213:2841 68.22552:2664 70.7952:2988 81.07047:4320 83.08598:3536 88.11219:8144 89.21121:3005 92.3401:4862 95.08538:5110 105.68016:4313 146.98204:3787 184.07246:10346 255.48541:3174 259.74429:3524 279.26657:3405 361.27432:9263 364.26208:22042 387.29108:65383 390.27167:3929 443.61496:3682 609.5155:5942 682.01117:3587 750.57007:4297	1429924	2324334	2193890	1899357	2784775	3095380	9758031	11971055	12110279	2757944	3151860	3111433	1210615	1190645	940669	1952792	3386651
393	33660	8.711	583.427	DG 32:4	[M+Na]+		1	True	8.94	583.433	C35H60O5	DG	XSJQUGGRWWGWGM-UHFFFAOYSA-N	O=C(OCC(OC(=O)CCCCCCCCCCC=CCC=CCC=CCC=CCC)CO)CCCCCCC	420	True	True	True		False	False			100	100	25.3	75	100	49.02	Yura_Mice_brain_1+_posx3_excl_22	583.42926:5779491 584.43261:2564054 585.43597:831524	53.34504:2381 57.23883:2711 59.06134:9971 105.79871:2602 108.91702:2769 197.42526:3100 212.0423:2728 264.58731:3228 273.50107:2828 471.29938:27053 527.36212:188729 583.42358:101660	5779491	6363150	5936373	6199384	6594810	6279860	6385549	6749657	6508844	5786804	6128358	6354808	6323410	6707508	6708784	4475838	5276470
394	47505	8.715	820.623	PC O-40:6	[M+H]+		0.333	True	10.51	820.622	C48H86NO7P	EtherPC	WKQRDJBOIJKXHO-UHFFFAOYSA-N	O=C(OC(COCCCCCCCCCCCC)COP(=O)([O-])OCC[N+](C)(C)C)CCCCCCCCC=CCC=CCC=CCC=CCC=CCC=CCC	420	True	True	True		False	False			92.4	100	70.5	77.3	100	5719.55	Yura_Mice_spleen_1+_posx3_excl_16	820.62244:1849524 821.62579:1533822 822.62915:0	71.01775:3057 77.3914:3056 86.09686:16441 92.3401:6844 96.2847:2941 108.22715:3324 146.98206:12204 164.95993:3301 184.07239:389181 252.68129:3665 268.58356:3408 312.50989:3466 351.96246:4083 408.16614:4347 625.5238:7897 687.73999:4384 820.62286:25128	0	33157	91881	73376	44963	87149	1608110	2171639	1845016	2046275	2162301	2358158	233077	182079	381310	152364	313951
395	48936	8.719	858.599	PC 40:5	[M+Na]+	similar chromatogram in higher mz_51287	0.714	True	9.82	858.598	C48H86NO8P	PC	HNCLFWCLQUEVGH-UHFFFAOYSA-N	O=C(OCC(OC(=O)CCCCCCCCCCCCCCCCCC=CCC=CCC=CCC=CCC=CCC)COP(=O)([O-])OCC[N+](C)(C)C)CCCCC	420	True	True	True		False	False			100	100	87.1	93.1	100	1222.27	Yura_Mice_spleen_1+_posx3_excl_16	858.59882:1342122 859.60217:1534067 860.60553:586726	62.61742:2868 68.49518:3007 74.09978:2888 86.0969:18601 119.93087:3444 146.98267:18545 166.03015:3566 611.13153:4097 653.55664:5067 675.54114:34126 799.51184:15471 858.60693:19953	851226	1179444	1150774	334095	407386	274765	351201	751976	891951	1156453	1595902	1605147	898318	1306627	1170811	111613	313642
396	48138	8.721	836.617	PC 40:5	[M+H]+		0.857	True	10.05	836.616	C48H86NO8P	PC	JIYOJRSQSZOUTO-UHFFFAOYSA-N	O=C(OCC(OC(=O)CCCCCCCCCCCCCC=CCC=CCC=CCC=CCC=CCC)COP(=O)([O-])OCC[N+](C)(C)C)CCCCCCCCC	420	True	True	True		False	False			90.5	100	76.9	64.1	100	17801.2	Yura_Mice_spleen_1+_posx3_excl_16	836.61584:7602124 837.61919:6552984 838.62255:2289813	58.06589:7419 60.08134:4824 82.74012:3958 85.45714:4321 86.09684:15790 87.66675:5065 124.84419:4625 124.99914:6910 184.07249:1046135 219.02817:5007 248.0932:4665 255.13333:4121 271.755:4763 328.50955:5342 395.03152:4610 401.69003:4988 412.26379:5184 444.31589:4684 506.48999:4693 591.51294:4603 836.60675:70801	5886644	7924013	7870322	2187834	2004327	1974383	3653062	4688024	4396231	7112502	8504809	8573063	5660171	7093676	7310288	1486008	2154575
397	33418	8.729	579.393	DG 32:6	[M+Na]+		0.857	True	8.33	579.402	C35H56O5	DG	ANEZTIZTQBQCRC-UHFFFAOYSA-N	O=C(OCC(OC(=O)CCCCC=CCC=CCC=CCC=CCC=CCC=CCC)CO)CCCCCCC	420	True	True	True		False	False			99.5	100	52.1	75	100	8.7	Yura_Mice_lung_1+_posx3_excl_07	579.39557:589240 580.39892:210137 581.40228:514993	59.06114:16283 89.09316:2513 97.42756:2427 139.01761:2367 144.65257:2608 174.37791:2788 177.31041:2756 225.67865:2834 237.42754:3205 550.66827:2759 579.396:38472 579.62042:6480	533886	845734	842736	366936	376579	613897	377798	689837	650804	448846	592145	580834	289787	474614	596354	589240	786292
398	35157	8.735	605.41	DG 34:7	[M+Na]+		0.905	True	8.61	605.418	C37H58O5	DG	CXEIFEBACMREHD-UHFFFAOYSA-N	O=C(OCC(OC(=O)CCCC=CCC=CCC=CCC=CCC=CCC=CCC=CCC)CO)CCCCCCC	420	True	True	True		False	False			100	100	66	75	100	14.7	Yura_Mice_brain_1+_posx3_excl_22	605.41064:1496282 606.41399:720618 607.41735:590023	54.06018:2628 54.21547:2406 59.06134:5953 105.97646:2774 123.91135:2719 148.72986:2509 317.36536:2945 451.00815:3640 527.60431:3290 605.41174:71646	1496282	1821609	1656320	1074752	1305385	1314268	950816	1547219	1740484	1220480	1295914	1374619	1135511	1399156	1301165	1243330	1546572
399	43991	8.758	748.584	PC 33:0	[M+H]+		0.952	True	10.02	748.585	C41H82NO8P	PC	VYTOFRSLFAUMIK-UHFFFAOYSA-N	O=C(OCC(OC(=O)CCCCCCCC)COP(=O)([O-])OCC[N+](C)(C)C)CCCCCCCCCCCCCCCCCCCCCCC	420	True	True	True		False	False			90.5	100	76.2	64.5	100	10901	Yura_Mice_kidney_1+_posx3_incl1_-08	748.58496:3830434 749.58831:1528142 750.59167:598273	70.93163:2708 76.19036:3044 86.09693:8077 92.34608:3767 118.12299:3772 131.1019:3211 152.09969:3106 171.92725:3498 177.90305:3720 184.07268:421147 398.22348:3651 453.56326:3227 497.14035:3519 682.5697:3859 748.59015:26739	6639404	9407913	9562779	2022021	1899478	2097928	663615	1106395	1065778	3107766	3830434	4546408	1242397	1573923	1508280	3888423	6421757
400	47429	8.8	818.604	PC O-40:7	[M+H]+		0.476	True	9.9	818.606	C48H84NO7P	EtherPC	VQFHSIDWVIVATB-UHFFFAOYSA-N	O=C(OC(COCCCCCCCCCCCC)COP(=O)([O-])OCC[N+](C)(C)C)CCCCCC=CCC=CCC=CCC=CCC=CCC=CCC=CCC	420	True	True	True		False	False			93.1	100	80.2	76.1	100	9719.42	Yura_Mice_heart_1+_posx3_excl_04	818.60431:4849005 819.60766:3605434 820.61102:1264699	58.06557:4573 60.08144:5657 61.08457:3183 82.88034:3058 86.09701:17543 92.34698:4824 104.10717:4265 124.99934:4797 143.6268:3426 184.07278:1016113 186.08353:3777 187.16925:3465 247.42413:3756 369.5896:4086 463.49942:3672 550.3255:7559 759.52466:6047 818.61591:57649	1398273	1577269	1640523	70674	94741	121998	4849005	5143480	5248140	2593836	3579104	3576049	587661	789787	578132	267529	316740
401	46409	8.801	794.603	PC O-38:5	[M+H]+	similar chromatogram in higher mz_47165	0.571	True	10.16	794.606	C46H84NO7P	EtherPC	XDRAHGUDUSFGRJ-UHFFFAOYSA-N	O=C(OC(COCCCCCCCCCC)COP(=O)([O-])OCC[N+](C)(C)C)CCCCCCCCCCCC=CCC=CCC=CCC=CCC=CCC	420	True	True	True		False	False			92.3	100	75.3	74.9	100	19.4	Yura_Mice_lung_1+_posx3_incl1_05	794.604:4211872 795.60735:2395517 796.61071:1263773	58.06556:4799 59.31498:3147 62.39535:3554 67.68264:3091 73.88619:3190 77.98186:2956 81.47574:3538 82.7431:3110 86.09698:12740 86.61378:3581 104.10715:4902 165.40315:2981 178.55986:3247 184.07275:644410 194.78461:3220 231.5266:3420 235.52376:3318 282.20251:3330 653.54181:10085 794.61035:31266	550164	683631	543141	183438	205965	268003	5662010	6026311	6188488	975114	1273464	1202056	642042	763942	682366	4127183	4211872
402	47165	8.816	812.617	PC 38:3	[M+H]+		0.381	True	10.43	812.616	C46H86NO8P	PC	ZDCCXTFOQDDLSE-UHFFFAOYSA-N	O=C(OCC(OC(=O)CCCCCCCC=CCC=CCC=CCC)COP(=O)([O-])OCC[N+](C)(C)C)CCCCCCCCCCCCCCCCCCC	420	True	True	True		False	False			80.2	100	68.4	60.6	83.3	30858.6	Yura_Mice_heart_1+_posx3_incl1_02	812.6236:4805613 813.62695:4710306 814.63031:1417762	58.06558:5786 59.60986:2824 62.58512:3186 70.53503:3076 86.09697:17908 104.10719:3983 116.43665:3429 122.83549:3665 146.98064:3814 154.95766:4235 164.56107:4438 184.0728:1037761 185.07697:90676 186.07874:35050 579.58112:3641 812.60608:60423	4430018	5595300	5454275	3417541	4195816	4293284	7969384	4805613	8166365	8116282	10568886	8484290	8462072	8798890	9419017	4214807	3028219
403	42265	8.816	718.574	PC O-32:1	[M+H]+	similar chromatogram in higher mz_46409	1	True	9.68	718.575	C40H80NO7P	EtherPC	JSCQQTZMIJRPQQ-UHFFFAOYSA-N	O=C(OC(COCCCCCCCC)COP(=O)([O-])OCC[N+](C)(C)C)CCCCCCCCCCCCCC=CCCCCCCCC	420	True	True	True		False	False			92.6	100	66.9	80.2	100	42847	Yura_Mice_lung_1+_posx3_excl_07	718.57355:38902156 719.5769:18386774 720.58026:7651896	50.97488:2960 56.90809:2467 59.36004:3103 62.336:3253 62.45146:2882 64.08561:2644 86.6604:2651 88.1123:3397 90.45004:2843 92.7328:3207 92.97636:3087 96.85185:3282 114.71487:3015 170.28844:3034 184.07272:69149 237.35469:4037 718.57373:6036	8441370	8934137	9331182	1561762	1965666	1905080	1835163	2003578	1809185	2636603	3367111	3105469	1280185	1674907	1554746	38902156	39419108
404	32721	8.822	569.413	DG 31:4	[M+Na]+	similar chromatogram in higher mz_38622	1	True	8.66	569.418	C34H58O5	DG	LIOBXZPHXAZZHS-UHFFFAOYSA-N	O=C(OCC(OC(=O)CCCCCCCCC=CCC=CCC=CCC=CCC)CO)CCCCCCCC	420	True	True	True		False	False			99.1	100	16.2	75	100	53.66	Yura_Mice_lung_1+_posx3_excl_07	569.41351:6413082 570.41686:2240300 571.42022:0	52.64624:2408 57.0709:2754 59.061:3134 60.22345:2341 88.30167:2481 97.83012:3063 195.54739:2595 216.74065:2845 271.42422:2709 323.06232:18168 325.08084:4703 345.1615:3903 401.22513:11559 405.14084:32595 407.15176:8896 457.28766:157020 487.22168:24213 489.23755:12614 513.34991:219338 569.40759:114030	8546825	8669962	8703344	7141136	7619378	7596027	7707346	7746654	7891583	7860400	9091615	8158946	8107684	8584969	8754280	6413082	6371830
405	34133	8.826	591.394	DG 33:7	[M+Na]+		0.81	True	8.29	591.402	C36H56O5	DG	PUNDVFQJSIXWII-UHFFFAOYSA-N	O=C(OC(CO)COC(=O)CCCCCCC=CCC=CCCC)CC=CCC=CCC=CCC=CCC=CCC	420	True	True	True		False	False			99.5	100	66.2	75	100	2209.75	Yura_Mice_lung_1+_posx3_excl_07	591.39459:1884060 592.39794:839370 593.4013:347336	51.28245:2259 56.63787:2051 59.06101:11103 92.34694:5985 327.26544:3403 495.5672:3562 591.39319:54592	2123843	2055540	2022731	1597246	1872254	2084388	1926959	2078782	2128734	1670874	2052715	2057997	1699763	2161022	2254234	1884060	1931637
406	43751	8.856	744.54	PE 36:2|PE 18:1_18:1	[M+H]+		0.238	True	9.93	744.554	C41H78NO8P	PE	MWRBNPKJOOWZPW-UHFFFAOYSA-N	O=C(OCC(OC(=O)CCCCCCCC=CCCCCCCCC)COP(=O)(O)OCCN)CCCCCCCC=CCCCCCCCC	410	True	True	True		False	False			100	100	55.5	74.9	100	52.34	Yura_Mice_brain_1+_posx3_excl_22	744.53998:3387753 745.54333:1732954 746.54669:809489	54.08356:4736 69.07082:7678 71.08645:9345 73.14828:5233 81.07043:20129 83.08593:8891 93.07066:5818 95.08621:18281 109.10161:15165 110.53695:4842 118.84327:6103 121.10155:12347 123.11716:6500 135.11691:15649 149.13322:6154 184.07225:453135 247.24281:8836 263.23727:6777 265.25372:31583 308.29291:6964 603.5379:444117 744.58282:29230	3387753	1278996	3996270	6321618	1288429	13234771	158886	97133	93952	806538	464637	485474	3819569	1790022	1767943	86033	8006
407	48548	8.856	848.617	PC 41:6	[M+H]+		0.667	True	10.18	848.616	C49H86NO8P	PC	KWZFPDNOPRERIB-UHFFFAOYSA-N	O=C(OCC(OC(=O)CCC=CCC=CCC=CCC=CCC=CCC)COP(=O)([O-])OCC[N+](C)(C)C)CCCCCCCCCCCC=CCCCCCCCC	420	True	True	True		False	False			90	100	66.3	67.1	100	6866.56	Yura_Mice_heart_1+_posx3_excl_04	848.61688:3251301 849.62023:2789995 850.62359:574863	68.51142:3322 76.65806:3177 92.34615:8248 109.97937:2960 129.61134:3535 184.07269:147606 240.77641:3953 272.35132:3704 578.40497:3907 789.46698:3989 848.59955:10655	266354	567622	357321	0	47281	0	3251301	4171213	4275440	455708	725492	711770	778031	1088771	1120422	177540	195960
408	49377	8.865	870.601	PC 41:6	[M+Na]+		0.238	True	9.9	870.598	C49H86NO8P	PC	CEFMFIPITCFBIF-UHFFFAOYSA-N	O=C(OCC(OC(=O)CCCCCCCCCCCCCCC=CCC=CCC=CCC=CCC=CCC=CCC)COP(=O)([O-])OCC[N+](C)(C)C)CCCCCC	420	True	True	True		False	False			100	100	80.3	93.6	100	4136	Yura_Mice_heart_1+_posx3_excl_04	870.60022:757528 871.60357:714580 872.60693:401189	80.90194:3095 86.09708:19116 146.98286:18791 169.92448:4167 174.15108:3492 184.07278:9093 269.22809:4055 288.36734:4481 425.53342:3927 665.54193:5669 687.53967:31324 753.05444:3643 811.53381:17735 870.59326:18945	122669	80066	120223	0	0	0	757528	972222	1046167	51212	57813	154013	151046	264126	302100	0	0
409	35691	8.869	613.48	DG 34:3	[M+Na]+		0.905	True	10.07	613.48	C37H66O5	DG	CJKXNIAUCJAYKE-UHFFFAOYSA-N	O=C(OCC(OC(=O)CCCCCCCCCCC=CCC=CCC=CCCCCCCC)CO)CCCCCCC	420	True	True	True		False	False			100	100	72.9	75	100	66683.1	Yura_Mice_fat_1+_posx3_excl_19	613.48071:63314536 614.48406:39829876 615.48742:8110368	92.33925:9203 111.62294:6547 140.3168:6678 177.22734:7382 337.2764:12882 359.25726:8444 613.474:628483	2259980	3735934	3583738	63314536	73420840	81432280	414479	460930	513292	1934678	3032952	3199662	4245242	5526210	5703938	788519	943140
410	35385	8.87	608.524	DG 34:3|DG 16:1_18:2	[M+NH4]+	adduct linked to 34148_[M+Na]+	0.81	True	9.91	608.525	C37H66O5	DG	BHGPPCIWDXQOMA-UHFFFAOYSA-N	O=C(OCC(OC(=O)CCCCCCCC=CCC=CCCCCC)CO)CCCCCCCC=CCCCCCC	410	True	True	True		False	False			100	100	72	93.8	100	27664.7	Yura_Mice_fat_1+_posx3_excl_19	608.52435:22841892 609.5277:13925440 610.53106:3086188	53.927:5590 55.58933:5405 59.06093:19727 67.05476:13378 69.0703:12136 71.08591:7651 75.71064:7431 81.07051:31727 83.08597:21741 85.5021:6979 90.25604:7136 93.06984:10261 95.08628:36363 97.10172:25186 107.08612:10736 109.10165:25618 113.68916:6321 116.10821:5847 121.1016:19954 123.11721:19044 130.24884:6188 135.11697:20707 137.1324:10142 149.13156:8357 151.14859:11168 163.14824:9500 195.3968:6161 …	603146	1181948	1145104	22841892	25759108	27734276	111367	109172	125463	881844	1311308	1458644	1404816	1848312	1615356	302249	427062
411	45119	8.871	768.553	PE 38:4	[M+H]+	similar chromatogram in higher mz_47150; similar chromatogram in higher mz_50257	1	True	10.03	768.554	C43H78NO8P	PE	YEHAZLUVAZKVRO-UHFFFAOYSA-N	O=C(OCC(OC(=O)CCCCCCC=CCC=CCC=CCC=CCC)COP(=O)(O)OCCN)CCCCCCCCCCCCCCCCC	420	True	True	True		False	False			96.9	100	48.2	73	100	852.73	Yura_Mice_heart_1+_posx3_excl_04	768.5531:59264880 769.55645:46727696 770.55981:12850736	54.21293:3191 57.07093:7457 67.05489:5066 77.68684:3594 79.05484:4587 81.07061:9973 83.08612:3845 85.10174:5244 88.11313:4918 95.08643:10239 97.10189:5025 103.74642:4321 109.10077:4543 119.08598:7965 121.10056:4622 123.11744:4669 131.08633:3885 133.10072:7178 136.23842:3905 159.11765:5506 161.61578:3594 186.4138:3928 201.16133:4153 203.17892:17855 267.26959:9665 269.22388:6511 278.27817:4269 325.…	85251496	111573336	123906448	47762608	60978820	59626296	59264880	79417576	73913744	150465408	199525120	192964048	108616600	121960512	132510888	14194178	14366686
412	46222	8.873	790.535	PE 38:4	[M+Na]+		1	True	9.75	790.536	C43H78NO8P	PE	OJGMQCYCUXTSEA-UHFFFAOYSA-N	O=C(OCC(OC(=O)CCCCCCCCCCCCCCCCCCC=CCC=CCC=CCC=CCC)COP(=O)(O)OCCN)CCCCC	420	True	True	True		False	False			100	100	52.2	65.4	100	13407.4	Yura_Mice_heart_1+_posx3_excl_04	790.53552:5400692 791.53887:4109164 792.54223:1074324	57.59258:2831 58.75913:2313 120.96642:19460 164.00745:49687 184.07266:54967 185.07884:3094 321.03326:3176 341.3078:4886 420.63892:3644 627.53284:6943 649.521:40465 747.47986:12486 790.5426:26912	7952632	11520879	12342849	5471040	6887064	6710002	5400692	6471258	6869687	12545726	16100342	16622629	9867034	11330320	12158207	1723065	1748806
413	42379	8.874	720.591	PC O-32:0	[M+H]+		0.952	True	10.44	720.59	C40H82NO7P	EtherPC	AXEPEEXNGOBZFB-UHFFFAOYSA-N	O=C(OC(COCCCCCCCC)COP(=O)([O-])OCC[N+](C)(C)C)CCCCCCCCCCCCCCCCCCCCCCC	420	True	True	True		False	False			94.4	100	83.4	80.4	100	73938.7	Yura_Mice_spleen_1+_posx3_excl_16	720.59082:30616280 721.59417:18139940 722.59753:4329740	51.57272:2415 51.62158:2604 59.06094:8233 60.08134:3545 68.10063:2661 71.28416:2986 86.09685:4438 104.10699:4412 146.12051:3214 184.07239:361991 245.08173:3505 444.00516:3580 720.58972:32470	9376723	13731435	13851983	5063643	5987698	5820707	4045654	5134615	4810208	20258072	28966544	30440872	4404799	5606234	5477664	13215813	14115271
414	46493	8.879	796.582	PC 35:1	[M+Na]+		0.095	True	10.31	796.583	C43H84NO8P	PC	PWXYUXNNRKZNKX-UHFFFAOYSA-N	O=C(OCC(OC(=O)CCCCCCCCCCCCCCC=CCCCCCCCCCCCC)COP(=O)([O-])OCC[N+](C)(C)C)CCCCC	420	True	True	True		False	False			100	100	54	95.7	100	8.23	Yura_Mice_brain_1+_posx3_incl2_21	796.5816:1312073 797.58495:1202151 798.58831:304316	58.78379:2814 73.6397:3301 86.09681:14920 92.33923:5424 130.19525:3526 146.98193:41071 151.10979:3602 170.05656:3986 184.07228:147907 247.74878:3774 341.3071:4160 444.51123:3764 591.52637:6907 613.51538:16936 627.53156:5377 660.11847:3703 737.50024:14271 796.59149:23903	941857	1436090	1312073	74015	109659	111458	201722	182142	196052	526245	687045	665976	457797	648595	671471	1739	29662
415	38751	8.887	658.542	DG 38:6|DG 18:2_20:4	[M+NH4]+		0.524	True	10.04	658.541	C41H68O5	DG	XQKXAZZSUMABAU-UHFFFAOYSA-N	O=C(OCC(OC(=O)CCCCCCC=CCC=CCC=CCC=CCC)CO)CCCCCCCC=CCC=CCCCCC	410	True	True	True		False	False			100	100	43.1	57.7	100	13.23	Yura_Mice_liver_1+_posx3_incl1_11	658.5415:3368944 659.54485:1942295 660.54821:505075	59.06096:21728 67.05481:6918 68.13746:2651 71.32817:2487 75.33036:2593 81.07052:8617 83.08602:4223 88.07617:6870 88.11226:76810 89.11623:5786 92.34856:3144 95.08632:8802 105.06979:3374 108.93871:3018 109.10173:3858 111.59505:2862 119.08585:5387 121.10168:9210 123.11729:4428 131.08618:3139 133.10057:4873 147.11743:3059 157.6692:2974 161.13147:5326 163.14836:3501 174.2861:3294 175.14912:4121 175.32…	202574	195742	111366	2888864	3071557	3249418	396455	627800	551351	1156176	1496115	1299095	3146842	3368944	3248700	220129	242778
416	34148	8.889	591.499	DG 32:0	[M+Na]+	ion correlated with 33000; ion correlated with 16815; ion correlated with 15154; adduct linked to 35385_[M+NH4]+	0.286	True	11.46	591.496	C35H68O5	DG	IMXMTGVRZTUYOM-UHFFFAOYSA-N	O=C(OCC(OC(=O)CCCCCCC)CO)CCCCCCCCCCCCCCCCCCCCCCC	420	True	True	True		False	False			100	100	15.7	75	100	1061.94	Yura_Mice_fat_1+_posx3_incl2_18	591.49866:2926368 592.50201:2053338 593.50537:173590	59.06112:14447 61.69302:2170 61.87358:2172 67.05477:5569 69.0703:3793 81.07047:7810 82.1395:2379 83.08598:3246 95.08626:6470 97.10172:7464 109.10058:6077 111.11685:3899 121.10034:4834 123.11722:6647 135.11697:3273 149.13158:3134 151.14861:2714 153.86:2673 156.65627:2978 159.11546:3027 194.36983:2885 203.17857:2746 208.09787:3034 228.54152:3477 245.22733:3900 263.2374:3809 311.25482:14265 313.2710…	195542	217224	268846	2623308	2848990	2926368	171872	301035	262508	255199	242775	413987	419921	384560	398375	276219	266831
417	47507	8.923	820.623	PC O-40:6	[M+H]+		0.571	True	10.51	820.622	C48H86NO7P	EtherPC	WKQRDJBOIJKXHO-UHFFFAOYSA-N	O=C(OC(COCCCCCCCCCCCC)COP(=O)([O-])OCC[N+](C)(C)C)CCCCCCCCC=CCC=CCC=CCC=CCC=CCC=CCC	420	True	True	True		False	False			92.7	100	77.2	75.9	100	30596.7	Yura_Mice_kidney_1+_posx3_excl_10	820.62317:16028297 821.62652:13678281 822.62988:4355336	61.31428:2856 68.38621:3534 70.64126:2910 72.41402:3001 85.08379:3065 86.0969:4216 89.00703:3055 92.34689:3100 101.99579:3219 104.07282:3212 104.10707:4464 120.72968:3300 148.60445:3527 184.07249:373873 240.5071:3819 417.02887:3803 820.63062:20727	671310	1002903	821421	160630	225818	221268	1760778	2418682	2621489	16028297	18684700	17159104	593796	574801	647177	337479	361493
418	49088	8.94	862.632	PC 42:6	[M+H]+		0.952	True	10.31	862.632	C50H88NO8P	PC	VNGIHFKHGBQSPL-UHFFFAOYSA-N	O=C(OCC(OC(=O)CCCCCCCC=CCC=CCC=CCCCCC)COP(=O)([O-])OCC[N+](C)(C)C)CCCCCCCC=CCC=CCC=CCCCCC	420	True	True	True		False	False			89	100	61	64.8	100	1647.16	Yura_Mice_spleen_1+_posx3_excl_16	862.63177:1070097 863.63512:928944 864.63848:217675	68.43661:3194 98.45987:3321 116.49484:3777 152.09242:3692 184.07228:176486 208.00113:3429 260.26923:3538 262.28:3430 792.46167:4594 862.6264:8439	331812	466952	572324	79065	118612	71406	873528	1408530	1334414	431202	490543	475345	150082	198844	192688	288457	288592
419	45408	8.943	774.599	PC 35:1	[M+H]+		0.762	True	10.26	774.601	C43H84NO8P	PC	AOWOAAVZHZVSDY-UHFFFAOYSA-N	O=C(OCC(OC(=O)CCCCCCCCCCCCCCCCCC=CCCCCCCCC)COP(=O)([O-])OCC[N+](C)(C)C)CCCCCC	420	True	True	True		False	False			84.9	100	74.4	62.5	83.3	2041.46	Yura_Mice_lung_1+_posx3_incl2_06	774.60016:1086488 775.60351:504423 776.60687:176716	68.70382:2739 70.90559:2922 73.02575:2768 74.04788:2820 77.30119:3045 78.22539:2881 79.08215:2958 89.95764:3269 103.31875:3219 184.07265:199260 774.5954:13803	7352769	8314395	8530639	895095	1036428	1027900	1143225	1327206	1452772	2067061	1788325	1657158	1709066	1806354	1641803	948268	1013196
420	45486	8.954	776.557	PE P-40:6|PE P-18:1_22:5	[M+H]+		0.095	True	10.06	776.559	C45H78NO7P	EtherPE	MERDTQWSAMFCRO-UHFFFAOYSA-N	O=C(OC(COC=CCCCCCCC=CCCCCCCCC)COP(=O)(O)OCCN)CCCCCC=CCC=CCC=CCC=CCC=CCC	410	True	True	True		False	False			100	100	72.6	88.5	100	17.43	Yura_Mice_heart_1+_posx3_incl2_03	776.55713:2632070 777.56048:1747235 778.56384:591552	60.94445:3507 67.05489:7068 79.05485:5543 81.07062:6858 83.08613:5945 88.21365:3449 91.05441:6197 92.34615:5793 93.07002:7709 95.08556:5523 105.06992:4027 109.10187:4259 119.08476:6204 121.10057:4011 131.08635:5678 133.1022:4772 159.11577:3909 173.31058:3259 184.07281:23587 299.0596:4273 305.28668:4235 320.45578:3691 355.06473:8631 359.02557:5381 371.10385:6397 385.27524:5723 387.29181:162530 390…	4274364	664271	841849	653402	483941	472689	2260799	2414706	2632070	484204	573211	481906	189106	294998	240312	413443	573137
421	43752	8.961	744.555	PE 36:2|PE 18:0_18:2	[M+H]+		1	True	9.84	744.554	C41H78NO8P	PE	YDTWOEYVDRKKCR-UHFFFAOYSA-N	O=C(OCC(OC(=O)CCCCCCCC=CCC=CCCCCC)COP(=O)(O)OCCN)CCCCCCCCCCCCCCCCC	410	True	True	True		False	False			100	100	68.5	74	100	17026.2	Yura_Mice_fat_1+_posx3_excl_19	744.55524:23052894 745.55859:16550734 746.56195:4805498	57.07082:64107 69.0703:21145 71.08648:46985 73.48473:17301 81.07018:81876 83.08597:42809 85.10159:39186 95.08611:107499 97.10172:60859 98.05708:15244 99.08084:15636 106.85003:16660 109.10143:96065 111.11796:20512 123.11722:67630 137.1324:35715 151.14859:33028 184.07245:36173 245.22368:15754 263.2374:74937 266.10837:16643 267.2691:62425 269.08102:18494 306.28012:64724 319.26691:18184 337.2764:3986…	11059441	14746403	15354836	23052894	32073132	32562772	9617834	14375050	14196432	14644558	21166582	19217700	15736870	23869514	22835570	3065490	4549956
422	45010	8.965	766.535	PC 33:2	[M+Na]+	similar chromatogram in higher mz_46123; similar chromatogram in higher mz_48821	0.952	True	8.92	766.536	C41H78NO8P	PC	QLGBREYRAWVYSQ-UHFFFAOYSA-N	O=C(OCC(OC(=O)CCCCCCCCCCCCCC=CCC=CCCCCCCC)COP(=O)([O-])OCC[N+](C)(C)C)CCCCCC	420	True	True	True		False	False			100	100	71.4	90.3	100	849.63	Yura_Mice_heart_1+_posx3_incl2_03	766.53607:1340615 767.53942:724034 768.54278:4117999	57.21146:2622 59.06104:3771 67.36427:2593 77.36895:3162 81.07062:3447 86.09695:17695 102.12793:6844 123.11745:3773 146.98213:35692 164.00777:4592 184.07281:4555 184.81883:3174 185.58858:3438 201.28319:3591 236.05954:3407 279.26709:8714 407.66678:3845 561.52631:5418 583.50494:4975 625.8515:3253 707.49054:24637 720.05627:3956 766.56812:36632	1075298	1456823	1687976	2653758	4048400	3756114	836056	1424669	1340615	1236579	2342031	2289604	1690241	2680246	2647207	391606	597221
423	46123	8.966	788.519	PC 37:8	[M+H]+		0.952	True	8.09	788.523	C45H74NO8P	PC	BREOSCOFQNMXHL-UHFFFAOYSA-N	O=C(OCC(OC(=O)CC=CCC=CCC=CCC=CCC=CCC)COP(=O)([O-])OCC[N+](C)(C)C)CCCCCCCCC=CCC=CCC=CCC	420	True	True	True		False	False			87.6	100	74.7	67.7	90	7.96	Yura_Mice_liver_1+_posx3_excl_13	788.52014:889354 789.52349:1109297 790.52685:769799	55.79315:3518 59.06139:2947 69.22248:2888 80.23376:2973 92.34602:6711 95.94065:3170 104.6461:3586 157.43658:3235 167.97887:7637 184.07242:47583 185.07619:12297 185.98941:3487 202.20422:3922 788.52124:63574	530535	784534	809949	1466515	1892026	1864696	470587	761758	776289	760003	1215146	1204588	889354	1658043	1451346	206899	356006
424	46983	8.999	808.665	HexCer 42:2;O3|HexCer 18:1;O2/24:1;O	[M+H-H2O]+	ion correlated with 47730; found in higher mz's MsMs_50576; adduct linked to 47730_[M+H]+	0.19	True	11.87	808.666	C48H91NO9	HexCer_HS	CXNUVUMLRJUUKW-UHFFFAOYSA-N	O=C(NC(COC1OC(CO)C(O)C(O)C1O)C(O)C=CCCCCCCCCCCCCC)C(O)CCCCCCCCCCC=CCCCCCCCCCC	410	True	True	True		False	False			100	100	66.6	82	100	629.68	Yura_Mice_brain_1+_posx3_incl1_20	808.66522:1875222 809.66857:1176258 810.67193:338106	57.95274:3278 61.71002:2887 83.09027:2980 92.33923:7356 97.10171:3361 121.10159:3807 123.1172:5437 124.4864:4138 146.98201:3424 147.18335:3243 155.02321:3170 159.90459:3648 184.07243:7797 193.50143:3390 219.16962:3990 247.24289:4301 252.26955:18160 264.26892:125485 282.27847:12098 290.28052:3496 337.34686:3727 356.06238:3892 369.95984:3661 396.4277:3714 444.33356:3619 616.59857:5068 628.6059:3709…	1177489	1875222	1937483	96736	176171	244627	14878	10860	28949	41342	42945	21067	49100	41142	18218	124341	33335
425	37963	8.999	646.611	Cer 42:2;O3|Cer 18:1;O2/24:1;O	[M+H-H2O]+	ion correlated with 51903; ion correlated with 48553; ion correlated with 50576; ion correlated with 49716; found in higher mz's MsMs_50576	0.143	True	12.73	646.613	C42H81NO4	Cer_HS	WLAOOCOLPLQZNK-UHFFFAOYSA-N	O=C(NC(CO)C(O)C=CCCCCCCCCCCCCC)C(O)CCCCCCCCCCC=CCCCCCCCCCC	410	True	True	True		False	False			100	99.9	34.7	73	100	1207.47	Yura_Mice_brain_1+_posx3_incl1_20	646.61554:421093 647.61889:164239 648.62225:0	51.02075:2495 59.06136:3619 74.67664:2861 90.45399:2376 92.34008:4949 102.09151:4790 102.75316:3281 123.1172:6538 167.50897:3018 181.88678:2699 216.12428:3658 252.27031:9658 264.26932:53677 282.27847:7099 483.28537:3183 596.20709:3405 605.41553:13169 628.60657:5413 646.43658:6662 646.60809:4693	180575	421093	430766	27987	0	31769	0	0	0	0	0	0	0	0	0	0	0
426	45818	9.003	782.651	HexCer 40:1;O3|HexCer 18:1;O2/22:0;O	[M+H-H2O]+	ion correlated with 46666; adduct linked to 46666_[M+H]+; similar chromatogram in higher mz_46983; found in higher mz's MsMs_49680	0.333	True	11.76	782.65	C46H89NO9	HexCer_HS	KYIWQDXUFOGPKU-UHFFFAOYSA-N	O=C(NC(COC1OC(CO)C(O)C(O)C1O)C(O)C=CCCCCCCCCCCCCC)C(O)CCCCCCCCCCCCCCCCCCCC	410	True	True	True		False	False			100	100	68.4	79.6	100	5671.52	Yura_Mice_brain_1+_posx3_incl2_21	782.6507:1992519 783.65405:1367995 784.65741:376024	56.59657:2735 67.2625:2953 86.09681:4704 95.08535:4526 97.10169:3082 97.47485:3404 103.44618:3621 133.4814:3449 146.9803:6381 184.0724:13700 252.26984:17773 264.26917:128106 282.27844:9808 356.34927:5750 426.89301:4168 590.586:4903 602.5835:45067 604.59277:8119 620.60132:15940 782.65112:12196	1229498	2015766	1992519	128795	201935	254165	0	0	0	625593	1107800	1060636	0	0	0	0	0
427	50576	9.004	906.637	SHexCer 42:2;O3|SHexCer 18:1;O2/24:1;O	[M+H]+	ion correlated with 51903; ion correlated with 48553; ion correlated with 47730; ion correlated with 37963; ion correlated with 49716	0.143	True	9.21	906.633	C48H91NO12S	SHexCer	GWUCPMJOEQJVMK-UHFFFAOYSA-N	O=C(NC(COC1OC(CO)C(O)C(OS(=O)(=O)O)C1O)C(O)C=CCCCCCCCCCCCCC)C(O)CCCCCCCCCCC=CCCCCCCCCCC	410	True	True	True		False	False			100	100	66.3	75.7	100	1964.29	Yura_Mice_brain_1+_posx3_excl_22	906.63586:293920 907.63921:286871 908.64257:174950	90.29913:3355 94.24322:3369 107.32295:3832 119.0856:24802 126.77676:4055 134.57779:3939 223.83745:3819 252.27023:5184 264.2699:23187 266.86746:4257 297.08701:5879 336.80676:3898 402.73035:4027 446.99258:3785 628.60712:17175 646.60785:9694 647.65399:4166 808.659:9986	293920	510740	533690	0	0	0	0	0	0	0	0	24957	0	0	0	0	0
428	49680	9.006	880.619	SHexCer 40:1;O3|SHexCer 18:1;O2/22:0;O	[M+H]+	ion correlated with 36216; ion correlated with 51178; similar chromatogram in higher mz_56075	0.286	True	9.19	880.618	C46H89NO12S	SHexCer	SONRUZAYRBQUDC-UHFFFAOYSA-N	O=C(NC(COC1OC(CO)C(O)C(OS(=O)(=O)O)C1O)C(O)C=CCCCCCCCCCCCCC)C(O)CCCCCCCCCCCCCCCCCCCC	410	True	True	True		False	False			97.7	100	37.5	56.2	100	1502.89	Yura_Mice_brain_1+_posx3_excl_22	880.6192:296720 881.62255:404218 882.62591:0	62.2147:3224 146.04173:3708 246.08971:23554 264.26923:11236 356.51517:3698 421.12115:3796 474.39108:3862 602.58142:6920 782.651:5014 789.78088:4235 842.20972:4491	296720	455403	557232	0	0	25476	0	34818	23401	152268	249506	239619	0	0	0	0	0
429	29400	9.06	522.526	Cer 34:0;O2|Cer 18:0;O2/16:0	[M+H-H2O]+	similar chromatogram in higher mz_33486	1	True	9.97	522.524	C34H69NO3	Cer_NDS	GCGTXOVNNFGTPQ-UHFFFAOYSA-N	O=C(NC(CO)C(O)CCCCCCCCCCCCCCC)CCCCCCCCCCCCCCC	410	True	True	True		False	False			100	100	55.2	74.7	100	7181.57	Yura_Mice_spleen_1+_posx3_excl_16	522.52295:1698578 523.5263:1106776 524.52966:0	57.07083:2613 57.61115:2047 60.37259:2346 69.30009:2405 92.33926:2984 140.33417:2649 156.46677:2867 234.87338:2658 238.25183:12935 239.23491:7231 250.70059:2464 256.26184:6188 266.28531:53636 267.2688:33774 271.3179:2615 284.29483:17000 369.72382:3414 389.27182:3322 494.53235:3069 504.50644:3412 522.51617:38608	2419262	4093386	3875510	2882049	3455152	3377158	2316706	2598090	2840516	1887416	3033088	2810767	2106444	2940458	2960780	1708621	2313966
430	45409	9.062	774.599	PC 35:1	[M+H]+	ion correlated with 44282; adduct linked to 46494_[M+Na]+	0.952	True	10.34	774.601	C43H84NO8P	PC	TYQXQGGTOWQUKL-UHFFFAOYSA-N	O=C(OCC(OC(=O)CCCCCCCCCC=CCCCCCCCC)COP(=O)([O-])OCC[N+](C)(C)C)CCCCCCCCCCCCCC	420	True	True	True		False	False			90.3	100	75.7	64	100	33.91	Yura_Mice_kidney_1+_posx3_incl2_09	774.59955:2795894 775.6029:1493292 776.60626:452377	57.06352:3195 59.18776:3168 70.73315:2848 86.09692:8890 91.79639:2962 94.76179:2965 104.10709:3005 119.19566:3837 184.07265:570334 206.01543:4196 289.36362:3341 307.70889:3870 473.18863:3501 482.27975:3512 774.60229:34511	9414535	15172170	15827409	1890121	2536255	2302297	2113665	2864972	3104894	2064260	2827198	2795894	2080990	2977912	2976483	1325995	2056549
431	47163	9.067	812.616	PC 38:3	[M+H]+	similar chromatogram in higher mz_51007	1	True	10.43	812.616	C46H86NO8P	PC	PUQOLLMGPUSYAW-UHFFFAOYSA-N	O=C(OCC(OC(=O)CCCCCCC=CCC=CCC=CCC)COP(=O)([O-])OCC[N+](C)(C)C)CCCCCCCCCCCCCCCCCCCC	420	True	True	True		False	False			90	100	71.7	64.2	100	40890.9	Yura_Mice_brain_1+_posx3_excl_22	812.61572:6562316 813.61907:6882679 814.62243:2280044	56.35985:3860 59.06134:6424 60.08175:3169 62.19283:3106 63.4571:3360 75.92789:3435 86.09679:7089 88.11294:10367 92.34005:4270 95.0528:3334 146.42078:3617 162.95465:5490 184.07227:387253 231.78027:3558 288.71072:3953 291.56528:3918 390.83517:3800 405.35706:3451 486.32251:3508 812.61432:23613	6562316	10930245	11589188	8822426	11226916	10863946	15727822	22943446	22172182	13538721	24331266	24008994	22329728	35480376	36029808	5746596	8507701
432	48066	9.075	834.596	PC 38:3	[M+Na]+		0.81	True	10.28	834.598	C46H86NO8P	PC	RSFPKBHSGZGCAF-UHFFFAOYSA-N	O=C(OCC(OC(=O)CCCCCCCCCCCCCCCCC=CCC=CCC=CCCCCCCC)COP(=O)([O-])OCC[N+](C)(C)C)CCCCC	420	True	True	True		False	False			100	100	82.7	83.7	100	2898.27	Yura_Mice_fat_1+_posx3_excl_19	834.60046:771235 835.60381:532741 836.60717:1753227	86.09684:12867 87.80548:3014 90.67635:3264 146.9818:27895 153.72795:3612 183.05344:3478 184.07246:6155 190.93839:3266 261.61649:3828 326.71542:4010 327.79349:3522 651.534:19753 775.5152:11466 834.59369:18686	1896570	4267570	4524619	771235	958919	963626	677887	4602046	4322696	1526980	2629084	2638505	2471048	3742162	4101641	529981	774639
433	46494	9.076	796.582	PC 35:1	[M+Na]+	adduct linked to 45409_[M+H]+	0.143	True	10.31	796.583	C43H84NO8P	PC	PWXYUXNNRKZNKX-UHFFFAOYSA-N	O=C(OCC(OC(=O)CCCCCCCCCCCCCCC=CCCCCCCCCCCCC)COP(=O)([O-])OCC[N+](C)(C)C)CCCCC	420	True	True	True		False	False			100	100	72.5	93.3	100	14.79	Yura_Mice_brain_1+_posx3_incl2_21	796.58179:2993734 797.58514:2320131 798.5885:713635	65.01664:3074 86.09689:19365 92.33923:6182 132.13863:3206 139.83562:3245 145.80602:3413 146.98189:40598 167.81987:3518 184.07477:6225 315.44904:3470 320.56937:3279 354.34164:3582 368.51968:3015 556.87201:4064 591.54004:5725 613.51965:19307 655.55768:3838 737.50024:11211 796.58246:18611	1715059	3211124	2993734	104302	160804	209611	309189	511926	481382	259262	380074	442564	236530	473936	393461	80496	131031
434	43890	9.091	746.607	PC O-34:1	[M+H]+	similar chromatogram in higher mz_48704	1	True	10.67	746.606	C42H84NO7P	EtherPC	DJYYQHGJOYRXDR-UHFFFAOYSA-N	O=C(OC(COCCCCCCCC)COP(=O)([O-])OCC[N+](C)(C)C)CCCCCCCCCCCCCCCC=CCCCCCCCC	420	True	True	True		False	False			94	100	82.9	79	100	30537.1	Yura_Mice_brain_1+_posx3_excl_22	746.60663:31826296 747.60998:24750496 748.61334:5488720	56.73249:4613 58.06586:6073 60.09677:5239 73.51757:5230 86.09679:26068 91.43198:7074 92.34509:9977 102.12769:7070 124.99907:9729 184.0724:1431968 284.8736:6401 333.61685:6406 746.60895:107015	31826296	46588520	48239164	9488582	10680499	11252712	6664232	9278824	9115054	20769696	34711744	33909044	5100574	7294562	6833186	13039618	16672095
435	45016	9.092	766.571	PC O-36:5	[M+H]+		0.381	True	9.41	766.575	C44H80NO7P	EtherPC	RDKCYWXIOLUDKK-UHFFFAOYSA-N	O=C(OC(COCCCCCCCC)COP(=O)([O-])OCC[N+](C)(C)C)CCCCCCCCCCCC=CCC=CCC=CCC=CCC=CCC	420	True	True	True		False	False			89.9	100	24.1	54.6	100	5.47	Yura_Mice_heart_1+_posx3_incl2_03	766.57129:2094055 767.57464:1354941 768.578:2310984	57.21146:2622 59.06104:3771 67.36427:2593 77.36895:3162 81.07062:3447 86.09695:17695 102.12793:6844 123.11745:3773 146.98213:35692 164.00777:4592 184.07281:4555 184.81883:3174 185.58858:3438 201.28319:3591 236.05954:3407 279.26709:8714 407.66678:3845 561.52631:5418 583.50494:4975 625.8515:3253 707.49054:24637 720.05627:3956 766.56812:36632	1039070	1533788	1794918	8652	0	8423	1127768	1757704	2094055	472373	934185	974583	0	4098	0	342896	329982
436	45122	9.093	768.587	PC O-34:2|PC O-16:1_18:1	[M+H]+		0.81	True	11.72	768.59	C42H82NO7P	EtherPC	WDQJCKHLEYAETE-UHFFFAOYSA-N	O=C(OC(COCCCCCCCCC=CCCCCCC)COP(=O)([O-])OCC[N+](C)(C)C)CCCCCCCC=CCCCCCCCC	420	True	True	True		False	False			95.3	100	60.7	54.6	100	9148.71	Yura_Mice_spleen_1+_posx3_excl_16	768.5874:6885890 769.59075:5009727 770.59411:1324182	57.07042:7908 58.9788:3812 67.0402:4494 67.05478:7875 71.08592:6096 81.07047:11635 85.10159:9089 91.05425:7958 93.06985:6851 95.08627:14175 97.10173:5649 105.07076:7100 107.08614:4583 109.10167:5973 119.08578:10430 123.11723:5498 133.10196:7789 146.98206:6542 150.18738:4742 164.00746:6223 175.14903:5743 184.07484:4373 203.17859:18999 269.22763:5485 279.80295:5211 281.40793:4686 290.80667:5747 293…	5273670	8848988	8618870	581899	547999	640264	1175999	1172632	1444624	1606950	3199918	2871628	294023	583111	662885	864144	1161306
437	43756	9.093	744.59	PE O-39:4	[M+H]+		0.619	True	9.93	744.59	C44H82NO7P	EtherPE	NYUAERNZSDZETL-UHFFFAOYSA-N	O=C(OC(COCCCCCCCCC=CCC=CCC=CCC=CCC)COP(=O)(O)OCCN)CCCCCCCCCCCCCCCCC	410	True	True	True		False	False			100	100	78.5	80.2	100	7936.19	Yura_Mice_heart_1+_posx3_incl2_03	744.59033:12097060 745.59368:5225889 746.59704:8564716	58.06557:10549 63.82756:5204 68.21442:5078 86.09708:33811 104.10718:9984 124.99936:10384 134.85246:5295 184.0728:1816365 185.40407:5850 273.60471:6022 480.34726:8577 504.34613:12472 603.54077:37800 645.14594:7712 744.58508:131777	4577795	8001302	7619632	557931	569214	721666	8084685	11558957	12097060	5135625	9638151	9474834	282375	440262	407621	3406001	4850254
438	48935	9.106	858.599	PC 40:5	[M+Na]+	adduct linked to 48140_[M+H]+; similar chromatogram in higher mz_50165; found in higher mz's MsMs_52356	1	True	9.82	858.598	C48H86NO8P	PC	HNCLFWCLQUEVGH-UHFFFAOYSA-N	O=C(OCC(OC(=O)CCCCCCCCCCCCCCCCCC=CCC=CCC=CCC=CCC=CCC)COP(=O)([O-])OCC[N+](C)(C)C)CCCCC	420	True	True	True		False	False			100	100	83.5	95.6	100	2510.38	Yura_Mice_kidney_1+_posx3_excl_10	858.59802:978977 859.60137:1025942 860.60473:284309	86.09691:12390 92.3469:4055 115.65752:3256 146.98239:16952 183.3358:3547 249.94948:3701 253.23477:3663 265.50439:3629 379.91608:5588 531.90698:4239 653.54126:5985 675.53741:30553 799.51239:15042 858.60828:22189	1643772	2730593	2826295	149840	309433	328797	47501652	60896940	62113792	978977	1690304	2070607	2415040	3790782	3522168	596590	932023
439	47575	9.109	822.639	PC O-40:5|PC O-18:5_22:0	[M+H]+		0.81	True	11.2	822.637	C48H88NO7P	EtherPC	ZWXDAUVCSYDGRF-UHFFFAOYSA-N	O=C(OC(COCCC=CCC=CCC=CCC=CCC=CCC)COP(=O)([O-])OCC[N+](C)(C)C)CCCCCCCCCCCCCCCCCCCCC	410	True	True	True		False	False			100	100	81.1	78.5	100	4403.62	Yura_Mice_spleen_1+_posx3_incl1_14	822.6391:3925428 823.64245:2905429 824.64581:665882	59.29973:2999 74.20275:3156 76.49651:3527 82.21936:3306 86.09686:14095 92.34684:4387 104.10701:6944 148.80911:3581 173.18269:3767 184.07254:883371 244.19261:3939 367.60233:4096 500.30899:4354 687.12463:3957 822.62903:54676	260015	717962	793800	264444	334356	365984	531086	735015	709358	340232	509771	535176	280667	340453	342135	719554	1052879
440	48140	9.11	836.618	PC 40:5	[M+H]+	adduct linked to 48935_[M+Na]+	0.905	True	9.85	836.616	C48H86NO8P	PC	MNLODOXUTCKZPS-UHFFFAOYSA-N	O=C(OCC(OC(=O)CCCCCCCC=CCC=CCC=CCC)COP(=O)([O-])OCC[N+](C)(C)C)CCCCCCCCCCCC=CCC=CCCCCC	420	True	True	True		False	False			85.4	100	77.9	62.9	83.3	275225	Yura_Mice_liver_1+_posx3_excl_13	836.61676:23878964 837.62011:26636624 838.62347:8545492	58.06549:35677 58.22824:17220 60.08135:24019 60.09019:20760 60.16227:21712 61.72155:19658 62.79829:21980 70.72746:19433 85.48939:19400 86.09708:116443 92.82171:23165 104.10702:34052 105.79156:20013 112.78973:20158 128.87813:20929 147.0717:22233 148.98663:20107 166.35938:25247 184.07256:6098263 545.1936:23542 836.61127:455000	5618700	11242131	12436204	2761700	3138853	3427478	224349168	315196992	319659360	9192117	15159015	15511353	23878964	31989518	34287660	6696596	9216540
441	44282	9.113	753.55	DG 45:10	[M+Na]+	ion correlated with 45409	0.143	True	11.83	753.543	C48H74O5	DG	MFXUDFZLOOKSNM-UHFFFAOYSA-N	O=C(OCC(OC(=O)CCCCC=CCC=CCC=CCC=CCC=CCC=CCC=CCC=CCC=CCC=CCC)CO)CCCCCCCC	420	True	True	True		False	False			100	100	47.2	75	100	91.61	Yura_Mice_brain_1+_posx3_excl_22	753.54962:11600303 754.55297:10714895 755.55633:3211532	56.82502:7679 59.06133:21401 63.56848:7523 64.77021:7612 67.05474:13089 79.05466:10008 81.07043:11567 83.08594:11502 88.11294:11437 95.08621:12259 96.28823:7955 109.10161:12355 121.10155:12294 135.11691:9354 283.98642:9407 295.67871:10908 313.27615:13193 321.42023:8688 346.34998:9838 364.26315:58884 365.26505:41406 389.30698:159246 390.30676:224844 497.30554:149849 585.9577:11275 720.40289:10328 …	11600303	18703546	21445044	1930695	2359151	2251465	854721	1402805	1203690	531216	1099781	965633	438967	572258	539507	2164646	2893252
442	45489	9.118	776.561	PE P-40:6|PE P-18:0_22:6	[M+H]+		1	True	10.18	776.559	C45H78NO7P	EtherPE	FIJFPUAJUDAZEY-UHFFFAOYSA-N	O=C(OC(COC=CCCCCCCCCCCCCCCCC)COP(=O)(O)OCCN)CCC=CCC=CCC=CCC=CCC=CCC=CCC	410	True	True	True		False	False			100	100	79.5	91.9	100	67993.7	Yura_Mice_heart_1+_posx3_incl2_03	776.55707:37689588 777.56042:28248178 778.56378:8772358	57.07052:26275 67.05479:138755 69.03397:45506 69.07043:46170 79.05476:100321 81.07064:137802 83.08613:43158 91.05441:80140 93.07034:154993 95.08553:171005 97.0647:50387 97.1019:48435 105.06998:92458 107.08525:105405 109.10179:94178 117.0696:72563 119.0858:125205 121.10188:90872 129.07004:22936 131.0851:97200 133.10074:70467 135.11723:67305 143.08472:33478 145.10086:49451 147.11592:60884 159.11766…	66527300	99976312	119184272	17972288	21603018	23120538	29290082	36774020	37689588	8624232	13401597	13566913	1466719	2061788	2162908	2299745	3143133
443	46912	9.12	806.567	PE 41:6	[M+H]+	ion correlated with 2402	0.238	True	10.04	806.569	C46H80NO8P	PE	NJNKXJVYGUIHCR-UHFFFAOYSA-N	O=C(OCC(OC(=O)CCCCCC=CCC=CCC=CCC=CCC)COP(=O)(O)OCCN)CCCCCCCCCCCC=CCC=CCCCCC	420	True	True	True		False	False			81.8	100	57.3	67.9	75	3259.06	Yura_Mice_heart_1+_posx3_excl_04	806.56946:825876 807.57281:629847 808.57617:556104	59.06147:4002 59.74934:3871 63.11725:2659 70.7005:3232 70.70444:2724 73.49084:2806 86.09396:3009 118.99236:3588 128.1969:3414 167.92337:3199 184.07286:21672 194.51419:3437 194.61972:3628 665.5451:40322	126712	289548	301309	0	69872	0	825876	1274524	1165185	30002	75397	39365	112983	254976	186628	0	0
444	46566	9.121	798.542	PC O-39:10	[M+H]+		0.952	True	8.5	798.543	C47H76NO7P	EtherPC	DBXJOCSZUPYVJQ-UHFFFAOYSA-N	O=C(OC(COCCC=CCC=CCC=CCC=CCC)COP(=O)([O-])OCC[N+](C)(C)C)CCCCC=CCC=CCC=CCC=CCC=CCC=CCC	420	True	True	True		False	False			85.1	100	29	67.8	100	13582.1	Yura_Mice_lung_1+_posx3_excl_07	798.539:394628 799.54235:439135 800.54571:0	74.01283:2960 78.36797:3296 121.14349:3486 121.15234:3162 133.46844:2967 155.00696:3286 164.00766:4981 184.07269:8556 216.97691:3683 339.15887:3849 371.68063:3744 657.52124:3843 755.49042:6797 766.3197:3591 798.5274:12277	7830952	12484764	12716985	2415844	2927984	3115714	2332775	2717066	3006443	1155256	1785318	1759328	178450	265715	245313	394628	428451
445	48232	9.125	838.635	PC 40:4	[M+H]+	ion correlated with 48935	0.238	True	10.59	838.632	C48H88NO8P	PC	AAYOXXRTLLISDA-UHFFFAOYSA-N	O=C(OCC(OC(=O)CCCCCCCCCC=CCC=CCCCCC)COP(=O)([O-])OCC[N+](C)(C)C)CCCCCCCCCC=CCC=CCCCCC	420	True	True	True		False	False			88.5	100	54.9	67.4	100	26.17	Yura_Mice_spleen_1+_posx3_incl2_15	838.63452:2811552 839.63787:2975857 840.64123:767882	60.85509:3360 61.86805:2849 64.49525:3201 85.98482:3728 86.09685:6400 92.33926:7464 94.76609:3545 94.91063:3356 126.28949:3442 127.98631:3568 130.57516:3116 138.10782:3481 184.07243:242889 185.07613:24525 186.07841:5319 300.24969:3748 322.02249:3817 403.54434:3945 520.09943:4238 594.67755:4267 600.59448:4509 838.62848:14469	2161409	1234151	2669390	712363	830346	620766	16616627	20956526	23131854	1126576	1469965	1502306	2299902	2779333	3268932	1437744	1432506
446	44215	9.13	752.558	PE P-38:4|PE P-16:0_22:4	[M+H]+	similar chromatogram in higher mz_45489; similar chromatogram in higher mz_46566; similar chromatogram in higher mz_47575	1	True	10.58	752.559	C43H78NO7P	EtherPE	IABMLWQTSKBCJV-UHFFFAOYSA-N	O=C(OC(COC=CCCCCCCCCCCCCCC)COP(=O)(O)OCCN)CCCCCCCCC=CCC=CCC=CCC=CCC	410	True	True	True		False	False			100	100	76.3	88.2	100	13671.5	Yura_Mice_lung_1+_posx3_incl2_06	752.55914:12610887 753.56249:7086774 754.56585:1711776	55.05513:6930 57.0705:5448 67.05501:16792 69.03394:8305 69.0704:14109 79.05481:12968 81.07056:37342 83.08609:14254 85.5705:3640 88.11234:35474 91.0552:11913 93.07009:22373 95.08559:27627 97.06557:7403 97.10185:10881 105.06987:11112 107.08633:18907 109.10191:21872 119.08594:12002 121.10172:26611 123.11739:10044 130.99239:3849 131.08485:6906 133.10068:10635 135.11717:14780 145.1008:6564 147.11584:6…	11251652	15755301	17973616	7818108	8992709	9941350	4029284	4519659	4554447	2527374	4134575	3920931	1730546	2640716	2847729	8491743	12579262
447	37184	9.131	634.541	DG 36:4|DG 18:2_18:2	[M+NH4]+	ion correlated with 37553; ion correlated with 37494; adduct linked to 35999_[M+H]+	1	True	10.14	634.541	C39H68O5	DG	MQGBAQLIFKSMEM-UHFFFAOYSA-N	O=C(OCC(OC(=O)CCCCCCCC=CCC=CCCCCC)CO)CCCCCCCC=CCC=CCCCCC	410	True	True	True		False	False			100	100	67.1	84.1	100	17325.2	Yura_Mice_fat_1+_posx3_incl2_18	634.54138:168811744 635.54473:91981264 636.54809:21850530	67.05477:98375 81.07047:257443 83.08598:129437 93.0707:70655 95.08586:271614 97.10172:106676 109.10166:159703 114.19096:53724 121.10161:94736 123.11722:118320 131.43556:57999 133.25938:65604 135.11697:95734 137.13242:63265 149.13158:84626 161.1333:60825 163.14825:116365 166.85497:54863 196.07211:60126 245.22369:81707 261.21964:89352 263.2374:239588 335.25867:128874 337.27634:4064448 339.28882:181…	3692810	5677076	5612940	136762688	148417664	168811744	2223776	2542562	2842719	5958730	8548981	8311296	8580847	11912832	12205427	1712075	2145676
448	33658	9.155	583.427	DG 32:4	[M+Na]+	similar chromatogram in higher mz_39510; similar chromatogram in higher mz_40307; similar chromatogram in higher mz_41496	1	True	8.94	583.433	C35H60O5	DG	XSJQUGGRWWGWGM-UHFFFAOYSA-N	O=C(OCC(OC(=O)CCCCCCCCCCC=CCC=CCC=CCC=CCC)CO)CCCCCCC	420	True	True	True		False	False			100	100	20.1	75	100	97.4	Yura_Mice_brain_1+_posx3_excl_22	583.4295:10849972 584.43285:6611946 585.43621:1117246	54.08168:2243 59.06133:7277 67.88841:2901 69.79404:2427 78.67735:2545 92.3392:5821 104.16338:2595 119.08572:4944 129.77776:2842 144.10768:2805 144.25874:2653 145.66081:2836 192.10979:2802 201.07161:2774 205.63423:2794 231.04572:2667 368.16425:3592 415.24097:10897 436.41031:3342 464.82642:2999 471.29935:167022 527.36279:200860 555.49097:3156 583.42352:126305	10849972	16483229	16347564	12747742	15795315	16003888	12563024	14968055	14360116	8710253	12039212	11876673	8537658	13343284	14403381	7620430	10514042
449	35159	9.165	605.412	DG 34:7	[M+Na]+		0.476	True	8.61	605.418	C37H58O5	DG	CXEIFEBACMREHD-UHFFFAOYSA-N	O=C(OCC(OC(=O)CCCC=CCC=CCC=CCC=CCC=CCC=CCC=CCC)CO)CCCCCCC	420	True	True	True		False	False			100	100	58.6	75	100	21.75	Yura_Mice_brain_1+_posx3_excl_22	605.41095:1790251 606.4143:1066943 607.41766:449759	55.02986:2412 59.06131:17158 60.72918:2381 75.41842:2608 95.08533:3174 101.48661:2546 103.19018:2579 105.44044:3271 106.25536:2843 124.41788:2746 144.82077:2780 179.82901:2937 216.39871:2951 315.29492:3401 605.41113:58196 605.55261:6487	1790251	2499926	2532174	1587675	1660972	1595309	2176906	2880693	2824916	2126227	2622423	2776720	1872882	2772200	3130492	1806830	2410389
450	39833	9.165	676.528	PE P-32:0|PE P-16:0_16:0	[M+H]+	similar chromatogram in higher mz_54579	1	True	10.23	676.528	C37H74NO7P	EtherPE	FDULCEKAOVWBTQ-UHFFFAOYSA-N	O=C(OC(COC=CCCCCCCCCCCCCCC)COP(=O)(O)OCCN)CCCCCCCCCCCCCCC	410	True	True	True		False	False			100	100	35.6	81.2	100	1260.41	Yura_Mice_brain_1+_posx3_excl_22	676.53137:1106996 677.53472:1029400 678.53808:560304	51.90519:2273 60.08131:2206 70.10589:2430 90.48334:2846 124.25745:2832 174.36668:3082 191.1537:2872 268.25806:2973 313.27499:32205 341.1337:2953 351.23068:4460 364.26245:8233 383.32367:3244 461.30106:3452 473.30518:3702 535.5199:3515 557.39575:9169 613.46069:13838 651.5957:3570	1106996	1779798	1707710	1306500	1510790	1575026	620979	581300	552553	772657	1080904	984309	716772	1185826	1150153	673344	768179
451	44326	9.236	754.575	PE O-38:4	[M+H]+		0.476	True	11.39	754.575	C43H80NO7P	EtherPE	BXLKXLUOQHXHNH-UHFFFAOYSA-N	O=C(OC(COC=CCCCCCCCCCCCCCC)COP(=O)(O)OCCN)CCCCCCCCC=CCC=CCC=CCCCCC	420	True	True	True		False	False			82.9	100	33.2	32.9	100	4.33	Yura_Mice_spleen_1+_posx3_incl1_14	754.57458:2056070 755.57793:952957 756.58129:313256	53.30112:2747 57.03447:11347 57.07092:20527 59.06095:5941 62.06097:2753 67.31752:2558 71.08597:25071 83.24569:2967 85.10155:22233 98.77197:2886 99.11642:3166 107.69413:3175 140.97813:3441 223.33659:3134 266.25262:3194 340.69809:3436 358.30984:5150 390.30835:6497 391.31223:6717 505.03357:3331 509.33459:3326 542.35529:3283 613.56262:66396	1194672	1831198	1700870	726640	822422	825934	444370	529746	438618	326840	588680	526163	245774	425945	402319	765595	772730
452	49090	9.252	862.633	PC 42:6	[M+H]+		0.429	True	10.31	862.632	C50H88NO8P	PC	VNGIHFKHGBQSPL-UHFFFAOYSA-N	O=C(OCC(OC(=O)CCCCCCCC=CCC=CCC=CCCCCC)COP(=O)([O-])OCC[N+](C)(C)C)CCCCCCCC=CCC=CCC=CCCCCC	420	True	True	True		False	False			89.2	100	64.1	65.1	100	917.58	Yura_Mice_heart_1+_posx3_excl_04	862.63367:766000 863.63702:936274 864.64038:363255	66.78903:3292 86.09699:3851 106.16735:3532 115.41617:3487 174.85728:3634 184.07271:216531 189.20148:3693 277.92627:4121 769.8736:4095 862.62787:10639	131631	68604	167082	0	43003	23158	766000	1111171	1016344	59201	115563	154937	179299	413647	408950	22559	85435
453	46410	9.257	794.604	PC O-38:5|PC O-20:2_18:3	[M+H]+		0.619	True	10.08	794.606	C46H84NO7P	EtherPC	FIXXHFHMLLXEGQ-UHFFFAOYSA-N	O=C(OC(COCCCCCCCCCCC=CCC=CCCCCC)COP(=O)([O-])OCC[N+](C)(C)C)CCCCCCCC=CCC=CCC=CCC	410	True	True	True		False	False			100	100	35.5	78	100	14.95	Yura_Mice_brain_1+_posx3_incl2_21	794.60596:1341024 795.60931:902709 796.61267:14965	60.34811:2843 66.24146:2718 92.97366:3318 121.32688:3200 122.5259:3181 149.01242:3346 151.49814:3307 159.97362:3299 168.87854:3342 184.07227:79742 184.52803:3507 185.82581:3225 251.73149:3469 264.26926:3992 265.27448:5259 297.67072:3464 323.68396:4302 370.45972:3831 388.68954:4193 527.89185:3719 534.40509:3896 539.51501:3523 542.79852:3526 543.33862:4212 653.54059:3449 697.76978:3910 794.60266:52…	989490	1409829	1341024	358744	506311	480434	2094954	3354420	3445783	2890902	4500258	4789796	783847	1129419	1106052	776501	1385383
454	45226	9.27	770.606	PC O-36:3	[M+H]+	ion correlated with 51485; similar chromatogram in higher mz_52939	0.19	True	10.22	770.606	C44H84NO7P	EtherPC	GDJAIASCRXEGBE-UHFFFAOYSA-N	O=C(OC(COCCCCCCCC)COP(=O)([O-])OCC[N+](C)(C)C)CCCCCCCCCCCCC=CCC=CCC=CCCCCCCC	420	True	True	True		False	False			91.4	100	59	77.6	100	1879.74	Yura_Mice_brain_1+_posx3_excl_22	770.60541:1780024 771.60876:1442604 772.61212:1396997	56.29209:2830 57.06221:2579 59.06091:8025 60.64577:2969 65.99261:2940 73.156:2857 86.09679:8176 90.06844:3382 92.34678:4614 95.08621:4855 125.0004:3265 184.07225:386085 185.48747:3592 616.19196:3937 629.55194:48456 770.60895:24541	1780024	1841367	2038623	166382	133466	132035	231734	184295	178153	318288	220431	208426	6648	0	0	374716	246360
455	44645	9.287	759.637	DG 47:11	[M+Na]+	adduct linked to 45764_[M+Na]+	0.143	True	10.76	759.638	C50H76O5	DG	BTAZXJZZJPZJNZ-UHFFFAOYSA-N	O=C(OCC(OC(=O)CCCC=CCC=CCC=CCC=CCC=CCC=CCC=CCC=CCC=CCC)CO)CCCCCCC=CCC=CCCC	420	True	True	True		False	False			96.4	100	72.3	71.2	100	35073.7	Yura_Mice_brain_1+_posx3_excl_22	759.6369:5254140 760.64025:4521480 761.64361:1190275	56.39157:3143 58.06586:4838 59.06133:3085 70.74377:3644 86.09679:9398 92.34678:5895 97.54515:3218 104.10694:5897 127.87918:3304 144.20453:3656 184.0724:624097 216.22067:3739 230.56349:3085 351.34933:4287 352.36969:3763 759.64899:15317	5254140	8364256	8342814	5372901	7893419	8853217	12634645	18823586	999271	8723805	11670042	11559332	3835042	5827156	5807600	1775410	47088
456	45660	9.287	779.563	SM 38:1;O2	[M+H]+	ion correlated with 50020; ion correlated with 46344; ion correlated with 47095; ion correlated with 45604	0.238	True	11.89	779.558	C43H87N2O6P	SM	GJBCRJRMBDUHKZ-UHFFFAOYSA-N	O=C(NC(COP(=O)([O-])OCC[N+](C)(C)C)C(O)C=CCCCCCCC)CCCCCCCCCCCCCCCCCCCCCCCCC	420	True	True	True		False	False			100	100	42.6	75	100	30.25	Yura_Mice_brain_1+_posx3_excl_22	779.56274:8005969 780.56609:6018875 781.56945:1688445	57.03442:9456 57.07039:11449 59.06134:10680 66.03941:8013 67.05474:19315 71.08645:11733 81.07043:32312 85.10229:10911 91.0542:11191 95.08621:28272 106.32603:10111 109.10161:19198 121.10155:10420 213.44023:10247 252.11447:9451 255.91188:10681 305.28598:9249 368.35193:18229 389.30661:202011 390.31104:236882 391.28088:71571 497.30746:92738 523.31812:45277 638.54993:42084 779.56604:555169	8005969	11441826	10548547	466721	581485	1177926	128665	279032	220712	68662	60518	97902	51965	59240	82463	247980	406081
457	45764	9.289	781.619	PI-Cer 42:2;O2	[M+H]+	adduct linked to 44645_[M+H]+	0.143	True	10.76	781.619	C48H92NO11P	PI_Cer	KIYVZJBBQDRHGW-UHFFFAOYSA-N	O=C(NC(COP(=O)(O)OC1C(O)C(O)C(O)C(O)C1O)C(O)C=CCCCCCCC)CCCCCCCCCCCCCCCCCCCC=CCCCCCCCC	420	True	True	True		False	False			100	100	77.1	88.7	100	5025.21	Yura_Mice_brain_1+_posx3_excl_22	781.61829:752873 782.62164:909785 783.625:255911	59.06091:6337 68.68371:2883 86.0968:12003 87.3569:3468 100.09503:3433 146.98196:5582 156.77901:3252 174.17249:3437 231.98793:3439 254.40425:3218 260.60791:3137 291.91501:3807 390.30807:9638 391.31195:7337 537.91394:3692 545.53143:3354 598.54858:31631 722.54138:22700 781.57227:62519	752873	1158218	1114848	695043	1018329	975500	461165	139623	27518	1255602	1480122	1575590	490283	697994	764764	240842	1229760
458	50020	9.289	890.636	SM 38:1;O2	[M+Na]+	ion correlated with 45660; ion correlated with 46344; ion correlated with 47095	0.333	True	10.14	890.648	C43H87N2O6P	SM	GJBCRJRMBDUHKZ-UHFFFAOYSA-N	O=C(NC(COP(=O)([O-])OCC[N+](C)(C)C)C(O)C=CCCCCCCC)CCCCCCCCCCCCCCCCCCCCCCCCC	420	True	True	True		False	False			94.1	100	13.4	75	100	20682.3	Yura_Mice_fat_1+_posx3_excl_19	890.63678:608369 891.64013:578245 892.64349:199372	62.7676:3046 63.07103:2992 66.46139:3102 72.32404:3248 97.35451:3749 115.42302:3550 117.57198:3429 143.039:3987 194.34927:3817 252.27034:9970 264.26892:106387 282.2785:7930 314.27792:3876 327.99622:3401 535.96704:4062 562.21997:4040 589.59369:4174 612.61444:19522 630.61676:33420 763.32959:4265 792.67633:36157 822.55475:4844 844.34686:4471	6600288	9485810	9653405	608369	762202	993214	0	0	0	0	27663	30977	0	0	0	22177	0
459	47652	9.295	824.613	PC 39:4	[M+H]+		0.952	True	10.07	824.616	C47H86NO8P	PC	ZLTVVCQUMDBMTQ-UHFFFAOYSA-N	O=C(OCC(OC(=O)CCCCCCCCC=CCC=CCC=CCC)COP(=O)([O-])OCC[N+](C)(C)C)CCCCCCCCCC=CCCCCCCCC	420	True	True	True		False	False			87.3	100	74.3	64.2	90	2803.41	Yura_Mice_spleen_1+_posx3_excl_16	824.61676:1154888 825.62011:1638645 826.62347:501833	86.09685:4446 155.8688:3449 176.76505:3349 180.99667:3126 184.07243:210140 235.84254:3172 245.52994:3461 824.61725:11692	439600	626494	560827	450868	875077	829686	2714436	3868528	3779585	1299578	2207697	2007578	2340296	3539325	3489407	567513	859900
460	46344	9.299	792.672	HexCer 42:2;O2|HexCer 18:1;O2/24:1	[M+H-H2O]+	ion correlated with 45660; ion correlated with 50020; ion correlated with 47095; adduct linked to 47095_[M+H]+; found in higher mz's MsMs_50020; found in higher mz's MsMs_49431	0.286	True	12.57	792.671	C48H91NO8	HexCer_NS	WBOZIXHPUPAOIA-UHFFFAOYSA-N	O=C(NC(COC1OC(CO)C(O)C(O)C1O)C(O)C=CCCCCCCCCCCCCC)CCCCCCCCCCCCCC=CCCCCCCCC	410	True	True	True		False	False			100	99.9	67	77.9	100	20926.3	Yura_Mice_brain_1+_posx3_excl_22	792.67206:5708362 793.67541:6353631 794.67877:1543554	95.08533:4188 99.0836:3327 112.29931:3026 128.55806:3171 144.72826:3047 158.69553:3922 158.82074:4357 176.29335:3590 184.07237:3488 187.67992:3459 247.75615:3521 252.26675:15180 264.26907:217296 282.27878:15861 311.16745:3759 384.99475:3796 451.03537:3627 612.61493:23818 614.62817:9760 623.87964:3887 630.6142:8538 651.53259:4636 776.62213:3909 792.67871:31484	5708362	8898869	8594452	561218	654918	821979	0	0	0	0	23605	20610	0	0	0	0	0
461	47095	9.301	810.68	HexCer 42:2;O2|HexCer 18:1;O2/24:1	[M+H]+	ion correlated with 45660; ion correlated with 50020; ion correlated with 46344; ion correlated with 45604; adduct linked to 46344_[M+H-H2O]+	0.286	True	12.57	810.682	C48H91NO8	HexCer_NS	WBOZIXHPUPAOIA-UHFFFAOYSA-N	O=C(NC(COC1OC(CO)C(O)C(O)C1O)C(O)C=CCCCCCCCCCCCCC)CCCCCCCCCCCCCC=CCCCCCCCC	410	True	True	True		False	False			100	99.9	70	75.7	100	2364.71	Yura_Mice_brain_1+_posx3_incl2_21	810.67993:11691517 811.68328:8525782 812.68664:2884422	67.76921:3067 85.28055:3193 92.33838:6173 97.94387:3227 108.16413:3574 109.69309:3423 112.68635:3679 162.65913:3741 184.07213:42979 252.27026:5163 264.2691:114100 282.27844:10763 544.49365:4027 612.60992:7321 630.61768:19948 792.67297:8703	8150920	11910481	11691517	707702	952933	1248051	0	0	0	0	21560	0	0	0	0	0	0
462	45920	9.307	784.668	HexCer 40:1;O2|HexCer 18:1;O2/22:0	[M+H]+	ion correlated with 51485; ion correlated with 16963; ion correlated with 36895; ion correlated with 46416; ion correlated with 12207; ion correlated with 49431; ion correlated with 38072; ion correlated with 45025; ion correlated with 49159; ion correlated with 45759; ion correlated with 45451	0.143	True	12.4	784.666	C46H89NO8	HexCer_NS	YIGARKIIFOHVPF-UHFFFAOYSA-N	O=C(NC(COC1OC(CO)C(O)C(O)C1O)C(O)C=CCCCCCCCCCCCCC)CCCCCCCCCCCCCCCCCCCCC	410	True	True	True		False	False			100	100	63.5	72.5	100	4519.87	Yura_Mice_brain_1+_posx3_incl2_21	784.66357:1078655 785.66692:501682 786.67028:183789	59.06134:3539 63.71874:2803 66.96371:2981 71.52104:2880 77.55436:2982 90.57894:2977 103.80035:3302 153.65201:3136 164.46864:3724 184.0724:5490 243.2578:3288 264.26907:73974 282.27844:5097 323.1048:3758 384.12219:3459 467.63364:3309 568.09424:3488 586.59064:6379 604.59277:11287 766.66064:6100 784.58606:4003	677471	1170246	1078655	38479	100995	101307	0	0	0	70347	116803	87153	0	0	0	0	0
463	38072	9.308	648.628	Cer 42:2;O2|Cer 18:1;O2/24:1	[M+H]+	ion correlated with 51485; ion correlated with 16963; ion correlated with 36895; ion correlated with 46416; ion correlated with 12207; ion correlated with 49431; ion correlated with 45920; ion correlated with 45025; ion correlated with 49159; ion correlated with 45759; ion correlated with 45451	0.143	True	13.04	648.629	C42H81NO3	Cer_NS	VJSBNBBOSZJDKB-UHFFFAOYSA-N	O=C(NC(CO)C(O)C=CCCCCCCCCCCCCC)CCCCCCCCCCCCCC=CCCCCCCCC	410	True	True	True		False	False			100	99.9	70.4	74.1	100	4777.95	Yura_Mice_brain_1+_posx3_incl1_20	648.62848:1083134 649.63183:484925 650.63519:0	59.06136:4440 61.61312:2738 63.82357:2772 88.11297:3028 100.14732:2758 102.12772:3826 111.4174:2693 252.27031:5994 264.26904:51019 282.27847:5843 325.74854:3380 484.52722:3893 564.3501:3096 608.33246:3158 630.61438:10000	716243	1083134	1096671	40541	71174	57264	0	0	0	0	0	0	0	0	0	0	0
464	49159	9.31	864.621	PI-Cer 40:1;O2	[M+H]+	ion correlated with 16963; ion correlated with 36895; ion correlated with 46416; ion correlated with 49431; ion correlated with 45920; ion correlated with 38072; ion correlated with 45025; ion correlated with 45759; ion correlated with 45451	0.143	True	9.91	864.632	C46H90NO11P	PI_Cer	LICBUPDOSRFGIL-UHFFFAOYSA-N	O=C(NC(COP(=O)(O)OC1C(O)C(O)C(O)C(O)C1O)C(O)C=CCCCCCCC)CCCCCCCCCCCCCCCCCCCCCCCCCCC	420	True	True	True		False	False			94	100	11.8	75	100	4.75	Yura_Mice_brain_1+_posx3_excl_22	864.62152:585251 865.62487:527483 866.62823:252432	87.12118:3528 97.84189:2975 107.27552:3238 136.65988:3534 141.10991:3187 155.82812:3730 181.36668:3455 184.07237:11493 264.26926:56648 287.58801:3815 301.09012:3711 379.95071:4171 500.34048:3726 539.01605:4051 586.59052:5679 604.60675:14258 705.68573:4191 766.66058:15297	585251	736151	877239	58015	27002	80200	28896	32812	43160	19567	78959	38574	4448	9598	26409	0	0
465	45604	9.32	778.576	PE P-40:5|PE P-18:1_22:4	[M+H]+	ion correlated with 45660; ion correlated with 47095	0.524	True	10.81	778.575	C45H80NO7P	EtherPE	PDXZWDHUABEPOF-UHFFFAOYSA-N	O=C(OC(COC=CCCCCCCC=CCCCCCCCC)COP(=O)(O)OCCN)CCCCCCCCC=CCC=CCC=CCC=CCC	410	True	True	True		False	False			100	100	75.6	83.9	100	20675.4	Yura_Mice_lung_1+_posx3_excl_07	778.57184:1370966 779.57519:910316 780.57855:483097	56.19977:3104 62.47206:2902 67.05486:7027 69.07039:6160 77.67122:3162 81.07057:6953 83.8462:2977 93.06997:3283 95.08549:4768 102.12787:3920 107.08521:3274 119.08592:4039 121.10176:4231 135.11716:3893 170.76576:3563 292.29907:3413 332.89618:3993 371.68063:3664 389.30185:122090 390.28021:38949 399.58374:3647 523.58234:3282 637.55109:4906 741.02832:4009	10318674	11724717	12073319	2219693	2279262	2045539	816086	659746	561637	482482	420330	486957	362087	534249	501612	1370966	1830281
466	45309	9.321	772.62	PC O-36:2	[M+H]+		0.333	True	10.85	772.622	C44H86NO7P	EtherPC	MFLNWJCWDLDCLH-UHFFFAOYSA-N	O=C(OC(COCCCCCCCC)COP(=O)([O-])OCC[N+](C)(C)C)CCCCCCCCCCCCCCCC=CCC=CCCCCCCC	420	True	True	True		False	False			92.7	100	68.6	79.9	100	3969.01	Yura_Mice_spleen_1+_posx3_incl2_15	772.6203:2282195 773.62365:1780949 774.62701:337230	55.83862:2541 75.73315:2702 111.42524:3587 112.89659:3306 184.07245:134004 232.42435:3106 392.01797:3875 549.19983:3990 674.62201:3234 772.61481:11412	1386734	1739283	1818696	337102	283337	261540	201674	190234	264462	635709	1305506	1185282	155946	185492	183040	469452	608196
467	38749	9.342	658.537	DG 38:6|DG 16:0_22:6	[M+NH4]+		0.667	True	10.31	658.541	C41H68O5	DG	BXVYQJJBMVVALQ-UHFFFAOYSA-N	O=C(OCC(OC(=O)CCC=CCC=CCC=CCC=CCC=CCC=CCC)CO)CCCCCCCCCCCCCCC	410	True	True	True		False	False			97.5	100	31.6	55.9	100	9.29	Yura_Mice_brain_1+_posx3_incl1_20	658.5365:3896700 659.53985:2074428 660.54321:303109	51.07125:2974 57.07082:5037 59.06092:9363 60.50538:2955 67.64346:2844 71.08591:5877 71.2596:2501 78.84245:3085 81.07045:4158 83.08596:5057 88.0761:11940 88.11296:241322 92.33923:2809 95.08624:7931 97.79787:3038 97.96228:2688 109.10165:3607 119.08575:3954 122.75005:2896 131.08466:4107 133.10193:3264 161.13329:5445 209.63527:3042 213.16255:3744 269.22757:3286 275.06079:2838 291.14084:3353 293.2251:…	3421956	3896700	3856736	1919788	2263636	2664723	2218951	2357264	1764604	1873129	2037302	2168518	2200272	2518750	2408286	1276882	1333718
468	45223	9.351	770.572	PE 38:3	[M+H]+		0.905	True	10.55	770.569	C43H80NO8P	PE	ORRMWFBUBWOGBF-UHFFFAOYSA-N	O=C(OCC(OC(=O)CCCCCCCC=CCC=CCC=CCC)COP(=O)(O)OCCN)CCCCCCCCCCCCCCCCCCC	420	True	True	True		False	False			87.9	100	42.2	70.8	100	8.43	Yura_Mice_kidney_1+_posx3_excl_10	770.57178:876823 771.57513:1006396 772.57849:203448	57.11956:3126 67.63667:3228 70.05645:2726 91.82057:3101 91.87734:3190 128.25737:3101 143.37721:3454 154.62138:3145 168.16493:3430 184.07249:143117 530.80334:3143 559.37378:3227 618.63727:3774 629.5517:73945 669.00708:3749 696.32178:3330 770.60272:9311	712237	1117057	1113910	754994	1085665	1204893	395328	575237	591283	876823	1208952	1278206	1499264	2655346	2509761	537333	663100
469	43590	9.354	741.553	DG 44:9	[M+Na]+	similar chromatogram in higher mz_45223; similar chromatogram in higher mz_55697	1	True	11.63	741.543	C47H74O5	DG	NITXBQILFXRJJS-UHFFFAOYSA-N	O=C(OCC(OC(=O)CCCCCCCC=CCC=CCC=CCC=CCC=CCC=CCC=CCC=CCC=CCC)CO)CCCCCCC	420	True	True	True		False	False			92.6	100	10.9	75	100	12901.4	Yura_Mice_brain_1+_posx3_excl_22	741.55304:3022377 742.55639:2808705 743.55975:2563338	59.06134:10072 61.68243:2532 64.60392:2917 66.33665:3109 84.08112:26525 120.05797:7312 123.11716:8886 136.13863:3157 140.88441:3334 166.15993:41022 172.44772:3231 179.90451:3234 184.07237:3543 260.14963:3614 340.32202:58115 350.28363:3492 352.715:3447 565.6109:3965 705.58203:72260 741.55469:21020	3022377	5279960	5447296	1963214	3024338	3497913	2662380	4600261	4295350	2800114	3786483	3800124	2463326	4500986	4388278	2509782	3551015
470	44647	9.376	759.639	SM 38:1;O2|SM 21:1;O2/17:0	[M+H]+		0.857	True	10.66	759.638	C43H87N2O6P	SM	BWUAAVPSFSTILO-UHFFFAOYSA-N	O=C(NC(COP(=O)([O-])OCC[N+](C)(C)C)C(O)C=CCCCCCCCCCCCCCCCC)CCCCCCCCCCCCCCCC	410	True	True	True		False	False			100	100	58.3	70	100	51955	Yura_Mice_kidney_1+_posx3_excl_10	759.63831:9176138 760.64166:7608094 761.64502:2001130	59.06141:3091 63.02502:2558 63.48452:3058 65.65333:2544 70.49564:2886 74.8914:2841 75.00032:3086 86.09691:3216 111.55595:3397 156.62849:3130 175.28995:2965 184.07256:213890 246.02713:3243 306.2753:3295 367.45551:3282 390.65253:3280 403.85233:3725 472.91534:4010 759.64313:4622	5089520	7709719	7856187	5583372	8290263	8849500	14056790	20309930	20969960	9176138	12565416	12575170	4207824	6475708	6325808	7666546	11144629
471	45765	9.379	781.621	SM 38:1;O2	[M+Na]+	similar chromatogram in higher mz_47426; similar chromatogram in higher mz_48679	0.81	True	10.76	781.619	C43H87N2O6P	SM	GJBCRJRMBDUHKZ-UHFFFAOYSA-N	O=C(NC(COP(=O)([O-])OCC[N+](C)(C)C)C(O)C=CCCCCCCC)CCCCCCCCCCCCCCCCCCCCCCCCC	420	True	True	True		False	False			100	100	78	91.5	100	2788.73	Yura_Mice_kidney_1+_posx3_excl_10	781.6203:1184989 782.62365:861420 783.62701:396217	54.33651:2458 86.09691:10327 92.34521:3710 134.72467:3253 146.98215:5057 181.0199:3182 193.45056:3013 349.39658:4588 496.15344:3293 598.55304:21862 671.09631:3829 722.53839:17705 781.62238:17628	817467	261207	324018	760981	960136	945002	2433253	4622478	4673902	1184989	1384359	1465043	475424	703314	696325	871145	1092697
472	48221	9.392	838.532	PE 40:5	[M+Na]+		0.952	True	8.18	838.538	C45H80NO8P	PE	SZFJCECBGVHFCU-UHFFFAOYSA-N	O=C(OCC(OC(=O)CCCCCCCCCCCCCCCCCC=CCC=CCC=CCC=CCC=CCC)COP(=O)(O)OCCN)CCCCC	420	True	True	True		False	False			84.1	100	74.8	70.4	83.3	1893.32	Yura_Mice_heart_1+_posx3_excl_04	838.5321:1391555 839.53545:1455097 840.53881:397119	59.06104:3476 92.33857:6355 124.59077:3443 126.80141:3325 167.97911:3755 184.07277:105816 185.07645:13996 185.98967:4939 186.07631:5839 489.23563:4000 838.53424:37287	216549	313691	327369	167879	268009	328189	1391555	2037195	1906495	196265	317516	347600	463888	752019	672160	105811	150788
473	47322	9.392	816.553	PC 41:11	[M+H]+	adduct linked to 46399_[M+H]+	0.905	True	9.97	816.551	C49H76NO8P	PC	WCHKMICTOGVJPS-UHFFFAOYSA-N	O=C(OCC(OC(=O)CCC=CCC=CCC=CCC=CCC=CCC=CCC)COP(=O)([O-])OCC[N+](C)(C)C)CCC=CCC=CCC=CCC=CCC=CCC	420	True	True	True		False	False			100	100	53.7	64.8	100	15.6	Yura_Mice_liver_1+_posx3_excl_13	816.55255:802435 817.5559:806722 818.55926:248551	61.33748:2946 63.72699:2779 85.58168:3317 104.5771:3379 120.96652:8319 164.00766:15209 202.1088:4050 261.04761:3670 318.94266:4160 320.07477:3497 653.54102:3757 675.53717:12244 773.51196:6048 816.54688:15151	448704	675572	749972	310530	453604	528985	2849275	4214154	4248466	497696	584786	641521	802435	1169787	1244055	157100	289199
474	46399	9.393	794.567	PE 40:5	[M+H]+	adduct linked to 47322_[M+Na]+	1	True	10.05	794.569	C45H80NO8P	PE	BWVVERUKPVVMGK-UHFFFAOYSA-N	O=C(OCC(OC(=O)CCCCCCCC=CCC=CCC=CCC=CCC=CCC)COP(=O)(O)OCCN)CCCCCCCCCCCCCCC	420	True	True	True		False	False			97.5	100	55.2	73.6	100	54.01	Yura_Mice_brain_1+_posx3_excl_22	794.57092:3729960 795.57427:3723520 796.57763:1325664	57.0708:8849 67.05474:9224 69.07082:5948 71.08645:11033 79.05466:6799 81.07043:13362 83.08593:6948 85.10155:7450 86.09679:4454 91.05502:9725 93.0698:11511 95.08599:17945 97.10168:8192 105.06967:6861 107.08502:6423 109.10161:12790 111.11791:7717 119.08449:6177 121.10155:4659 122.12936:3616 123.11587:3977 131.08604:4732 132.13861:10278 133.10188:6031 137.13234:4164 145.10052:3928 184.07237:11788 18…	3729960	5411664	5703896	1956806	3000165	3003348	26565796	41095220	39463396	3172144	4721308	3800326	5946879	7598839	8440660	1600096	1923285
475	46660	9.396	800.613	PC 37:2	[M+H]+		0.857	True	10.37	800.616	C45H86NO8P	PC	LOOVXTAPKGYHKO-UHFFFAOYSA-N	O=C(OCC(OC(=O)CCCCCCCC=CCC=CCCCCC)COP(=O)([O-])OCC[N+](C)(C)C)CCCCCCCCCCCCCCCCCC	420	True	True	True		False	False			86.5	100	77.7	62.7	90	6140.46	Yura_Mice_heart_1+_posx3_incl1_02	800.6131:3519051 801.61645:2161937 802.61981:752348	69.25046:2938 71.07355:2850 74.0002:3021 86.09701:9577 104.10719:4257 124.99937:3445 161.1375:3751 184.0728:754455 267.51019:3633 505.65936:4380 800.61646:36192	251822	336811	368686	2359425	3224779	3475181	2294898	3519051	3259644	1545658	2027589	2005659	2288206	2981719	3223244	525410	757136
476	46500	9.402	796.62	PC O-38:4	[M+H]+		0.857	True	10.73	796.622	C46H86NO7P	EtherPC	JZNRQLVUHAJDFY-UHFFFAOYSA-N	O=C(OC(COCCCCCCCCCC)COP(=O)([O-])OCC[N+](C)(C)C)CCCCCCCCCCCCCCC=CCC=CCC=CCC=CCC	420	True	True	True		False	False			90.9	100	68.2	72.3	100	10376.8	Yura_Mice_spleen_1+_posx3_excl_16	796.61945:7835126 797.6228:8528224 798.62616:2379983	58.09906:2776 66.25426:2959 66.88947:2819 70.29951:2936 70.79802:2896 82.17906:3318 86.09685:6395 92.3401:7511 104.33607:3425 134.06699:3244 156.73256:3095 184.07231:360625 419.06342:4117 654.38147:3713 655.55792:6071 796.62506:13330	789074	1073989	1221710	654989	1442526	1464382	856985	1205613	1269579	4253275	5693124	5685030	1294037	1730341	1982059	1689429	2099100
477	40603	9.423	689.508	DG 40:7	[M+Na]+		0.333	True	10.63	689.511	C43H70O5	DG	NNTGBQPBZSLUJY-UHFFFAOYSA-N	O=C(OCC(OC(=O)CCCCCCCCCC=CCC=CCC=CCC=CCC=CCC=CCC=CCC)CO)CCCCCCC	420	True	True	True		False	False			100	100	52.7	75	100	14.68	Yura_Mice_fat_1+_posx3_incl2_18	689.51251:1927464 690.51586:893168 691.51922:347154	59.06097:20784 62.35086:2849 92.34599:3491 98.75798:2944 102.09251:5808 104.09087:2777 118.12286:9716 138.00934:3642 156.78467:3261 166.15804:3176 175.91219:3501 202.10873:3401 320.53137:3610 356.04968:2973 399.62109:3068 576.53497:3505 617.41272:3409 689.51233:49508	1285999	976372	1173164	1389176	1918471	1927464	1340920	2167435	1799565	242841	510073	526582	1241850	1637512	1920045	110150	30159
478	34279	9.43	593.408	PC O-33:5	[M+H]+		1	True	8.5	593.418	C41H74NO7P	EtherPC	DJDJEENEQLJKCQ-UHFFFAOYSA-N	O=C(OC(COCCCCCCCCC)COP(=O)([O-])OCC[N+](C)(C)C)CCCCCCCC=CCC=CCC=CCC=CCC=CCC	420	True	True	True		False	False			99.8	100	63.2	75	100	24.1	Yura_Mice_liver_1+_posx3_excl_13	593.41052:2076665 594.41387:691137 595.41723:112708	52.6995:2701 59.06105:12735 59.98166:2296 92.33929:3300 100.62435:2781 102.09743:2606 199.95419:2622 203.5858:2593 213.68906:2831 390.17676:3322 473.85294:3362 593.41559:58229	1943514	2394588	2376700	1844889	2406863	2366358	2393914	2036239	3223478	2176678	2325921	2529864	2076665	2389110	2591496	2086912	2139475
479	42641	9.43	724.525	DG 33:6	[M+Na]+		0.143	True	8.79	724.528	C36H58O5	DG	VMSYANQNYIAKRV-UHFFFAOYSA-N	O=C(OCC(OC(=O)CCCCC=CCC=CCC=CCC=CCC=CCC=CCC)CO)CCCCCCCC	420	True	True	True		False	False			80.9	100	16.4	52.6	100	4.32	Yura_Mice_brain_1+_posx3_excl_22	724.52399:938688 725.52734:556075 726.5307:0	59.06134:8266 60.78757:2618 64.03104:3192 64.0675:2569 65.6694:2656 67.933:2613 70.37276:2581 70.8913:2513 92.33921:5741 102.11986:2782 113.40566:3056 120.96642:8605 145.94637:3026 145.99821:3431 164.00752:32308 184.07237:3696 197.81259:3184 227.24918:3080 276.47678:3360 279.26645:5419 386.24445:5291 441.24045:5320 445.48163:3718 529.35577:3453 561.52496:4797 567.3244:3454 569.83191:3357 623.3922…	938688	1322274	1338657	518313	652990	724586	120397	53913	179981	357228	284887	394491	132885	102102	88801	401790	387652
480	32828	9.435	571.428	DG 31:3	[M+Na]+		1	True	9	571.433	C34H60O5	DG	XOFBKODQOVCRGU-UHFFFAOYSA-N	O=C(OCC(OC(=O)CCCCCCCCC=CCC=CCC=CCCCCC)CO)CCCCCCCC	420	True	True	True		False	False			99.3	100	17.4	75	100	87.61	Yura_Mice_lung_1+_posx3_excl_07	571.4292:7296959 572.43255:3398749 573.43591:781357	50.95314:3472 63.92194:3361 82.37736:3525 88.13819:3566 95.88906:3462 105.01778:3964 105.29392:4211 183.91646:3554 200.54836:3274 265.47168:4130 267.62207:3574 314.72266:3953 347.1774:4324 383.21045:4961 403.23718:26717 459.30612:327077 515.36255:287813 571.42328:169127	9220797	10938616	11637527	6747848	8040005	8376404	8070402	9281010	9338385	7969861	8493388	8796229	7595199	8883801	9443907	7296959	7837240
481	41345	9.438	702.544	PE P-34:1|PE P-16:0_18:1	[M+H]+		0.952	True	10.41	702.543	C39H76NO7P	EtherPE	ZVVYJAAMWXATNY-UHFFFAOYSA-N	O=C(OC(COC=CCCCCCCCCCCCCCC)COP(=O)(O)OCCN)CCCCCCCC=CCCCCCCCC	410	True	True	True		False	False			100	100	66	89.5	100	261.28	Yura_Mice_brain_1+_posx3_excl_22	702.54401:8108992 703.54736:4834988 704.55072:1625826	57.03442:7991 57.0708:11877 67.05473:13358 69.03435:11430 69.07063:22789 71.08645:16458 79.05466:10092 81.07036:28047 83.08593:20542 85.10154:7632 92.34004:6594 93.07065:6742 95.08629:35081 97.06538:10751 97.10194:24685 107.08607:9127 109.10149:23246 111.11679:12641 116.3518:4928 118.1228:5070 121.10168:27252 123.11716:14161 125.09588:5849 132.13863:71483 135.11694:22738 149.13322:10119 155.01033…	8108992	10972457	11239474	2725458	3803015	4020013	193723	349602	434717	1776877	1865854	1981754	232979	156272	248259	2449380	2649346
482	45984	9.463	785.655	SM 40:2;O2	[M+H]+		0.762	True	10.8	785.653	C45H89N2O6P	SM	ZHZLSBZCLWXQLV-UHFFFAOYSA-N	O=C(NC(COP(=O)([O-])OCC[N+](C)(C)C)C(O)C=CCCCCCCC)CCCCCCCCCCCCCCCCCC=CCCCCCCCC	420	True	True	True		False	False			80	100	62	46.4	83.3	8218.04	Yura_Mice_liver_1+_posx3_excl_13	785.65546:1243365 786.65881:1365134 787.66217:527702	61.59343:2668 72.70534:2668 74.53488:2971 83.21545:3271 86.09687:3524 87.71117:3322 100.09512:3431 107.28825:3244 107.62421:2992 117.55389:3259 146.98209:6603 184.07251:131710 509.70554:3469 541.07581:3948 610.83093:4035	1228674	1833746	1882877	758972	1215221	1264278	538526	691631	728870	1068914	1265093	1135450	1243365	1750059	1639214	1481701	1796181
483	45908	9.464	784.585	PC 34:0	[M+Na]+	found in higher mz's MsMs_49345; found in higher mz's MsMs_48676	1	True	10.68	784.583	C42H84NO8P	PC	HBWCWTVUMNAEFX-UHFFFAOYSA-N	O=C(OCC(OC(=O)CCCCC)COP(=O)([O-])OCC[N+](C)(C)C)CCCCCCCCCCCCCCCCCCCCCCCCCCC	420	True	True	True		False	False			100	100	90.7	96.1	100	33922.5	Yura_Mice_fat_1+_posx3_excl_19	784.58063:2133723 785.58398:1893136 786.58734:498353	66.75011:2736 86.09684:15186 88.53181:3128 93.74197:2968 94.16174:3407 110.23669:3789 146.98184:43150 184.07483:6000 187.73854:4063 579.52704:8749 601.51721:20885 725.51019:14058 784.59009:25700	27034462	45986032	48938312	2133723	3304028	3094208	702336	1032790	1162712	2268774	2772487	2728781	819632	1067605	1081520	2874222	3731942
484	44818	9.465	762.604	PC 34:0	[M+H]+		1	True	10.52	762.601	C42H84NO8P	PC	RTWAYAIMWLNAJW-UHFFFAOYSA-N	O=C(OCC(OC(=O)CCCCCCCCCCCCCCCC)COP(=O)([O-])OCC[N+](C)(C)C)CCCCCCCCCCCCCCCC	420	True	True	True		False	False			91.6	100	77.5	69.5	100	216583	Yura_Mice_lung_1+_posx3_excl_07	762.60052:39759428 763.60387:25276886 764.60723:5733438	58.06554:13987 60.08141:15204 72.14362:8007 86.097:49831 96.34397:8672 104.10711:29964 116.7506:7805 124.99928:14263 177.09784:8175 184.07269:3656903 261.42429:8045 338.16565:7932 361.50931:8312 381.5509:8949 478.32635:10954 594.18335:9080 611.33289:9295 762.59094:256182	186216848	295974720	282086304	27587288	39211288	39703512	10356874	12856688	14812467	32487438	39103288	38990992	9706145	13830942	14127772	39759428	51579172
485	44336	9.467	754.623	HexCer 38:1;O3|HexCer 18:1;O2/20:0;O	[M+H-H2O]+	adduct linked to 45311_[M+H]+	0.143	True	10.61	754.619	C44H85NO9	HexCer_HS	BTSDEWMYUXCZTF-UHFFFAOYSA-N	O=C(NC(COC1OC(CO)C(O)C(O)C1O)C(O)C=CCCCCCCCCCCCCC)C(O)CCCCCCCCCCCCCCCCCC	410	True	True	True		False	False			100	100	71.8	82.7	100	8114.27	Yura_Mice_brain_1+_posx3_excl_22	754.61688:1216064 755.62023:1356729 756.62359:0	59.06134:8260 121.10155:4271 164.59071:3235 182.14999:3228 252.26978:27045 264.26907:150705 282.27838:9206 328.32309:6745 350.69437:3549 370.33121:4351 500.99927:4038 562.54858:11965 574.55817:62153 576.5741:10187 592.56763:16424 613.90619:3936 754.6261:19600	1216064	2079616	1709651	313614	514042	465500	0	0	0	0	0	0	0	0	0	0	34630
486	46413	9.47	794.612	PE O-41:5	[M+H]+	ion correlated with 46656; ion correlated with 46021; ion correlated with 48676; ion correlated with 7237	0.238	True	12.28	794.606	C46H84NO7P	EtherPE	LZHJRINKBLRTBP-UHFFFAOYSA-N	O=C(OC(COCCCCCCCCCCCCCCCCCCC)COP(=O)(O)OCCN)CCCCCC=CCC=CCC=CCC=CCC=CCC	420	True	True	True		False	False			80.9	100	69.6	23.1	100	8635.94	Yura_Mice_brain_1+_posx3_excl_22	794.61279:2191045 795.61614:2420770 796.6195:1514160	60.64129:3221 71.08588:5948 75.6544:2905 81.07043:8032 87.36231:2749 99.03217:2921 103.79833:3826 107.08713:2844 119.72925:3476 184.07474:7969 190.16492:3429 203.17848:3612 310.30502:3797 341.30704:7281 356.29816:4274 653.55597:75257 794.60284:169229	2191045	3439664	3667693	701814	747610	696190	156098	95656	219794	199337	283310	216983	56055	97610	69271	157954	197668
487	45311	9.497	772.625	HexCer 38:1;O3|HexCer 18:1;O2/20:0;O	[M+H]+	adduct linked to 44336_[M+H-H2O]+; similar chromatogram in higher mz_48230	0.952	True	10.61	772.63	C44H85NO9	HexCer_HS	BTSDEWMYUXCZTF-UHFFFAOYSA-N	O=C(NC(COC1OC(CO)C(O)C(O)C1O)C(O)C=CCCCCCCCCCCCCC)C(O)CCCCCCCCCCCCCCCCCC	410	True	True	True		False	False			100	100	37.7	68.7	100	3457.37	Yura_Mice_fat_1+_posx3_incl2_18	772.62427:1431663 773.62762:1101219 774.63098:259198	81.1044:3460 86.6557:3189 97.7328:3023 105.82147:2963 111.06022:2787 138.29735:3284 184.07242:121540 252.27034:3761 264.26868:23968 271.3645:3445 289.82141:3364 574.5575:8910 592.56494:5335 754.60394:4251 772.61469:6183	1130085	1719228	1811777	1079090	1307742	1431663	1889247	2640476	2747522	549390	1804360	1640189	434598	1064880	1165420	1343482	1320165
488	49011	9.501	860.616	PC 40:4	[M+Na]+	adduct linked to 48230_[M+H]+; found in higher mz's MsMs_51783	1	True	10.57	860.614	C48H88NO8P	PC	IXWRPDXHEUEVIW-UHFFFAOYSA-N	O=C(OCC(OC(=O)CCCCCCCCCCCCCCCCCCCCC=CCC=CCC=CCC=CCC)COP(=O)([O-])OCC[N+](C)(C)C)CCCCC	420	True	True	True		False	False			100	100	91.5	95.5	100	6773.36	Yura_Mice_brain_1+_posx3_excl_22	860.61621:3112827 861.61956:3844229 862.62292:1524201	74.19057:2892 86.09692:23283 96.52255:3411 127.56704:3845 146.98186:37709 212.54103:3429 222.00024:3452 229.89421:3476 655.55762:7960 677.54437:34751 801.53076:14087 860.62329:33393	3112827	5150510	5332454	323357	367168	347070	2427264	3172130	3380773	391589	566032	620606	440109	557572	652348	860815	987819
489	48230	9.504	838.63	PC 40:4	[M+H]+	similar chromatogram in higher mz_49559; adduct linked to 49011_[M+Na]+; similar chromatogram in higher mz_50232; similar chromatogram in higher mz_53956	1	True	10.59	838.632	C48H88NO8P	PC	AAYOXXRTLLISDA-UHFFFAOYSA-N	O=C(OCC(OC(=O)CCCCCCCCCC=CCC=CCCCCC)COP(=O)([O-])OCC[N+](C)(C)C)CCCCCCCCCC=CCC=CCCCCC	420	True	True	True		False	False			91.6	100	77.7	70	100	49520.3	Yura_Mice_brain_1+_posx3_incl2_21	838.63367:26867946 839.63702:20259088 840.64038:6172814	86.09681:6616 92.34679:7704 184.07233:430332 333.55334:3536 399.82562:3596 428.84888:3846 636.54352:4184 838.63257:32634	18524322	26391982	26867946	2979548	3573604	3972350	26122332	33538026	34475248	4703754	6474754	5846579	5360164	6497284	6581892	9057525	10320425
490	32357	9.507	563.463	DG 30:0	[M+Na]+		0.238	True	10.15	563.465	C33H64O5	DG	CSPQFUGHYJVYJM-UHFFFAOYSA-N	O=C(OCC(OC(=O)CCCCCCC)CO)CCCCCCCCCCCCCCCCCCCCC	420	True	True	True		False	False			100	100	52.5	75	100	10.17	Yura_Mice_fat_1+_posx3_excl_19	563.46393:1511643 564.46728:897784 565.47064:148807	131.83807:2789 135.10208:2401 147.6468:2391 165.73428:2561 182.81174:2451 184.13406:2941 195.09853:19037 250.03175:2497 293.57309:2523 382.22287:3126 482.36972:2939 529.24054:3088 563.44891:48713	74284	266451	304905	1511643	1827092	1967547	170997	256815	264701	324660	285326	336425	144773	75522	762093	286110	367872
491	34567	9.544	597.445	DG 33:4	[M+Na]+		0.81	True	9.33	597.449	C36H62O5	DG	SLBOIAMLRAJMPI-UHFFFAOYSA-N	O=C(OCC(OC(=O)CCCCCCCCCCC=CCC=CCC=CCC=CCC)CO)CCCCCCCC	420	True	True	True		False	False			99.6	100	24	75	100	19.36	Yura_Mice_liver_1+_posx3_excl_13	597.4444:1665718 598.44775:677163 599.45111:0	59.06096:7812 64.1357:2333 69.97141:2455 74.75018:2449 92.33928:3646 109.10494:2748 119.08582:2770 134.30733:2971 179.99854:3123 376.85126:2919 485.31732:13733 541.37469:64667 555.6405:3068 597.4408:37423	1708875	2166579	1963066	1292753	1528522	1518265	1352322	1461677	1554022	1284810	1477143	1335294	1665718	1571246	1579187	1312516	1431209
492	33662	9.56	583.43	DG 32:4	[M+Na]+	found in higher mz's MsMs_36735	1	True	8.94	583.433	C35H60O5	DG	XSJQUGGRWWGWGM-UHFFFAOYSA-N	O=C(OCC(OC(=O)CCCCCCCCCCC=CCC=CCC=CCC=CCC)CO)CCCCCCC	420	True	True	True		False	False			97.2	100	16.9	75	100	380.5	Yura_Mice_heart_1+_posx3_excl_04	583.42761:41126268 584.43096:21953584 585.43432:4425432	51.8171:13203 57.07092:17207 62.18925:14760 67.91509:14176 75.34471:14674 76.63641:17482 100.18935:14824 135.48143:17782 289.2005:16542 415.242:105232 471.30026:1730075 527.36371:1607813 583.42468:850293	51905332	64013140	61240956	39235600	42294448	46128872	41126268	50279676	46886284	40104860	47445788	47399104	45103616	47683120	51933096	37654020	43051044
493	29754	9.563	527.366	DG 28:4	[M+Na]+	found in higher mz's MsMs_36735; found in higher mz's MsMs_33662	0.81	True	7.73	527.371	C31H52O5	DG	KDXCRYRQVYSKBZ-UHFFFAOYSA-N	O=C(OCC(OC(=O)CCCCCCC=CCC=CCC=CCC=CCC)CO)CCCCCCC	420	True	True	True		False	False			89.5	100	18.3	75	100	344.94	Yura_Mice_lung_1+_posx3_excl_07	527.36169:535828 528.36504:126807 529.3684:0	53.57052:2066 57.27879:2424 79.1362:2284 90.85361:2277 115.54912:2524 129.63788:2772 131.6389:2513 139.03316:2976 152.07658:2081 158.35693:2593 184.13429:2243 187.41957:2381 211.46399:2888 415.23364:8211 471.30151:54487 526.58551:12172 526.85889:7787 527.36493:31590 527.47882:4543 527.58221:10319	184618	943622	998525	463976	555515	637310	471762	661503	604984	470360	484937	751623	105448	785842	783672	535828	523598
494	35158	9.566	605.411	DG 34:7	[M+Na]+	found in higher mz's MsMs_55855	1	True	8.61	605.418	C37H58O5	DG	CXEIFEBACMREHD-UHFFFAOYSA-N	O=C(OCC(OC(=O)CCCC=CCC=CCC=CCC=CCC=CCC=CCC=CCC)CO)CCCCCCC	420	True	True	True		False	False			100	100	74.4	75	100	141.23	Yura_Mice_liver_1+_posx3_excl_13	605.41132:14064608 606.41467:7019666 607.41803:1502395	50.66147:2109 59.06108:22933 61.16788:2555 62.27297:2390 92.34013:4007 147.0159:2916 172.94518:3259 314.47894:2912 354.42413:2905 605.41174:328381	12307476	16792284	16796292	11907063	13442908	14438130	13159429	15811290	14904190	11899832	14545538	14991113	14064608	14037479	15119842	11404240	13214244
495	45716	9.57	780.635	HexCer 40:2;O3|HexCer 18:1;O2/22:1;O	[M+H-H2O]+	ion correlated with 46577; ion correlated with 47510; adduct linked to 46577_[M+H]+	0.238	True	10.78	780.635	C46H87NO9	HexCer_HS	PYBHBEHKOVNSFE-UHFFFAOYSA-N	O=C(NC(COC1OC(CO)C(O)C(O)C1O)C(O)C=CCCCCCCCCCCCCC)C(O)CCCCCCCCCCC=CCCCCCCCC	410	True	True	True		False	False			100	100	66.6	78.5	100	7861.11	Yura_Mice_brain_1+_posx3_excl_22	780.63513:1830544 781.63848:1717249 782.64184:615465	59.06134:3320 62.88565:2613 64.66454:2623 75.45322:2804 78.6198:2884 83.08594:3626 94.60437:3252 95.08533:4633 95.85239:2830 100.9573:3027 112.59335:3063 123.11716:4636 247.24281:5379 252.26927:17593 259.11008:3686 264.26898:149842 282.27838:9994 354.33527:4963 388.29004:5275 462.65723:3733 588.57635:6448 600.56879:53306 602.58142:7143 618.57812:13335 624.39728:4198 780.61981:14684	1830544	2485889	2566194	133156	364404	335730	0	0	26750	0	9459	11832	0	23148	5367	0	8869
496	46874	9.571	805.582	DG 49:12	[M+Na]+	ion correlated with 36075; ion correlated with 48135	0.19	True	12.27	805.574	C52H78O5	DG	FNGPVMXXYRLRFP-UHFFFAOYSA-N	O=C(OCC(OC(=O)CCCCCC=CCC=CCC=CCC=CCC=CCC=CCC=CCC=CCC=CCC)CO)CCCCC=CCC=CCC=CCC	420	True	True	True		False	False			100	100	55.8	75	100	3184.84	Yura_Mice_brain_1+_posx3_excl_22	805.5813:583805 806.58465:614621 807.58801:0	59.06134:3276 71.28697:2995 80.66968:2992 94.23714:2989 97.61281:3135 101.30068:2954 111.56364:3135 230.43405:3933 256.87366:3382 523.32019:8394 666.50226:3764 805.57379:38086	583805	865127	897207	0	0	0	0	4319	0	0	0	0	52266	0	0	0	0
497	46577	9.572	798.644	HexCer 40:2;O3|HexCer 18:1;O2/22:1;O	[M+H]+	ion correlated with 45716; ion correlated with 47510; adduct linked to 45716_[M+H-H2O]+	0.286	True	10.78	798.645	C46H87NO9	HexCer_HS	PYBHBEHKOVNSFE-UHFFFAOYSA-N	O=C(NC(COC1OC(CO)C(O)C(O)C1O)C(O)C=CCCCCCCCCCCCCC)C(O)CCCCCCCCCCC=CCCCCCCCC	410	True	True	True		False	False			100	100	62.4	75.2	100	6350.12	Yura_Mice_brain_1+_posx3_excl_22	798.64325:1686583 799.6466:1583348 800.64996:462901	83.40145:2773 102.12762:15505 102.24329:3161 109.55264:3370 120.51718:3335 152.21872:3797 184.07237:11077 252.27022:10303 264.26917:78616 282.27838:3941 354.33527:4180 356.03043:3815 394.43628:3583 588.57635:3886 600.56738:28915 602.58142:5888 618.5838:19297 780.6405:3846	1686583	2468944	2634552	216812	396494	440754	165803	131164	31958	28710	4029	32736	74428	44531	56866	142241	103289
498	47510	9.573	820.627	PC O-40:6	[M+H]+	ion correlated with 48483	0.286	True	10.51	820.622	C48H86NO7P	EtherPC	WKQRDJBOIJKXHO-UHFFFAOYSA-N	O=C(OC(COCCCCCCCCCCCC)COP(=O)([O-])OCC[N+](C)(C)C)CCCCCCCCC=CCC=CCC=CCC=CCC=CCC=CCC	420	True	True	True		False	False			85.7	100	43.3	68.7	100	21134.5	Yura_Mice_brain_1+_posx3_excl_22	820.62732:5915406 821.63067:6619192 822.63403:2115513	70.51969:2947 86.0968:3652 184.07217:187639 199.0347:3272 367.88968:4064 513.71234:3904 605.92023:5521 649.06323:3740 762.59955:20840 820.63348:4941	5915406	8753282	8491435	417388	529314	691781	0	62233	0	0	32181	0	0	21062	0	0	0
499	49164	9.586	864.65	PC 42:5	[M+H]+		0.333	True	11.1	864.648	C50H90NO8P	PC	HNYMNDJOEIRZLV-UHFFFAOYSA-N	O=C(OCC(OC(=O)CCCCCCCCCCCCCC=CCC=CCC=CCC=CCC=CCC)COP(=O)([O-])OCC[N+](C)(C)C)CCCCCCCCCCC	420	True	True	True		False	False			81.9	100	46.9	62.3	83.3	2636.98	Yura_Mice_spleen_1+_posx3_incl2_15	864.64966:473972 865.65301:203011 866.65637:0	76.86525:3042 92.34684:3504 96.30532:3251 135.91751:3279 152.40424:3634 177.60168:3775 184.07225:61868 187.57278:3759 238.03915:3923 415.53833:3869 467.77777:3819 522.71924:4692 864.64856:4399	324395	409595	266339	0	28591	44777	371267	354816	339327	70834	101383	92764	94740	41095	68991	163169	226529
500	45402	9.608	774.543	PC O-37:8	[M+H]+		1	True	8.87	774.543	C45H76NO7P	EtherPC	VGUMSKASUULNIF-UHFFFAOYSA-N	O=C(OC(COCCC=CCC=CCC=CCC=CCC)COP(=O)([O-])OCC[N+](C)(C)C)CCCCCCCCC=CCC=CCC=CCC=CCC	420	True	True	True		False	False			88.6	100	32.1	77.1	100	1026.37	Yura_Mice_spleen_1+_posx3_excl_16	774.54266:1832796 775.54601:1735222 776.54937:313332	59.97415:3020 67.13453:2985 75.68941:3068 76.43625:2750 76.56762:3137 80.07787:2954 85.66055:2994 86.06049:3258 120.96648:13551 145.99663:3982 164.0081:23622 165.27588:4131 184.07191:33540 185.07614:7088 195.30878:3313 216.93726:3831 264.94296:3343 307.2995:5319 314.24097:3810 379.1304:3475 463.22433:5625 633.52338:8773 639.04926:3361 731.4967:9785 774.53467:20223	2572512	3660969	3378144	1380008	2258415	2375253	893172	1138063	1133148	2691362	2995532	3653608	577000	672713	734408	1054284	1136426
501	44216	9.609	752.558	PE P-38:4|PE P-18:0_20:4	[M+H]+	similar chromatogram in higher mz_45402; similar chromatogram in higher mz_46491	1	True	10.64	752.559	C43H78NO7P	EtherPE	ZTZQZGHJLWFLFQ-UHFFFAOYSA-N	O=C(OC(COC=CCCCCCCCCCCCCCCCC)COP(=O)(O)OCCN)CCCCCCC=CCC=CCC=CCC=CCC	410	True	True	True		False	False			100	100	68.8	92.9	100	102.62	Yura_Mice_lung_1+_posx3_excl_07	752.55908:6992080 753.56243:4453894 754.56579:1441705	57.07049:4901 67.05494:15769 69.07039:9219 79.05479:12300 81.07051:27966 83.08607:12470 85.06522:7369 85.10169:4311 91.05419:18042 92.3402:4462 93.06996:12739 95.08564:21017 97.06565:15768 97.10093:4777 105.06985:14532 107.08626:12898 109.1018:12404 117.06953:11722 119.08595:26509 121.10134:18620 123.11737:7166 129.05466:12415 129.06995:4284 131.08626:11494 133.1004:15056 135.11714:10253 145.1007…	28272804	39855588	39769324	11399751	18973380	18257428	8484042	10520796	10121942	24616348	31036504	30088830	4336429	5906122	5319632	6992080	10106871
502	49956	9.638	888.648	PC 44:7	[M+H]+		0.381	True	10.79	888.648	C52H90NO8P	PC	SXLRSCSDOMRNSL-UHFFFAOYSA-N	O=C(OCC(OC(=O)CCC=CCC=CCC=CCC=CCC)COP(=O)([O-])OCC[N+](C)(C)C)CCCCCCCCCCCCC=CCC=CCC=CCCCCCCC	420	True	True	True		False	False			83.3	100	52.2	65.2	83.3	879.11	Yura_Mice_brain_1+_posx3_incl1_20	888.64789:291720 889.65124:269352 890.6546:0	75.76315:3316 83.41087:3524 90.42299:3432 101.10662:3331 122.85719:3595 132.88954:3625 161.31775:3962 162.88765:3249 184.0723:77508 185.83545:3526 203.01376:3360 286.71585:3435 318.11752:3913 547.39746:3971 655.01685:4195 888.64832:7586	215149	291720	184938	0	0	0	74210	116690	123167	40473	36960	0	0	0	0	0	0
503	45298	9.65	772.522	PC O-37:9	[M+H]+		0.238	True	8.42	772.528	C45H74NO7P	EtherPC	VJWMWJFJIUMCGH-UHFFFAOYSA-N	O=C(OC(COCCC=CCC=CCC=CCC=CCC)COP(=O)([O-])OCC[N+](C)(C)C)CCCCCC=CCC=CCC=CCC=CCC=CCC	420	True	True	True		False	False			86.8	100	55.7	67.7	100	5.18	Yura_Mice_brain_1+_posx3_excl_22	772.52222:617490 773.52557:424500 774.52893:896235	59.06134:4357 98.03586:3148 122.32417:3121 122.99417:3463 183.71996:3169 184.07237:8140 313.77637:3516 772.51251:11663	617490	660119	673366	283663	306704	264641	0	29031	28042	0	28007	33464	0	30455	35327	44024	41329
504	42863	9.655	728.559	PE P-36:2|PE P-18:1_18:1	[M+H]+	ion correlated with 46235; ion correlated with 47117	0.381	True	10.61	728.559	C41H78NO7P	EtherPE	CFANDHZPOSNKNO-UHFFFAOYSA-N	O=C(OC(COC=CCCCCCCC=CCCCCCCCC)COP(=O)(O)OCCN)CCCCCCCC=CCCCCCCCC	410	True	True	True		False	False			100	100	78	90.7	100	8750.8	Yura_Mice_fat_1+_posx3_excl_19	728.55908:3477384 729.56243:1741296 730.56579:464460	57.07042:3661 64.21759:2803 66.08426:2828 69.07085:10031 71.15475:2630 81.07047:10866 83.08597:8023 92.34009:4840 93.07069:3193 95.08625:9050 97.10172:5430 102.5411:3620 105.17603:3647 109.10166:9874 109.3778:3071 111.11684:3317 121.1016:6891 121.97466:3212 123.11722:5009 128.83368:3110 132.13866:6070 133.10194:3299 135.11697:6582 144.50728:3220 146.15401:3624 159.67853:3130 162.36836:3369 172.99…	17264008	19052376	18405452	3477384	4047237	4242401	147718	46182	37461	1017097	402851	117991	309966	58318	255099	930413	685014
505	37185	9.656	634.542	DG 36:4|DG 16:0_20:4	[M+NH4]+	adduct linked to 35997_[M+H]+	0.381	True	10.68	634.541	C39H68O5	DG	GYMMHHODMBOFGD-UHFFFAOYSA-N	O=C(OCC(OC(=O)CCCCCCC=CCC=CCC=CCC=CCC)CO)CCCCCCCCCCCCCCC	410	True	True	True		False	False			100	100	31.2	75.7	100	14.4	Yura_Mice_liver_1+_posx3_incl2_22	634.54156:1432702 635.54491:750545 636.54827:190205	59.06096:3038 71.17585:2567 84.08111:3938 86.17953:2648 88.11224:7268 92.34687:4577 102.09168:14765 116.71344:2768 123.11728:6317 142.57938:2827 175.14909:3021 177.83994:2884 202.10883:6219 203.17868:4748 226.01326:3106 269.22775:5459 287.23706:7551 300.729:3473 313.27133:35795 361.27448:3492 375.76431:3712 476.31818:6780 599.50726:9428 634.41687:5615 634.75049:8604	1146588	1547150	1565450	514783	623077	493556	65251	197346	177395	704519	877230	814008	1157079	1444458	1432702	539760	640276
506	46134	9.657	788.619	PC 36:1	[M+H]+		0.524	True	10.77	788.616	C44H86NO8P	PC	MLFOVSVAMJXCMF-UHFFFAOYSA-N	O=C(OCC(OC(=O)CCCCCCCCCCCCCCCC=CCCCCCCCC)COP(=O)([O-])OCC[N+](C)(C)C)CCCCCCCCC	420	True	True	True		False	False			84.6	100	77	62.3	83.3	408.7	Yura_Mice_brain_1+_posx3_incl1_20	788.61896:209544912 789.62231:159034832 790.62567:41503676	56.07522:112325 58.06546:165356 60.08132:270976 75.30054:115280 86.09682:600190 92.34681:213600 99.07334:128084 104.10697:215936 104.34615:126636 109.10056:128834 110.14452:130683 115.06393:142031 137.16438:129459 184.07246:34761196 193.21326:127527 333.99875:152393 477.56262:173139 788.60931:2370486	205142368	209544912	215246848	17266040	17866936	15439591	17987556	5639458	20933310	15347282	15067550	17898010	9330572	9952280	7754288	13813348	11234225
507	38287	9.674	651.453	SM 31:6;O2	[M+H]+		0.81	True	6.71	651.45	C36H63N2O6P	SM	VDYOHTVZJBFJAT-UHFFFAOYSA-N	O=C(NC(COP(=O)([O-])OCC[N+](C)(C)C)C(O)C=CCCCCCCC)CCC=CCC=CCC=CCC=CCC=CCC	420	True	True	True		False	False			89.5	100	24.1	60.8	100	6.51	Yura_Mice_spleen_1+_posx3_excl_16	651.4505:546667 652.45385:400867 653.45721:607187	50.92239:2332 53.99091:2535 55.94642:2343 59.06137:10223 68.42694:2407 92.33926:5681 168.13794:4164 184.07248:4155 278.49799:3386 347.23221:5896 417.06091:2938 533.37567:5156 610.43005:4454 638.00861:3131 651.4541:12508	645776	1201049	1196766	598709	850330	829820	554539	740493	669173	536837	691517	856145	496444	738807	743269	523425	637102
508	47126	9.674	811.672	SM 42:3;O2	[M+H]+	adduct linked to 48013_[M+Na]+	0.714	True	11.33	811.669	C47H91N2O6P	SM	OSQDHYJRSISFIL-UHFFFAOYSA-N	O=C(NC(COP(=O)([O-])OCC[N+](C)(C)C)C(O)C=CCCCCCCC)CCCCCCCCCCCCCCCCCC=CCC=CCCCCCCC	420	True	True	True		False	False			95.8	100	70.1	70.3	100	24706.5	Yura_Mice_liver_1+_posx3_excl_13	811.66699:3698417 812.67034:3897954 813.6737:1203920	58.06591:3523 61.35571:3236 86.0969:16233 102.52834:3421 104.10703:6526 106.09668:3576 115.42423:3278 123.63587:3571 146.98209:8114 153.04514:3989 176.94579:3474 184.07256:601416 482.67148:3989 508.64847:3895 811.65594:14256	1250072	1950336	2096805	3877866	5412377	5517962	1644046	1122850	1832464	17826060	23973962	22299636	3698417	5068509	4936798	16933788	14999564
509	48013	9.678	833.652	SM 42:3;O2	[M+Na]+	adduct linked to 47126_[M+H]+	0.667	True	11.33	833.651	C47H91N2O6P	SM	OSQDHYJRSISFIL-UHFFFAOYSA-N	O=C(NC(COP(=O)([O-])OCC[N+](C)(C)C)C(O)C=CCCCCCCC)CCCCCCCCCCCCCCCCCC=CCC=CCCCCCCC	420	True	True	True		False	False			100	100	81.4	90.8	100	5537.14	Yura_Mice_spleen_1+_posx3_excl_16	833.65125:2210468 834.6546:2225092 835.65796:768402	59.06094:4201 65.6553:3022 80.7151:3202 86.09685:14901 96.58199:3372 108.84058:3292 110.44888:4129 113.09823:2914 135.87543:3435 150.83537:3337 151.47166:3825 199.03215:3227 405.7291:3745 650.58856:22557 774.57526:16603 833.6521:14512	424063	707046	716223	598052	732576	793972	148417	192729	208277	4350156	6622690	6478258	490576	622105	608966	2496872	1619954
510	37875	9.717	645.448	DG 37:8	[M+Na]+	ion correlated with 36471; ion correlated with 33720	0.19	True	8.97	645.449	C40H62O5	DG	OIHPZLYZWWXJCD-UHFFFAOYSA-N	O=C(OCC(OC(=O)CCC=CCC=CCC=CCC=CCC=CCC=CCC)CO)CCCCCCC=CCC=CCCC	420	True	True	True		False	False			100	100	12.7	75	100	20.47	Yura_Mice_fat_1+_posx3_excl_19	645.44757:1360899 646.45092:985065 647.45428:241238	57.3285:3495 59.06135:677451 63.87825:3825 89.53175:4177 108.11403:3987 113.92523:4316 125.00575:4480 148.01505:4116 645.45569:12596	205423	166940	223566	1360899	2075906	2216239	80608	40862	59348	72864	142934	100855	66480	122500	41123	47231	86192
511	32535	9.746	566.55	Cer 36:1;O2|Cer 18:1;O2/18:0	[M+H]+	ion correlated with 33957; ion correlated with 36475; ion correlated with 31299; ion correlated with 48484; adduct linked to 31299_[M+H-H2O]+; similar chromatogram in higher mz_36471; similar chromatogram in higher mz_37875	0.857	True	10.71	566.551	C36H71NO3	Cer_NS	VODZWWMEJITOND-UHFFFAOYSA-N	O=C(NC(CO)C(O)C=CCCCCCCCCCCCCC)CCCCCCCCCCCCCCCCC	410	True	True	True		False	False			100	100	85.4	88.3	100	1481.03	Yura_Mice_brain_1+_posx3_excl_22	566.55212:24946654 567.55547:13819308 568.55883:3484142	55.78046:2053 57.81488:2210 59.06134:4225 59.77111:2765 64.6389:2516 69.35864:2212 73.59236:2301 75.26645:2385 79.42866:2383 84.9699:2760 95.33734:2803 165.23952:2584 252.26642:11213 264.26901:141655 282.2785:22126 284.29532:3549 341.80396:2889 530.52441:4276 548.54047:28051 566.62018:4420	24946654	35337600	34797100	1962768	3130937	3268346	848117	1293833	1309768	238128	291344	334804	425923	738348	718817	472949	598711
512	47125	9.749	811.667	SM 42:3;O2	[M+H]+	adduct linked to 48014_[M+Na]+	0.286	True	11.33	811.669	C47H91N2O6P	SM	OSQDHYJRSISFIL-UHFFFAOYSA-N	O=C(NC(COP(=O)([O-])OCC[N+](C)(C)C)C(O)C=CCCCCCCC)CCCCCCCCCCCCCCCCCC=CCC=CCCCCCCC	420	True	True	True		False	False			80.8	100	68.2	45.7	83.3	102401	Yura_Mice_lung_1+_posx3_excl_07	811.66754:13956782 812.67089:10309665 813.67425:2989820	58.06554:7225 86.09696:61392 104.10712:17360 124.99928:11800 146.98225:80056 165.46567:6608 184.07271:1667139 215.55614:7682 334.18454:6737 386.84338:8783 397.92975:6878 628.5318:40151 752.52515:23924 811.59363:33464	118582	1080950	1189231	4076478	4595616	4232226	1644046	1228810	2096972	16743516	22229200	22322598	3698417	5068509	4936798	13956782	14490403
513	31299	9.751	548.541	Cer 36:1;O2|Cer 18:1;O2/18:0	[M+H-H2O]+	ion correlated with 33957; ion correlated with 48484; ion correlated with 47118; adduct linked to 32535_[M+H]+; found in higher mz's MsMs_32535; similar chromatogram in higher mz_32535; similar chromatogram in higher mz_36475; similar chromatogram in higher mz_39187; similar chromatogram in higher mz_36817	0.952	True	10.71	548.54	C36H71NO3	Cer_NS	VODZWWMEJITOND-UHFFFAOYSA-N	O=C(NC(CO)C(O)C=CCCCCCCCCCCCCC)CCCCCCCCCCCCCCCCC	410	True	True	True		False	False			100	100	88.6	92.2	100	53245.5	Yura_Mice_brain_1+_posx3_excl_22	548.5401:45562000 549.54345:30962056 550.54681:6518020	57.07039:11272 60.0451:4598 61.00843:3984 72.3923:4494 81.07043:4648 91.85886:4013 98.58502:4083 109.10161:4640 110.82298:4900 110.83073:5096 131.44121:3970 168.52934:4105 177.96353:3734 195.17412:12648 230.70966:4434 235.79776:4585 238.45056:4346 249.93791:4658 251.23592:13937 252.26633:49260 264.26926:679909 271.72513:4401 282.27835:94812 284.29532:18381 356.06226:4563 518.52765:10525 530.5202:…	45562000	62629424	62127184	3704416	5759940	5834664	1615322	2135295	2291390	527689	663769	694360	1167000	1416741	1371992	914277	1121613
514	45985	9.752	785.656	SM 40:2;O2	[M+H]+	adduct linked to 46945_[M+Na]+; similar chromatogram in higher mz_57334	1	True	10.8	785.653	C45H89N2O6P	SM	ZHZLSBZCLWXQLV-UHFFFAOYSA-N	O=C(NC(COP(=O)([O-])OCC[N+](C)(C)C)C(O)C=CCCCCCCC)CCCCCCCCCCCCCCCCCC=CCCCCCCCC	420	True	True	True		False	False			96.8	100	73.8	73.1	100	29677.3	Yura_Mice_heart_1+_posx3_excl_04	785.65143:4330990 786.65478:4793366 787.65814:1128006	63.08064:2844 86.09698:8163 104.10717:4932 154.69086:3392 168.95801:3611 184.07278:470090 253.61383:3474 785.65179:14402	1007233	1397335	1361436	6040014	9736007	10292150	4330990	6274573	7070691	16481797	24780658	21955200	1180293	1556976	1605524	4708003	5896429
515	44327	9.753	754.575	PE P-38:3|PE P-18:1_20:2	[M+H]+		0.476	True	11.3	754.575	C43H80NO7P	EtherPE	LNMUSWRRUGLGJT-UHFFFAOYSA-N	O=C(OC(COC=CCCCCCCC=CCCCCCCCC)COP(=O)(O)OCCN)CCCCCCCCCC=CCC=CCCCCC	410	True	True	True		False	False			100	100	53.9	76	100	4.61	Yura_Mice_brain_1+_posx3_incl1_20	754.57416:1806180 755.57751:1323372 756.58087:0	57.07082:8418 59.06145:16505 61.07676:3895 62.83651:2786 64.32462:3195 67.6076:2746 67.72585:2900 71.08591:6394 80.41125:2793 81.69926:2639 85.10158:6982 86.23034:3037 88.11297:4852 92.34681:3663 95.08624:4791 112.52769:3251 119.08576:5463 147.17827:3553 314.34131:3468 361.27426:3505 362.2728:5390 365.30673:34238 390.27893:8692 419.2424:3369 462.78955:3385 574.54437:3737 613.54846:19666 710.99646…	1795969	1806180	2285662	544527	777451	702346	336019	512898	512472	903414	1114989	1063677	261340	448940	403896	264430	363966
516	46945	9.758	807.636	SM 42:3;O2	[M+Na]+	adduct linked to 45985_[M+H]+	0.857	True	10.8	807.635	C47H91N2O6P	SM	OSQDHYJRSISFIL-UHFFFAOYSA-N	O=C(NC(COP(=O)([O-])OCC[N+](C)(C)C)C(O)C=CCCCCCCC)CCCCCCCCCCCCCCCCCC=CCC=CCCCCCCC	420	True	True	True		False	False			100	100	82.9	91.4	100	6209.75	Yura_Mice_lung_1+_posx3_excl_07	807.63538:802745 808.63873:668703 809.64209:239749	57.02104:2944 59.06101:3593 62.04296:2975 62.48846:2781 85.94334:3667 86.09695:10772 146.98222:4374 161.09471:3083 481.06674:3768 624.5614:16681 748.56622:12006 807.63623:12774	208218	134112	101448	1273491	1912892	1737086	803280	1009444	963132	4380386	6676874	6503098	140853	205071	181403	802745	923822
517	48014	9.758	833.652	SM 40:2;O2	[M+Na]+	adduct linked to 47125_[M+H]+	0.429	True	11.33	833.651	C45H89N2O6P	SM	ZHZLSBZCLWXQLV-UHFFFAOYSA-N	O=C(NC(COP(=O)([O-])OCC[N+](C)(C)C)C(O)C=CCCCCCCC)CCCCCCCCCCCCCCCCCC=CCCCCCCCC	420	True	True	True		False	False			100	100	72.8	91.1	100	15110	Yura_Mice_lung_1+_posx3_excl_07	833.65259:2442003 834.65594:1622086 835.6593:337030	80.26112:3509 86.09695:8585 91.79142:3116 92.18806:3210 107.23882:3088 146.98222:4875 151.82077:3403 168.76645:3448 181.86143:4117 238.16487:3413 459.39078:4217 572.26611:4307 650.58844:17197 774.57477:11188 833.65314:11978	428506	308424	240760	603887	731440	716676	148417	128356	146936	4350156	6622690	6478258	490576	622105	82162	2442003	2261241
518	34024	9.768	589.481	DG 32:1	[M+Na]+		0.81	True	10.41	589.48	C35H66O5	DG	OGUHKUNADZDIPN-UHFFFAOYSA-N	O=C(OCC(OC(=O)CCCCCCCCCCCC=CCCCCCCCCCC)CO)CCCCCCC	420	True	True	True		False	False			100	100	72.6	75	100	5824.05	Yura_Mice_fat_1+_posx3_excl_19	589.48108:14163223 590.48443:10322856 591.48779:1948973	57.63769:8036 69.07793:7741 84.96474:10428 153.0325:9498 180.6346:9957 187.97054:9482 202.16051:10337 252.8833:9246 295.83804:10019 302.21329:11092 311.2561:11266 313.27103:12432 589.47113:962040	108111	292892	347684	14163223	19578904	21117078	248723	335986	231289	856432	1034264	1144499	685283	887581	1024510	1557796	1840667
519	47721	9.784	826.574	PC O-41:10	[M+H]+	ion correlated with 36475; ion correlated with 7239; ion correlated with 47161	0.952	True	8.98	826.575	C49H80NO7P	EtherPC	QJOBPVWPIDGAEF-UHFFFAOYSA-N	O=C(OC(COCCC=CCC=CCC=CCC=CCC)COP(=O)([O-])OCC[N+](C)(C)C)CCCCCCC=CCC=CCC=CCC=CCC=CCC=CCC	420	True	True	True		False	False			87.7	100	30.4	79.5	100	1170.19	Yura_Mice_heart_1+_posx3_excl_04	826.57037:799962 827.57372:1090310 828.57708:207704	64.36096:3049 68.12154:2922 69.35934:2813 74.88778:3327 76.63387:2816 85.0995:3121 86.09698:17510 98.8336:3199 101.5897:3647 135.30063:3084 135.9523:3016 139.14836:3352 162.95491:36671 163.80275:3742 173.71159:3233 184.07285:32511 555.71582:4526 599.77264:3631 668.59766:3667 735.6626:3727 767.4884:13637 826.59479:14794	10293251	11136832	11358701	731331	1157846	1462286	799962	1210004	1332100	1259799	2157200	2094041	70591	172298	175467	354508	545458
520	47087	9.785	810.598	PC 36:1	[M+Na]+	found in higher mz's MsMs_57334; found in higher mz's MsMs_56627; found in higher mz's MsMs_49622; similar chromatogram in higher mz_53557	1	True	10.76	810.598	C44H86NO8P	PC	ZEKFDDHEZPRIOO-UHFFFAOYSA-N	O=C(OCC(OC(=O)CCCCCCCCCCCCCCCCCCCC=CCCCCCCCC)COP(=O)([O-])OCC[N+](C)(C)C)CCCCC	420	True	True	True		False	False			100	100	92.6	95.7	100	74.1	Yura_Mice_brain_1+_posx3_excl_22	810.59766:102069168 811.60101:68869728 812.60437:19309314	60.40015:27527 65.79272:30016 69.67142:28244 86.09669:912551 91.04678:35830 94.73104:32132 146.9816:2384562 151.6893:40584 186.39891:35583 193.36868:34292 196.93155:35874 301.87955:32808 467.2597:60432 605.55121:457789 627.53046:1066152 655.76459:35372 751.52539:705622 810.60339:1344008	102069168	118667392	114135368	7823641	11836557	13323326	6872227	9906513	10590256	9391422	14870720	13930242	1878922	2830903	2823956	3832748	4864365
521	46135	9.79	788.619	PC 36:1	[M+H]+	found in higher mz's MsMs_48484	1	True	10.67	788.616	C44H86NO8P	PC	ATHVAWFAEPLPPQ-UHFFFAOYSA-N	O=C(OCC(OC(=O)CCCCCCCC=CCCCCCCCC)COP(=O)([O-])OCC[N+](C)(C)C)CCCCCCCCCCCCCCCCC	420	True	True	True		False	False			90.6	100	77.3	65.1	100	911561	Yura_Mice_lung_1+_posx3_excl_07	788.61493:35295248 789.61828:30402218 790.62164:8149906	58.06596:10433 64.0715:5794 70.04536:6143 80.45925:6922 82.25481:5778 86.09694:24838 104.10712:9052 107.85129:6003 110.76234:6035 121.14727:7218 124.99928:10480 144.63441:5740 184.07269:2029093 226.64641:7187 238.51384:7511 309.17325:7332 469.35593:7849 524.36725:9437 788.6095:139865	955844032	1224374912	1228404608	56576340	82659400	89699000	54960184	78867360	86762264	59392780	85353712	76829544	19019238	29102480	30356244	35295248	42970652
522	33656	9.8	583.426	DG 32:4	[M+Na]+	found in higher mz's MsMs_36733	0.476	True	8.94	583.433	C35H60O5	DG	XSJQUGGRWWGWGM-UHFFFAOYSA-N	O=C(OCC(OC(=O)CCCCCCCCCCC=CCC=CCC=CCC=CCC)CO)CCCCCCC	420	True	True	True		False	False			94.9	100	16	75	100	79.93	Yura_Mice_brain_1+_posx3_excl_22	583.42621:11608532 584.42956:5166363 585.43292:992411	51.54319:4248 57.0708:13224 69.07082:6905 79.49315:5516 99.33009:4784 110.11928:4977 125.13305:6177 129.48518:5260 185.56656:5117 187.86783:5881 255.10614:5698 385.91345:6369 401.22443:10011 415.23975:43342 471.29974:424011 527.36292:466300 583.42352:221551	11608532	12745475	13485724	7015088	8368466	9223738	7424489	9074363	9347936	7203484	8766628	8724249	6581366	9469057	10061702	6919748	7615023
523	34564	9.81	597.443	DG 33:4	[M+Na]+		0.762	True	9.33	597.449	C36H62O5	DG	SLBOIAMLRAJMPI-UHFFFAOYSA-N	O=C(OCC(OC(=O)CCCCCCCCCCC=CCC=CCC=CCC=CCC)CO)CCCCCCCC	420	True	True	True		False	False			100	100	23.5	75	100	17.43	Yura_Mice_kidney_1+_posx3_excl_10	597.44525:1670310 598.4486:1036565 599.45196:293547	50.2539:1960 56.92802:2382 59.06095:18688 65.49016:2085 67.02306:2512 67.03139:2262 73.52782:3049 75.92233:2886 93.11166:2571 96.41842:2328 113.92879:2928 118.10347:2735 142.81061:2723 219.52724:3022 224.74892:2680 278.68341:2866 485.31931:21479 541.37561:93599 585.38037:3201 597.44:52424	2512929	2349962	3117814	1771240	1948238	2051532	1839959	1806229	2047544	1670310	1894084	1910711	1762222	1946876	2077395	1704654	1758397
524	46922	9.811	806.65	PE 40:4	[M+H]+	ion correlated with 57334; ion correlated with 56061; ion correlated with 46943; ion correlated with 49679; ion correlated with 45717; ion correlated with 46578; adduct linked to 47656_[M+H]+	0.238	True	11.12	806.65	C45H82NO8P	PE	KTOJPWDIAYMZKA-UHFFFAOYSA-N	O=C(OCC(OC(=O)CCCCCCCCCCC=CCC=CCC=CCC=CCC)COP(=O)(O)OCCN)CCCCCCCCCCCCCCC	410	True	True	True		False	False			100	100	61.6	87.2	100	4981.54	Yura_Mice_brain_1+_posx3_excl_22	806.65027:1166275 807.65362:909862 808.65698:0	56.7402:2699 67.20184:2786 73.6289:2892 80.74601:3338 84.81634:3156 100.49611:3408 170.93915:3016 177.02827:3332 184.07237:7503 250.25304:5143 252.26642:3762 262.25122:54727 264.26923:12215 269.36581:3907 275.22961:3366 280.26505:5767 315.79999:3639 343.81467:3356 405.51965:3478 614.58478:4345 626.5932:23350 628.60632:5100 644.60083:6069 729.41791:3974 806.65613:11561	1166275	1157844	1300095	78561	89289	78727	0	0	0	0	0	0	0	0	0	0	0
525	46495	9.811	796.587	HexCer 42:3;O3|HexCer 18:2;O2/24:1;O	[M+H-H2O]+	adduct linked to 47423_[M+Na]+	1	True	10.97	796.585	C48H89NO9	HexCer_HS	IPILCAACCXQAOS-UHFFFAOYSA-N	O=C(NC(COC1OC(CO)C(O)C(O)C1O)C(O)C=CCCC=CCCCCCCCCC)C(O)CCCCCCCCCCC=CCCCCCCCCCC	420	True	True	True		False	False			89.9	100	60.2	69.6	100	32.49	Yura_Mice_heart_1+_posx3_excl_04	796.58405:1776586 797.5874:2161768 798.59076:433510	59.06104:7428 64.30223:2741 67.05489:4322 71.08604:4010 75.63274:2801 81.07061:4469 84.41198:3093 87.61087:2879 91.05441:3672 95.08643:3970 97.10189:4717 132.1389:7999 137.71021:3754 145.10086:3574 159.37878:3668 168.397:3252 170.21898:3731 184.07278:7605 218.07245:3571 304.40826:3483 309.13733:3360 343.31409:3506 358.31039:4511 646.57812:3819 655.5625:96045	12473191	16175199	17402602	3147970	4946838	5165422	1776586	2955189	2960485	1967867	2177814	2248397	1599914	2907315	2727572	2081326	3038114
526	47423	9.814	818.569	PE 40:4	[M+Na]+	adduct linked to 46495_[M+H]+	0.81	True	10.91	818.567	C45H82NO8P	PE	VVDLIOUAANXHTE-UHFFFAOYSA-N	O=C(OCC(OC(=O)CCCCCCCCCCCCCCCCCCCCC=CCC=CCC=CCC=CCC)COP(=O)(O)OCCN)CCCCC	420	True	True	True		False	False			93.1	100	64.4	42.3	100	7.06	Yura_Mice_spleen_1+_posx3_excl_16	818.56378:595158 819.56713:560461 820.57049:0	61.0564:2555 66.40285:2787 72.07327:3341 76.93176:3155 83.72899:3604 120.96648:9966 150.24326:3121 164.00742:29384 204.47026:3616 205.16251:3250 265.56168:3241 510.76575:3953 677.5434:15915 775.51526:5849 818.56427:13512	705342	1140933	941854	490110	650625	705909	223958	388434	346390	222570	262290	298401	289901	479360	452113	372557	374135
527	37183	9.818	634.541	DG 36:4|DG 16:0_20:4	[M+NH4]+		0.952	True	10.68	634.541	C39H68O5	DG	GYMMHHODMBOFGD-UHFFFAOYSA-N	O=C(OCC(OC(=O)CCCCCCC=CCC=CCC=CCC=CCC)CO)CCCCCCCCCCCCCCC	410	True	True	True		False	False			100	100	36.8	74.5	100	2385.58	Yura_Mice_liver_1+_posx3_excl_13	634.54169:2280816 635.54504:1425031 636.5484:427866	57.07085:6959 59.06138:4571 67.05479:3719 69.07033:3167 71.08594:4028 75.37687:2634 76.78989:2718 79.05473:3041 81.0705:8778 83.086:4922 85.10162:5629 88.11222:12629 92.34517:4613 95.08629:10745 102.09156:13251 105.06976:4310 107.08616:4321 109.1017:6974 116.16286:2888 119.08582:5798 121.10165:3015 123.11726:5868 133.10199:5549 161.13142:3042 171.11749:6126 173.13301:2820 185.13112:5094 189.16418…	3744458	4467312	4258726	1376032	2127061	2095651	195548	254537	180564	1385231	1685371	1724540	2280816	3596001	3510682	978404	1412457
[truncated: 543 more rows]
[truncated: 6 more columns]

## Sheet: For Cliker
Average Rt(min)-0.2	Average Rt(min)+0.2		Average Mz-20	Average Mz+20		Average Rt(min)		Average Mz		Metabolite name		Formula
2.081	2.481		352.312	392.312		2.281		372.312		CAR14:0		C21H41NO4
2.242	2.642		474.324	514.324		2.442		494.324		LPC16:1/0:0		C24H48NO7P
2.315	2.715		548.339	588.339		2.515		568.339		LPC22:6		C30H50NO7P
2.317	2.717		570.321	610.321		2.517		590.321		LPC22:6		C30H50NO7P
2.359	2.759		500.341	540.341		2.559		520.341		LPC18:2		C26H50NO7P
2.385	2.785		524.34	564.34		2.585		544.34		LPC20:4		C28H50NO7P
2.41	2.81		378.323	418.323		2.61		398.323		CAR16:1		C23H43NO4
[truncated: 1,064 more rows]
